# Supplementary material for: Unconventional receptor functions and location-biased signaling of the lactate GPCR in the nucleus
Source: Life Sci Alliance. 2025 Feb 4;8(4):e202503226. doi: 10.26508/lsa.202503226 (PMC11794946; doi:10.26508/lsa.202503226)
Supplement: Supplementary file 4 [file LSA-2025-03226_Supplemental_Data_1.xlsx]

## Sheet: PBS
protein	FC	log2(FC)	raw.pval
SYNE2_HUMAN	13.028	3.7036	0.10665
SF3B1_HUMAN	6.9898	2.8053	0.29117
REN3A_HUMAN	6.0674	2.6011	0.098194
FILA_HUMAN	5.3036	2.407	0.37984
EHMT1_HUMAN	4.4625	2.1578	0.10668
TLR6_HUMAN	4.3828	2.1318	0.10744
URGCP_HUMAN	3.4943	1.805	0.54076
K2C5_HUMAN	3.4932	1.8045	0.32434
TNKS2_HUMAN	3.4908	1.8036	0.31115
MTA3_HUMAN	2.4538	1.295	0.092406
DAF_HUMAN	2.3649	1.2418	0.55766
TOM40_HUMAN	2.3543	1.2353	0.33135
SIN3B_HUMAN	2.3495	1.2324	0.17864
MCU_HUMAN	2.2779	1.1877	0.34404
CSK2B_HUMAN	2.234	1.1597	0.43686
FBF1_HUMAN	2.1814	1.1252	0.11272
PPM1G_HUMAN	2.1298	1.0907	0.024984
ELAV1_HUMAN	2.1234	1.0864	0.1785
TIM50_HUMAN	2.1142	1.0801	0.34018
CEBPB_HUMAN	2.0863	1.0609	0.20651
NSD2_HUMAN	1.9677	0.97648	0.11355
DPY30_HUMAN	1.9621	0.97242	0.055345
CABIN_HUMAN	1.9009	0.92667	0.057448
RASK_HUMAN	1.8897	0.91815	0.35993
RASH_HUMAN	1.8897	0.91815	0.35993
DDX4_HUMAN	1.858	0.89379	0.36398
NSD1_HUMAN	1.838	0.87813	0.034408
MAST4_HUMAN	1.8288	0.87089	0.92067
HMX3_HUMAN	1.7981	0.84646	0.35164
KRR1_HUMAN	1.792	0.84159	0.11007
K1C16_HUMAN	1.7877	0.83811	0.52204
SYT6_HUMAN	1.7871	0.8376	0.18854
ASF1B_HUMAN	1.7521	0.80906	0.02012
ASF1A_HUMAN	1.7521	0.80906	0.02012
QCR2_HUMAN	1.7359	0.79571	0.025624
CD054_HUMAN	1.7258	0.78724	0.17416
ZFR2_HUMAN	1.7234	0.78529	0.010512
ABCF2_HUMAN	1.7075	0.77192	0.38614
RFC2_HUMAN	1.6972	0.76312	0.094277
FILA2_HUMAN	1.6955	0.76171	0.33305
AFF4_HUMAN	1.6847	0.75253	0.74615
K1C9_HUMAN	1.6768	0.74568	0.198
PHF12_HUMAN	1.6545	0.7264	0.52359
TMA16_HUMAN	1.6293	0.70426	0.07362
SYDC_HUMAN	1.6244	0.6999	0.018659
IMP4_HUMAN	1.6211	0.69693	0.1892
SYQ_HUMAN	1.6166	0.69298	0.02336
ODB2_HUMAN	1.6128	0.68956	0.010759
MATR3_HUMAN	1.6041	0.68173	0.2622
PRP4B_HUMAN	1.6025	0.68029	0.09122
RBP1_HUMAN	1.5971	0.6755	0.97947
NKTR_HUMAN	1.5927	0.67143	0.52479
PAPD5_HUMAN	1.589	0.66809	0.083395
MERL_HUMAN	1.5785	0.65856	0.36571
RBP56_HUMAN	1.5751	0.65544	0.10132
ELOV1_HUMAN	1.5647	0.64591	0.36164
ZFX_HUMAN	1.5388	0.62182	0.97709
IF1AY_HUMAN	1.533	0.61639	0.3723
IF1AX_HUMAN	1.533	0.61639	0.3723
TMC4_HUMAN	1.529	0.61261	0.34642
TECR_HUMAN	1.5245	0.60836	0.041013
TR150_HUMAN	1.5238	0.60769	0.042396
CAD12_HUMAN	1.5208	0.60479	0.37855
SYRC_HUMAN	1.501	0.58594	0.012616
UTP23_HUMAN	1.4992	0.58417	0.18438
REXO4_HUMAN	1.4956	0.58075	0.010694
UBN2_HUMAN	1.4839	0.56942	0.034204
MCA3_HUMAN	1.4715	0.55726	0.008337
ASH2L_HUMAN	1.4564	0.54237	0.071128
CCAR1_HUMAN	1.4492	0.53525	0.075915
SAS10_HUMAN	1.4479	0.53397	0.009856
ATPA_HUMAN	1.4475	0.53361	0.29536
MTREX_HUMAN	1.4461	0.53217	0.052881
MRCKB_HUMAN	1.4407	0.5268	0.17797
HORN_HUMAN	1.4379	0.52393	0.37411
ADT2_HUMAN	1.4233	0.50924	0.0024801
ARI1A_HUMAN	1.4179	0.50371	0.29502
S4A7_HUMAN	1.4093	0.49498	0.30521
FREM1_HUMAN	1.4077	0.49336	0.34502
SMN_HUMAN	1.4023	0.48777	0.15966
AIMP1_HUMAN	1.3987	0.48406	0.004111
SCAFB_HUMAN	1.3987	0.48408	0.060854
ERF1_HUMAN	1.3958	0.48107	0.56079
MIC19_HUMAN	1.393	0.47816	0.041111
P66B_HUMAN	1.3914	0.47651	0.014774
SMC1A_HUMAN	1.3884	0.47342	0.39133
AIMP2_HUMAN	1.3837	0.46856	0.015472
PP1G_HUMAN	1.383	0.46776	0.095505
SYK_HUMAN	1.3786	0.46323	0.046345
SYEP_HUMAN	1.3784	0.46298	0.0019273
TF3C1_HUMAN	1.3778	0.46238	0.12553
PLRG1_HUMAN	1.3746	0.45902	0.026525
TAF3_HUMAN	1.3743	0.45872	0.24979
SYIC_HUMAN	1.3725	0.45682	0.011245
CO1A2_HUMAN	1.3649	0.44882	0.10294
PPHLN_HUMAN	1.3616	0.44529	0.087632
THOC5_HUMAN	1.36	0.44358	0.026291
F208B_HUMAN	1.3526	0.43573	0.29347
BD1L1_HUMAN	1.351	0.43403	0.41881
CAF1B_HUMAN	1.3485	0.43135	0.11648
BPTF_HUMAN	1.347	0.42975	0.042474
ERLN1_HUMAN	1.3421	0.4245	0.46399
TSC1_HUMAN	1.342	0.42444	0.075434
SMCA5_HUMAN	1.3395	0.42174	0.0016304
DNJA1_HUMAN	1.3322	0.41386	0.38478
WDR3_HUMAN	1.3307	0.41216	0.48274
SMRC1_HUMAN	1.3256	0.40664	0.018083
RM49_HUMAN	1.322	0.40271	0.40636
PGAM5_HUMAN	1.3154	0.39555	0.082398
RS19_HUMAN	1.315	0.39509	0.26108
THOC3_HUMAN	1.3114	0.39109	0.032984
DHX33_HUMAN	1.3099	0.38941	0.55345
ARGL1_HUMAN	1.3097	0.3892	0.11339
SFR19_HUMAN	1.3077	0.38701	0.12639
KI67_HUMAN	1.3022	0.38098	0.30377
MUC19_HUMAN	1.2994	0.37782	0.2053
E41L1_HUMAN	1.2967	0.37487	0.19156
HNRPM_HUMAN	1.2955	0.3735	0.05644
MPP8_HUMAN	1.2941	0.37198	0.27675
HEAT1_HUMAN	1.2886	0.36577	0.58788
ZN592_HUMAN	1.2871	0.36409	0.35022
QCR1_HUMAN	1.2846	0.36131	0.23876
K2C1_HUMAN	1.2825	0.35895	0.68951
EH1L1_HUMAN	1.2815	0.35788	0.093159
HSP7C_HUMAN	1.2807	0.35689	0.030923
ANR11_HUMAN	1.2787	0.35468	0.14521
PRPF3_HUMAN	1.2783	0.35418	0.25952
ZCHC7_HUMAN	1.2778	0.35368	0.083863
RRBP1_HUMAN	1.2753	0.35081	0.07122
SMU1_HUMAN	1.2684	0.34299	0.25259
SYMC_HUMAN	1.2676	0.34205	0.032588
HMGX4_HUMAN	1.2673	0.3418	0.40277
ADNP_HUMAN	1.2583	0.33153	0.073994
HDAC1_HUMAN	1.2559	0.32876	0.061044
SPCS2_HUMAN	1.254	0.32653	0.19076
NOTC4_HUMAN	1.2533	0.32575	0.11772
NONO_HUMAN	1.2506	0.32261	0.036484
BCL7B_HUMAN	1.2497	0.32154	0.0664
CKAP4_HUMAN	1.249	0.32075	0.074332
PRD10_HUMAN	1.2488	0.32056	0.11355
SSRD_HUMAN	1.2472	0.31868	0.51559
ZN799_HUMAN	1.2464	0.31778	0.14676
ZN563_HUMAN	1.2464	0.31778	0.14676
BMS1_HUMAN	1.2461	0.31738	0.066417
LAS1L_HUMAN	1.246	0.31733	0.024486
MPCP_HUMAN	1.2444	0.31551	0.24768
K1C17_HUMAN	1.2439	0.31492	0.51625
DDX54_HUMAN	1.2424	0.31308	0.090431
KRI1_HUMAN	1.2394	0.30961	0.35049
THOC1_HUMAN	1.2369	0.30668	0.078513
PPIG_HUMAN	1.2359	0.30552	0.031212
BCL7C_HUMAN	1.2338	0.30315	0.15425
K2C6B_HUMAN	1.2325	0.30162	0.90233
K2C6C_HUMAN	1.2325	0.30162	0.90233
K2C6A_HUMAN	1.2325	0.30162	0.90233
CEPT1_HUMAN	1.2278	0.29604	0.3626
RHOA_HUMAN	1.2277	0.29593	0.46921
THOC7_HUMAN	1.2251	0.29295	0.090646
U5S1_HUMAN	1.2244	0.29213	0.32575
CHD4_HUMAN	1.2223	0.28957	0.10975
BAG2_HUMAN	1.2208	0.28786	0.088387
AT2A2_HUMAN	1.2202	0.28712	0.044794
HNRPU_HUMAN	1.2175	0.28391	0.071424
SMCE1_HUMAN	1.2171	0.28341	0.088756
VANG1_HUMAN	1.2148	0.28077	0.48986
ZN512_HUMAN	1.2138	0.27949	0.017833
LMNB1_HUMAN	1.2132	0.27885	0.15179
ADT3_HUMAN	1.2127	0.27826	0.037353
PHF10_HUMAN	1.2126	0.27815	0.0021655
BAZ1B_HUMAN	1.2123	0.27771	0.1071
HIRA_HUMAN	1.2106	0.27567	0.21052
PHB_HUMAN	1.2092	0.27404	0.075695
COBL_HUMAN	1.208	0.27264	0.8504
EXOS8_HUMAN	1.2079	0.27244	0.1879
RS2_HUMAN	1.2074	0.27192	0.32849
MGST1_HUMAN	1.2036	0.26739	0.41803
SMRD1_HUMAN	1.2033	0.26704	0.15665
ELYS_HUMAN	1.2031	0.2668	0.11424
RRP12_HUMAN	1.2026	0.26619	0.044004
CO5A1_HUMAN	1.202	0.26541	0.38896
THOC6_HUMAN	1.1994	0.26237	0.025485
TI17A_HUMAN	1.1993	0.26214	0.68406
IF2P_HUMAN	1.1972	0.25962	0.091287
ZN835_HUMAN	1.1969	0.25932	0.43852
NDUA4_HUMAN	1.196	0.25821	0.26706
RB15B_HUMAN	1.1959	0.25809	0.47838
CCD47_HUMAN	1.1943	0.25616	0.050412
ATAD5_HUMAN	1.1943	0.25616	0.26927
CDKA1_HUMAN	1.1892	0.24993	0.092812
CDKA2_HUMAN	1.1892	0.24993	0.092812
XRCC6_HUMAN	1.1877	0.24817	0.48983
CENPF_HUMAN	1.1856	0.24562	0.84402
PRP6_HUMAN	1.1855	0.24548	0.269
P12LL_HUMAN	1.1844	0.24413	0.14188
PHRF1_HUMAN	1.1824	0.24171	0.53641
PRP4_HUMAN	1.1819	0.24116	0.35563
CDYL2_HUMAN	1.1796	0.23832	0.21788
NU205_HUMAN	1.1766	0.23457	0.20061
TXTP_HUMAN	1.1763	0.23431	0.095738
PHB2_HUMAN	1.1753	0.23306	0.03686
SLU7_HUMAN	1.1744	0.23186	0.14668
ACL6A_HUMAN	1.1739	0.2313	0.14335
RRP1_HUMAN	1.1733	0.2306	0.085962
UBP42_HUMAN	1.1724	0.22946	0.17802
SGO2_HUMAN	1.1722	0.22919	0.11057
POP1_HUMAN	1.1719	0.22883	0.17655
RPA43_HUMAN	1.1717	0.22862	0.013601
DJC11_HUMAN	1.1717	0.22855	0.054671
MPP10_HUMAN	1.1701	0.22658	0.085894
RL1D1_HUMAN	1.1662	0.22176	0.30562
PB1_HUMAN	1.1612	0.21561	0.13053
AFF1_HUMAN	1.1605	0.21474	0.49503
RFC1_HUMAN	1.1603	0.21451	0.086787
ROA3_HUMAN	1.157	0.21033	0.37144
CXXC1_HUMAN	1.1556	0.20863	0.69329
KMT2A_HUMAN	1.155	0.20784	0.22729
CTCF_HUMAN	1.1545	0.20725	0.25007
QCR8_HUMAN	1.1538	0.20636	0.36382
RBM25_HUMAN	1.1523	0.20447	0.11591
THOC2_HUMAN	1.1513	0.20327	0.32171
RL13_HUMAN	1.1508	0.20266	0.19231
WDR46_HUMAN	1.1493	0.20078	0.63179
RS5_HUMAN	1.1475	0.19852	0.33259
MYLK3_HUMAN	1.1438	0.19384	0.53155
MIC60_HUMAN	1.1422	0.19177	0.40842
TCRG1_HUMAN	1.1407	0.1899	0.81383
M2OM_HUMAN	1.1396	0.18857	0.14276
U520_HUMAN	1.138	0.18655	0.19316
YBOX1_HUMAN	1.1377	0.18618	0.79009
NGDN_HUMAN	1.1372	0.18553	0.2672
AK17A_HUMAN	1.1367	0.18483	0.29667
RBM39_HUMAN	1.1366	0.18475	0.068662
WDR5_HUMAN	1.136	0.18401	0.27962
ZN486_HUMAN	1.1301	0.17647	0.51745
ZN737_HUMAN	1.1301	0.17647	0.51745
ZN723_HUMAN	1.1301	0.17647	0.51745
RPA34_HUMAN	1.1299	0.17618	0.034198
ELOC_HUMAN	1.1298	0.17604	0.217
MRO2B_HUMAN	1.1298	0.17613	0.93343
U2AF5_HUMAN	1.1297	0.176	0.20716
U2AF1_HUMAN	1.1297	0.176	0.20716
U2AF4_HUMAN	1.1297	0.176	0.20716
SDA1_HUMAN	1.1291	0.17515	0.24531
PRP8_HUMAN	1.1286	0.17448	0.41564
RBBP5_HUMAN	1.1259	0.17108	0.52048
RFC3_HUMAN	1.1257	0.17085	0.09042
RPC22_HUMAN	1.1212	0.16508	0.25171
COIL_HUMAN	1.1209	0.16471	0.53488
PARL_HUMAN	1.1176	0.16035	0.71993
HNRH3_HUMAN	1.1155	0.15771	0.66922
T200C_HUMAN	1.114	0.15574	0.12667
MBD2_HUMAN	1.1137	0.15533	0.9751
ZFHX4_HUMAN	1.1118	0.15293	0.68441
CBX3_HUMAN	1.1088	0.149	0.31114
EBP2_HUMAN	1.1082	0.14823	0.72517
VAPA_HUMAN	1.1075	0.14733	0.38364
NUP98_HUMAN	1.1074	0.14718	0.13532
NUMA1_HUMAN	1.1064	0.14583	0.096016
EMD_HUMAN	1.1051	0.14419	0.32161
AP2B1_HUMAN	1.1051	0.14424	0.63501
RAD50_HUMAN	1.1038	0.14248	0.29361
SRRM1_HUMAN	1.1032	0.14173	0.38795
PKP3_HUMAN	1.103	0.14145	0.58733
BAZ2B_HUMAN	1.1029	0.1413	0.62223
NOL12_HUMAN	1.1027	0.14109	0.32628
PTGES_HUMAN	1.1026	0.14085	0.042421
PUM3_HUMAN	1.1025	0.14082	0.32537
FBSL_HUMAN	1.0998	0.13725	0.82769
NO40_HUMAN	1.0993	0.13653	0.66422
DDX21_HUMAN	1.0988	0.13593	0.58946
TMPSD_HUMAN	1.0984	0.13541	0.46782
TRY1_HUMAN	1.0984	0.13541	0.46782
P66A_HUMAN	1.098	0.1349	0.55988
NOL6_HUMAN	1.0966	0.13301	0.076075
RACK1_HUMAN	1.0954	0.13152	0.49674
PTSS1_HUMAN	1.0948	0.13072	0.33831
CC137_HUMAN	1.0948	0.13066	0.4537
MCM4_HUMAN	1.0946	0.13046	0.70654
ABCD3_HUMAN	1.0935	0.12896	0.055094
PP1A_HUMAN	1.0924	0.12751	0.39403
PQBP1_HUMAN	1.0923	0.12737	0.47479
BAZ2A_HUMAN	1.0921	0.12713	0.18007
AF17_HUMAN	1.0921	0.12706	0.57277
FBX28_HUMAN	1.0897	0.1239	0.22387
RIF1_HUMAN	1.0896	0.1238	0.55009
AP2A1_HUMAN	1.0895	0.1237	0.34562
TM237_HUMAN	1.0894	0.12358	0.18523
NOP16_HUMAN	1.0894	0.12354	0.43258
PACN3_HUMAN	1.0885	0.12232	0.3943
HP1B3_HUMAN	1.0881	0.12176	0.29356
NKAP_HUMAN	1.0877	0.12123	0.33416
MBD3_HUMAN	1.0877	0.12122	0.90833
RU17_HUMAN	1.0875	0.12104	0.29606
PRP19_HUMAN	1.0867	0.12	0.58411
LC7L3_HUMAN	1.0866	0.11985	0.93529
SMRD2_HUMAN	1.0852	0.11796	0.084068
CHD2_HUMAN	1.0839	0.11625	0.3272
RPA2_HUMAN	1.0812	0.11257	0.20023
DHX37_HUMAN	1.0807	0.11191	0.23112
NOP53_HUMAN	1.0797	0.11062	0.5576
CDC5L_HUMAN	1.0793	0.11012	0.36708
DDX52_HUMAN	1.0786	0.10914	0.09844
ATD3A_HUMAN	1.0783	0.10869	0.032369
RPA49_HUMAN	1.0775	0.10768	0.1127
RS20_HUMAN	1.0774	0.10757	0.64733
ERLN2_HUMAN	1.0747	0.10387	0.57283
NOP10_HUMAN	1.0723	0.10066	0.24842
MCM5_HUMAN	1.0722	0.10057	0.77139
ACTB_HUMAN	1.0717	0.099891	0.28876
ACTG_HUMAN	1.0717	0.099891	0.28876
DUS16_HUMAN	1.0714	0.099562	0.69489
RL7A_HUMAN	1.0712	0.099287	0.58284
XPC_HUMAN	1.0685	0.09552	0.70848
ZSC30_HUMAN	1.0679	0.094813	0.89756
PESC_HUMAN	1.0678	0.09468	0.64284
DHX9_HUMAN	1.0676	0.094426	0.4775
SSF1_HUMAN	1.0665	0.092935	0.39325
DDX41_HUMAN	1.0658	0.091999	0.65472
H2B1O_HUMAN	1.0653	0.09121	0.66643
H2B1H_HUMAN	1.0653	0.09121	0.66643
H2B2F_HUMAN	1.0653	0.09121	0.66643
TAF9_HUMAN	1.065	0.090794	0.62171
GHC2_HUMAN	1.0642	0.089733	0.98252
GHC1_HUMAN	1.0642	0.089733	0.98252
LCOR_HUMAN	1.0639	0.089301	0.5682
DDX20_HUMAN	1.0631	0.088277	0.37788
MBB1A_HUMAN	1.0629	0.088005	0.3739
TAF5_HUMAN	1.0629	0.087967	0.57215
SMRC2_HUMAN	1.0625	0.087435	0.5245
ZC11A_HUMAN	1.0619	0.086624	0.60875
RSBNL_HUMAN	1.061	0.085473	0.062955
HMGN2_HUMAN	1.0599	0.083898	0.62475
NRDE2_HUMAN	1.0593	0.083135	0.81306
CHD3_HUMAN	1.0592	0.082927	0.66578
VDAC2_HUMAN	1.059	0.082665	0.59959
NOC3L_HUMAN	1.0581	0.081521	0.41259
ERCC3_HUMAN	1.0561	0.078776	0.60159
OTOGL_HUMAN	1.0549	0.077039	0.65373
PR38B_HUMAN	1.052	0.073106	0.78445
ZN326_HUMAN	1.0515	0.072494	0.5977
NU153_HUMAN	1.0485	0.068287	0.63807
DDX10_HUMAN	1.048	0.067591	0.17528
GPTC4_HUMAN	1.048	0.067702	0.37209
VWA2_HUMAN	1.048	0.067645	0.92357
DDX27_HUMAN	1.046	0.06491	0.3344
KDM5A_HUMAN	1.0454	0.064121	0.64622
IF16_HUMAN	1.0451	0.063589	0.45649
DDX17_HUMAN	1.0446	0.063007	0.44713
DDX56_HUMAN	1.0444	0.062607	0.39032
RRP15_HUMAN	1.0442	0.062384	0.56927
BRD7_HUMAN	1.0438	0.061808	0.62767
SHRM3_HUMAN	1.0433	0.061215	0.71299
K22E_HUMAN	1.0433	0.061114	0.77778
S39A7_HUMAN	1.0414	0.058514	0.71133
KHDR1_HUMAN	1.0411	0.058062	0.77726
SNF5_HUMAN	1.0397	0.056163	0.26271
RBM14_HUMAN	1.0382	0.054139	0.461
DDX24_HUMAN	1.0372	0.052638	0.55628
RS8_HUMAN	1.0367	0.052027	0.7557
H12_HUMAN	1.0361	0.051181	0.11612
HMGN3_HUMAN	1.0356	0.050437	0.73782
SNIP1_HUMAN	1.0348	0.049313	0.5102
RL14_HUMAN	1.0345	0.048914	0.6863
KTN1_HUMAN	1.0339	0.048066	0.52389
LBR_HUMAN	1.0334	0.047411	0.80477
HNRPC_HUMAN	1.0326	0.046269	0.78671
GNL3_HUMAN	1.0322	0.045775	0.71383
RRP5_HUMAN	1.032	0.045476	0.9488
RRP1B_HUMAN	1.0318	0.04516	0.34656
TBL3_HUMAN	1.0316	0.044881	0.81445
RFC5_HUMAN	1.0313	0.044472	0.75838
HMGA1_HUMAN	1.0313	0.044424	0.90014
MOV10_HUMAN	1.031	0.044054	0.61988
MTA2_HUMAN	1.031	0.044001	0.70615
AP2A2_HUMAN	1.031	0.044112	0.73445
TRA2B_HUMAN	1.0309	0.04388	0.85816
NDUS1_HUMAN	1.0299	0.042557	0.92581
PKP2_HUMAN	1.0298	0.042415	0.98845
NFRKB_HUMAN	1.029	0.041225	0.69951
KIF22_HUMAN	1.0283	0.04025	0.91769
AP2M1_HUMAN	1.0277	0.039406	0.31122
RIOX2_HUMAN	1.0266	0.037861	0.78752
ELOA1_HUMAN	1.0266	0.037899	0.90052
SMCA4_HUMAN	1.0258	0.03678	0.68386
IN80B_HUMAN	1.025	0.035636	0.72977
RPAB1_HUMAN	1.024	0.034192	0.835
ZN638_HUMAN	1.0235	0.03356	0.80298
PDS5B_HUMAN	1.0232	0.033105	0.69748
CENPV_HUMAN	1.0232	0.033035	0.95235
HCFC1_HUMAN	1.0231	0.032878	0.86892
RL19_HUMAN	1.0223	0.031879	0.25406
RPF1_HUMAN	1.0218	0.031126	0.58424
NOL10_HUMAN	1.021	0.030027	0.76699
HMGN1_HUMAN	1.0203	0.028999	0.82853
RS26_HUMAN	1.019	0.027162	0.90835
CEBPZ_HUMAN	1.0185	0.026387	0.64251
SMCA2_HUMAN	1.0166	0.023794	0.75037
TSPO_HUMAN	1.0163	0.023396	0.928
DSRAD_HUMAN	1.0161	0.023087	0.8459
GON4L_HUMAN	1.0159	0.022813	0.9678
YYAP1_HUMAN	1.0159	0.022813	0.9678
PCBP1_HUMAN	1.015	0.021421	0.82783
CMC2_HUMAN	1.0139	0.019916	0.91023
DDX3X_HUMAN	1.0136	0.019478	0.8209
RL3_HUMAN	1.0131	0.018716	0.8562
RBM34_HUMAN	1.0131	0.018814	0.99309
ARID2_HUMAN	1.013	0.018566	0.87542
CENPC_HUMAN	1.0119	0.017117	0.92006
SPB1_HUMAN	1.0109	0.015617	0.9198
TAP26_HUMAN	1.0104	0.014978	0.9312
BLM_HUMAN	1.0089	0.012753	0.93807
TSYL1_HUMAN	1.0087	0.012568	0.86051
CAF1A_HUMAN	1.007	0.010103	0.87732
BRX1_HUMAN	1.0054	0.0077672	0.92738
HS71L_HUMAN	1.0027	0.0039335	0.96783
MBOA7_HUMAN	1.002	0.0028865	0.40701
RS3_HUMAN	1.0013	0.0018211	0.86974
RS14_HUMAN	1.0003	0.00038568	0.9973
UBN1_HUMAN	0.99938	-0.00089597	0.95874
BCORL_HUMAN	0.9981	-0.0027382	0.95101
RBM28_HUMAN	0.99728	-0.0039283	0.91091
CLN6_HUMAN	0.99655	-0.004982	0.90636
RS15_HUMAN	0.99564	-0.0063038	0.92547
SRPK1_HUMAN	0.99528	-0.0068279	0.8254
SP130_HUMAN	0.99499	-0.0072429	0.85528
RS7_HUMAN	0.99446	-0.0080202	0.85222
ROA0_HUMAN	0.99426	-0.0083068	0.97451
LMNA_HUMAN	0.9921	-0.011449	0.9062
AHNK_HUMAN	0.99186	-0.011784	0.89567
NAT10_HUMAN	0.99153	-0.012276	0.90871
NOL9_HUMAN	0.9909	-0.013193	0.99698
HNRPK_HUMAN	0.98961	-0.015066	0.87147
MGST3_HUMAN	0.98741	-0.018275	0.83893
NU214_HUMAN	0.98671	-0.019304	0.85013
ATRX_HUMAN	0.98624	-0.019985	0.88898
LYAR_HUMAN	0.9852	-0.021512	0.86106
RL6_HUMAN	0.98509	-0.02168	0.87655
NBN_HUMAN	0.98428	-0.022861	0.9397
RBM15_HUMAN	0.98024	-0.028789	0.81823
UBF1_HUMAN	0.97999	-0.029159	0.77576
RS27_HUMAN	0.9798	-0.029444	0.91326
NOP14_HUMAN	0.97913	-0.030427	0.90193
NSA2_HUMAN	0.97892	-0.030731	0.86575
ATP5L_HUMAN	0.97884	-0.030849	0.80499
Z512B_HUMAN	0.97876	-0.030968	0.8488
ARP8_HUMAN	0.97838	-0.031538	0.56417
CNTN3_HUMAN	0.97796	-0.03215	0.9782
WDR36_HUMAN	0.97735	-0.033049	0.61217
CI114_HUMAN	0.97711	-0.033404	0.80271
ZCH18_HUMAN	0.974	-0.038004	0.98608
RPAC1_HUMAN	0.97396	-0.038064	0.87227
HNRPF_HUMAN	0.97345	-0.038827	0.93789
BRD4_HUMAN	0.97246	-0.040284	0.73316
TAF8_HUMAN	0.97162	-0.041543	0.8665
SAP18_HUMAN	0.97102	-0.042422	0.86983
TDIF2_HUMAN	0.97026	-0.04355	0.75447
NPA1P_HUMAN	0.97017	-0.043698	0.74738
STT3B_HUMAN	0.96955	-0.044614	0.89307
PCCA_HUMAN	0.96762	-0.047483	0.8111
H14_HUMAN	0.96574	-0.050289	0.11612
PARP1_HUMAN	0.96517	-0.05114	0.55136
ZN106_HUMAN	0.96454	-0.052093	0.75913
NUP93_HUMAN	0.96448	-0.052183	0.64249
ETV3_HUMAN	0.96294	-0.054482	0.84576
HNRDL_HUMAN	0.9627	-0.054846	0.85615
TSYL2_HUMAN	0.96248	-0.055172	0.37776
RFC4_HUMAN	0.96239	-0.055306	0.87027
HNRPL_HUMAN	0.96122	-0.05706	0.94458
RS28_HUMAN	0.96027	-0.058493	0.72111
RL10A_HUMAN	0.95927	-0.059988	0.75229
SR140_HUMAN	0.95869	-0.060865	0.81621
IMA1_HUMAN	0.95862	-0.06097	0.66079
LRC59_HUMAN	0.95858	-0.061026	0.72474
SURF6_HUMAN	0.95851	-0.061135	0.12348
DDX31_HUMAN	0.95837	-0.061349	0.82133
NOC2L_HUMAN	0.95826	-0.061518	0.25982
RL31_HUMAN	0.9577	-0.062357	0.68055
UTP11_HUMAN	0.95761	-0.062488	0.78292
FA83C_HUMAN	0.95675	-0.063791	0.65222
PRP31_HUMAN	0.95552	-0.065642	0.72676
PHF2_HUMAN	0.9555	-0.065671	0.44866
CAV1_HUMAN	0.955	-0.066428	0.78048
NEBL_HUMAN	0.95398	-0.067968	0.63323
DDX47_HUMAN	0.95397	-0.067988	0.46831
DDX5_HUMAN	0.95268	-0.06994	0.39266
NOP2_HUMAN	0.95262	-0.07003	0.77441
MAP11_HUMAN	0.94843	-0.076394	0.61543
RSBN1_HUMAN	0.94832	-0.076561	0.60304
RCL1_HUMAN	0.94803	-0.076996	0.71885
RRAS2_HUMAN	0.94792	-0.077166	0.7842
CAD24_HUMAN	0.94758	-0.077676	0.67401
TAF6_HUMAN	0.94661	-0.079156	0.31303
RT11_HUMAN	0.94627	-0.079673	0.68084
UBP36_HUMAN	0.9458	-0.080395	0.55399
CBX4_HUMAN	0.94575	-0.080469	0.9948
SON_HUMAN	0.94562	-0.080668	0.35386
RBBP6_HUMAN	0.945	-0.081612	0.61903
SC61B_HUMAN	0.94467	-0.082121	0.79722
RS4X_HUMAN	0.94463	-0.082183	0.57508
NIPBL_HUMAN	0.94443	-0.082481	0.34514
ZO1_HUMAN	0.94412	-0.082956	0.65616
EMSA1_HUMAN	0.94361	-0.083744	0.68307
RS11_HUMAN	0.94298	-0.084697	0.73038
WBP11_HUMAN	0.94282	-0.084941	0.99545
MISP_HUMAN	0.94265	-0.08521	0.59016
CHD7_HUMAN	0.94175	-0.086577	0.4163
TAOK1_HUMAN	0.941	-0.087736	0.66875
INO80_HUMAN	0.94063	-0.088305	0.4548
PWP2_HUMAN	0.9402	-0.088965	0.62086
LAR1B_HUMAN	0.94009	-0.089129	0.80233
STOM_HUMAN	0.93944	-0.090123	0.67381
DDX18_HUMAN	0.93928	-0.090376	0.24865
TRIM5_HUMAN	0.93907	-0.09069	0.69973
NOG1_HUMAN	0.93841	-0.091712	0.35578
EPHB6_HUMAN	0.93774	-0.092746	0.95399
GRP75_HUMAN	0.9374	-0.09326	0.5197
MO4L2_HUMAN	0.93727	-0.09347	0.088499
K1C10_HUMAN	0.93724	-0.093512	0.7384
ORC1_HUMAN	0.93566	-0.095949	0.65312
H2A1J_HUMAN	0.93478	-0.0973	0.76715
H2A1H_HUMAN	0.93478	-0.0973	0.76715
H2A2A_HUMAN	0.93478	-0.0973	0.76715
H2A1_HUMAN	0.93478	-0.0973	0.76715
H2A1C_HUMAN	0.93478	-0.0973	0.76715
H2AJ_HUMAN	0.93478	-0.0973	0.76715
H2A2C_HUMAN	0.93478	-0.0973	0.76715
H2A1A_HUMAN	0.93478	-0.0973	0.76715
H2A2B_HUMAN	0.93478	-0.0973	0.76715
ASPH_HUMAN	0.93472	-0.097389	0.61725
LIMA1_HUMAN	0.93208	-0.10147	0.21994
MDC1_HUMAN	0.932	-0.10159	0.70881
DNJB6_HUMAN	0.93134	-0.10262	0.062274
K1C18_HUMAN	0.93092	-0.10327	0.57119
SF3A2_HUMAN	0.93072	-0.10357	0.73378
DHX15_HUMAN	0.92941	-0.10562	0.37172
RAN_HUMAN	0.9285	-0.10703	0.42113
KDM2A_HUMAN	0.92823	-0.10745	0.65072
DAXX_HUMAN	0.92783	-0.10807	0.50793
TYY1_HUMAN	0.92759	-0.10844	0.65575
RS24_HUMAN	0.92718	-0.10908	0.26039
MRP_HUMAN	0.92614	-0.1107	0.85813
RL21_HUMAN	0.92517	-0.11221	0.084422
HNRH1_HUMAN	0.92451	-0.11325	0.51786
UBP7_HUMAN	0.92438	-0.11344	0.38131
KI18B_HUMAN	0.92413	-0.11383	0.57437
PRDX1_HUMAN	0.92199	-0.11718	0.89642
PRDX4_HUMAN	0.92199	-0.11718	0.89642
FLOT2_HUMAN	0.92189	-0.11734	0.42368
RS25_HUMAN	0.92184	-0.11741	0.42962
RPN1_HUMAN	0.92146	-0.118	0.75595
FRPD4_HUMAN	0.92009	-0.12015	0.64121
RS15A_HUMAN	0.91999	-0.1203	0.61348
RS3A_HUMAN	0.91918	-0.12158	0.21206
CTR9_HUMAN	0.91895	-0.12195	0.91048
RL23_HUMAN	0.91865	-0.12241	0.47246
NOTC3_HUMAN	0.91613	-0.12637	0.69133
PYC_HUMAN	0.91474	-0.12857	0.57856
RS18_HUMAN	0.91444	-0.12904	0.8693
K2C8_HUMAN	0.9141	-0.12957	0.43056
SEC62_HUMAN	0.91332	-0.13081	0.5272
PTBP1_HUMAN	0.91306	-0.13121	0.62861
NUCL_HUMAN	0.91302	-0.13128	0.26624
ROA1_HUMAN	0.91288	-0.1315	0.36481
INSM1_HUMAN	0.91201	-0.13287	0.28082
RPA1_HUMAN	0.91012	-0.13587	0.44071
IF4B_HUMAN	0.90993	-0.13617	0.93943
RL26L_HUMAN	0.90922	-0.13729	0.47911
CE350_HUMAN	0.90892	-0.13777	0.40649
URB2_HUMAN	0.9089	-0.13781	0.32057
RRP7A_HUMAN	0.90864	-0.13821	0.50841
PLEC_HUMAN	0.90781	-0.13954	0.48073
XIRP1_HUMAN	0.90622	-0.14206	0.59459
RS16_HUMAN	0.90608	-0.14229	0.16586
NKRF_HUMAN	0.90538	-0.1434	0.39628
NOM1_HUMAN	0.90469	-0.14451	0.0073634
TOPB1_HUMAN	0.90457	-0.1447	0.5755
H15_HUMAN	0.90327	-0.14677	0.61021
SFPQ_HUMAN	0.90184	-0.14905	0.29381
SRP14_HUMAN	0.90113	-0.15019	0.37688
H2B1D_HUMAN	0.8994	-0.15296	0.64305
RPAC2_HUMAN	0.89908	-0.15348	0.48016
ROAA_HUMAN	0.89901	-0.1536	0.28378
AGO2_HUMAN	0.89681	-0.15713	0.61175
TEX10_HUMAN	0.89663	-0.15742	0.19392
NOP58_HUMAN	0.89436	-0.16107	0.05946
BUD13_HUMAN	0.89246	-0.16414	0.61965
HDAC2_HUMAN	0.89231	-0.16439	0.23003
ALG3_HUMAN	0.89186	-0.16511	0.48191
RALB_HUMAN	0.89125	-0.16609	0.48214
SNUT1_HUMAN	0.89124	-0.16612	0.60959
S61A1_HUMAN	0.8902	-0.16781	0.49855
RL9_HUMAN	0.88947	-0.16898	0.56933
LTV1_HUMAN	0.88835	-0.1708	0.043053
TTF1_HUMAN	0.88758	-0.17205	0.56562
MO4L1_HUMAN	0.88691	-0.17315	0.36403
ILF3_HUMAN	0.88685	-0.17323	0.56457
NOP56_HUMAN	0.88636	-0.17403	0.076152
CAAP1_HUMAN	0.88607	-0.1745	0.49864
RL8_HUMAN	0.88606	-0.17452	0.44543
RBMX2_HUMAN	0.88143	-0.18209	0.62582
PSIP1_HUMAN	0.88127	-0.18235	0.36789
MK67I_HUMAN	0.88025	-0.18402	0.49051
NUP88_HUMAN	0.87825	-0.18729	0.46625
THOC4_HUMAN	0.87709	-0.18921	0.078702
SF3B6_HUMAN	0.8758	-0.19133	0.048093
MMTA2_HUMAN	0.87552	-0.19179	0.29813
BBX_HUMAN	0.87526	-0.19222	0.2355
ATPG_HUMAN	0.87493	-0.19276	0.25064
K2C7_HUMAN	0.87471	-0.19313	0.22221
PLCE_HUMAN	0.87459	-0.19333	0.33373
SYNEM_HUMAN	0.87412	-0.19409	0.35972
PR40A_HUMAN	0.87386	-0.19453	0.34187
MCM7_HUMAN	0.87296	-0.19601	0.20906
RL26_HUMAN	0.87191	-0.19775	0.15364
RBMX_HUMAN	0.87106	-0.19916	0.46217
RS6_HUMAN	0.86857	-0.20329	0.30722
DDX50_HUMAN	0.86817	-0.20395	0.29023
RL30_HUMAN	0.86815	-0.20398	0.13957
SR1IP_HUMAN	0.86744	-0.20517	0.067723
TRIPC_HUMAN	0.86682	-0.2062	0.64692
FBRL_HUMAN	0.86584	-0.20783	0.019164
SLTM_HUMAN	0.86481	-0.20954	0.66298
ESCO1_HUMAN	0.86212	-0.21404	0.35819
SPTB2_HUMAN	0.86156	-0.21497	0.39038
RP9_HUMAN	0.86061	-0.21658	0.1254
DIM1_HUMAN	0.85857	-0.21999	0.13371
SND1_HUMAN	0.8571	-0.22246	0.073682
DX39A_HUMAN	0.85534	-0.22543	0.079054
LYRIC_HUMAN	0.85495	-0.22609	0.049367
SAFB1_HUMAN	0.85402	-0.22765	0.50248
RL22_HUMAN	0.85391	-0.22785	0.24361
HACD3_HUMAN	0.85347	-0.22858	0.3328
VRK2_HUMAN	0.85251	-0.23022	0.026771
SRRM2_HUMAN	0.85218	-0.23077	0.1611
RL5_HUMAN	0.85072	-0.23325	0.41229
H33_HUMAN	0.85025	-0.23405	0.18002
H31_HUMAN	0.85025	-0.23405	0.18002
H32_HUMAN	0.85025	-0.23405	0.18002
H31T_HUMAN	0.85025	-0.23405	0.18002
ABC3C_HUMAN	0.84946	-0.23539	0.16124
CO7A1_HUMAN	0.84937	-0.23553	0.99176
MCM3_HUMAN	0.84871	-0.23666	0.11128
CBX5_HUMAN	0.84757	-0.23859	0.27579
LAP2B_HUMAN	0.84757	-0.2386	0.31115
SRSF3_HUMAN	0.84743	-0.23884	0.28597
RALA_HUMAN	0.84729	-0.23908	0.58697
CHTOP_HUMAN	0.84713	-0.23935	0.25124
CBX8_HUMAN	0.84706	-0.23946	0.27952
RS17_HUMAN	0.84665	-0.24016	0.20988
DDX1_HUMAN	0.8455	-0.24213	0.16103
RL17_HUMAN	0.8455	-0.24212	0.36079
IF2B_HUMAN	0.84433	-0.24413	0.359
SKP1_HUMAN	0.84409	-0.24452	0.038864
H1X_HUMAN	0.84118	-0.24951	0.42101
TAF4_HUMAN	0.84021	-0.25117	0.17641
AT5G1_HUMAN	0.83863	-0.25389	0.39132
AT5G2_HUMAN	0.83863	-0.25389	0.39132
AT5G3_HUMAN	0.83863	-0.25389	0.39132
TOP1_HUMAN	0.83723	-0.2563	0.13803
UTP20_HUMAN	0.83711	-0.25652	0.21172
IF4A3_HUMAN	0.8358	-0.25877	0.39416
KNOP1_HUMAN	0.83434	-0.2613	0.19389
ACINU_HUMAN	0.83355	-0.26267	0.4275
ZN800_HUMAN	0.8334	-0.26291	0.34508
EPS8_HUMAN	0.83111	-0.26689	0.16823
RL10_HUMAN	0.83072	-0.26756	0.27859
ROA2_HUMAN	0.83018	-0.26851	0.31477
REST_HUMAN	0.82943	-0.26981	0.12823
TMCO1_HUMAN	0.82934	-0.26997	0.43077
IN80D_HUMAN	0.82839	-0.27162	0.4647
PAIRB_HUMAN	0.82656	-0.27482	0.050512
RL15_HUMAN	0.82541	-0.27682	0.073415
RL7_HUMAN	0.82388	-0.2795	0.16985
ASH1L_HUMAN	0.82057	-0.2853	0.24068
CHD6_HUMAN	0.82008	-0.28616	0.33713
CBX1_HUMAN	0.8191	-0.28789	0.23843
MEPCE_HUMAN	0.81889	-0.28826	0.10636
RS9_HUMAN	0.81882	-0.28837	0.089034
RL29_HUMAN	0.81733	-0.29102	0.27726
DDX23_HUMAN	0.81471	-0.29564	0.12724
CCD86_HUMAN	0.81359	-0.29763	0.018193
NUSAP_HUMAN	0.81275	-0.29911	0.39725
ZC3HD_HUMAN	0.81189	-0.30065	0.23758
RS27A_HUMAN	0.81176	-0.30087	0.40951
NOG2_HUMAN	0.81112	-0.30201	0.18889
RLP24_HUMAN	0.80989	-0.30421	0.056978
KIF17_HUMAN	0.80837	-0.3069	0.54714
MED19_HUMAN	0.80796	-0.30765	0.02169
RBP2_HUMAN	0.80766	-0.30817	0.12484
HMGN4_HUMAN	0.80728	-0.30886	0.02354
DNLI3_HUMAN	0.80713	-0.30913	0.38967
ARF_HUMAN	0.80686	-0.30962	0.021607
NU160_HUMAN	0.80646	-0.31033	0.12216
TAF12_HUMAN	0.8059	-0.31132	0.097466
PK1IP_HUMAN	0.80531	-0.31239	0.0076127
RL13A_HUMAN	0.80512	-0.31272	0.14433
TBL2_HUMAN	0.80223	-0.31792	0.26477
DKC1_HUMAN	0.80091	-0.32029	0.092939
HNRPR_HUMAN	0.79533	-0.33038	0.35881
PHF6_HUMAN	0.79487	-0.3312	0.031664
RPA12_HUMAN	0.79407	-0.33266	0.066416
DDX55_HUMAN	0.79376	-0.33323	0.092454
BCLF1_HUMAN	0.7913	-0.3377	0.70772
RALY_HUMAN	0.7902	-0.33971	0.72652
RL28_HUMAN	0.78906	-0.3418	0.30343
RBBP4_HUMAN	0.78748	-0.34468	0.12437
VIME_HUMAN	0.78667	-0.34617	0.23463
RS23_HUMAN	0.78443	-0.35028	0.18778
PR15A_HUMAN	0.78252	-0.3538	0.17066
RBBP7_HUMAN	0.78058	-0.35739	0.21038
RPF2_HUMAN	0.77524	-0.36729	0.058557
RS10_HUMAN	0.77343	-0.37065	0.020058
RS10L_HUMAN	0.77343	-0.37065	0.020058
BCLA3_HUMAN	0.77073	-0.3757	0.6782
SSRG_HUMAN	0.7698	-0.37745	0.12993
LEO1_HUMAN	0.76973	-0.37758	0.020642
RL18_HUMAN	0.7688	-0.37931	0.18335
SPTN2_HUMAN	0.76802	-0.38079	0.022156
NOL8_HUMAN	0.76718	-0.38236	0.36444
RL4_HUMAN	0.7666	-0.38345	0.043738
NOLC1_HUMAN	0.76648	-0.38368	0.26885
FRG1_HUMAN	0.76632	-0.38397	0.055116
TAF1_HUMAN	0.76555	-0.38543	0.19744
RL32_HUMAN	0.76522	-0.38605	0.40918
CR021_HUMAN	0.76435	-0.38769	0.010067
LMO7_HUMAN	0.76339	-0.3895	0.1175
CYR61_HUMAN	0.76293	-0.39037	0.08993
RPAB3_HUMAN	0.75654	-0.40251	0.10614
ATR_HUMAN	0.75529	-0.40489	0.2479
DUS11_HUMAN	0.75505	-0.40535	0.22906
PININ_HUMAN	0.75501	-0.40543	0.039148
MBD4_HUMAN	0.75472	-0.40599	0.41886
EXOSX_HUMAN	0.75438	-0.40663	0.34734
ING2_HUMAN	0.75409	-0.4072	0.042247
SF3B2_HUMAN	0.75333	-0.40865	0.22894
UTP18_HUMAN	0.74926	-0.41645	0.043608
RL11_HUMAN	0.74777	-0.41933	0.049638
UBAC2_HUMAN	0.74658	-0.42163	0.38131
NVL_HUMAN	0.74589	-0.42297	0.34096
ZC3H1_HUMAN	0.74527	-0.42416	0.20325
DOT1L_HUMAN	0.74307	-0.42844	0.68756
GAR1_HUMAN	0.7383	-0.43772	0.12959
CCD71_HUMAN	0.73242	-0.44926	0.040196
ABCF1_HUMAN	0.73077	-0.45251	0.035327
RL23A_HUMAN	0.73018	-0.45368	0.067298
RRS1_HUMAN	0.72485	-0.46424	0.15138
EDC4_HUMAN	0.72261	-0.46871	0.1578
SP110_HUMAN	0.72049	-0.47296	0.043181
RAB5C_HUMAN	0.71703	-0.4799	0.31684
APTX_HUMAN	0.71284	-0.48835	0.37867
UTP4_HUMAN	0.70464	-0.50504	0.012076
H2A1D_HUMAN	0.70461	-0.50511	0.49111
H2A1B_HUMAN	0.70461	-0.50511	0.49111
H2A3_HUMAN	0.70461	-0.50511	0.49111
MED26_HUMAN	0.702	-0.51045	0.6854
RL24_HUMAN	0.70159	-0.51131	0.074261
RU2B_HUMAN	0.69623	-0.52236	0.16498
NPM_HUMAN	0.69603	-0.52278	0.26196
NHP2_HUMAN	0.69581	-0.52324	0.031262
RL35A_HUMAN	0.69463	-0.52567	0.25558
RPP38_HUMAN	0.69347	-0.5281	0.1626
H2AX_HUMAN	0.68914	-0.53714	0.17726
RT22_HUMAN	0.68384	-0.54827	0.36543
PDIP3_HUMAN	0.67853	-0.55952	0.039868
RT05_HUMAN	0.67256	-0.57227	0.17134
ENL_HUMAN	0.67092	-0.57579	0.36116
F111A_HUMAN	0.67083	-0.57598	0.21406
TENS1_HUMAN	0.66655	-0.58521	0.089379
AP3D1_HUMAN	0.66565	-0.58717	0.18843
SMC3_HUMAN	0.66472	-0.58919	0.042389
AFAP1_HUMAN	0.66147	-0.59625	0.6133
FCF1_HUMAN	0.6609	-0.5975	0.050409
PP2AA_HUMAN	0.65969	-0.60013	0.039295
PP2AB_HUMAN	0.65969	-0.60013	0.039295
H2BFS_HUMAN	0.6557	-0.60888	0.0067488
ZN281_HUMAN	0.64424	-0.63433	0.23857
SRP72_HUMAN	0.64337	-0.63628	0.0059936
EF1A1_HUMAN	0.64024	-0.64332	0.24882
EF1A3_HUMAN	0.64024	-0.64332	0.24882
H4_HUMAN	0.6355	-0.65403	0.098
CAVN1_HUMAN	0.63117	-0.6639	0.15896
L10K_HUMAN	0.63005	-0.66647	0.059577
SRP68_HUMAN	0.62976	-0.66713	0.023835
RL27A_HUMAN	0.62854	-0.66992	0.27716
MCRS1_HUMAN	0.62719	-0.67303	0.093074
DESP_HUMAN	0.62647	-0.67469	0.15248
PRKDC_HUMAN	0.61621	-0.69852	0.035948
EIF3C_HUMAN	0.60546	-0.72389	0.98993
EIFCL_HUMAN	0.60546	-0.72389	0.98993
RL18A_HUMAN	0.60313	-0.72946	0.044092
RAB35_HUMAN	0.58892	-0.76385	0.15527
RL34_HUMAN	0.57658	-0.7944	0.0049107
FWCH1_HUMAN	0.57543	-0.79728	0.33301
HNRPD_HUMAN	0.56762	-0.81701	0.35937
EEPD1_HUMAN	0.55115	-0.85949	0.93034
RPP29_HUMAN	0.54628	-0.87228	0.00049956
AKAP8_HUMAN	0.54245	-0.88243	0.083315
ASPM_HUMAN	0.5414	-0.88522	0.33267
H10_HUMAN	0.52868	-0.91954	0.19864
ZBT11_HUMAN	0.51297	-0.96306	0.33692
H2B1B_HUMAN	0.51152	-0.96713	0.2658
H2B1N_HUMAN	0.51152	-0.96713	0.2658
NEUA_HUMAN	0.50683	-0.98042	0.21117
LLPH_HUMAN	0.50367	-0.98946	0.11616
RL27_HUMAN	0.49708	-1.0084	0.021579
TOE1_HUMAN	0.47168	-1.0841	0.05559
CDCA2_HUMAN	0.47032	-1.0883	0.37472
NSUN2_HUMAN	0.39019	-1.3577	0.13834
RL35_HUMAN	0.38083	-1.3928	0.0061632
NHS_HUMAN	0.31753	-1.655	0.12544
AMY2B_HUMAN	0.31499	-1.6666	0.073176
AMYP_HUMAN	0.31499	-1.6666	0.073176
AMY1_HUMAN	0.31499	-1.6666	0.073176
FA43A_HUMAN	0.28734	-1.7991	0.60698
ZW10_HUMAN	0.26569	-1.9122	0.43911
RAB1A_HUMAN	0.25642	-1.9634	0.32307
GCN1_HUMAN	0.24365	-2.0371	0.56983
PSMD3_HUMAN	0.23817	-2.0699	0.065882
ZBT40_HUMAN	0.22068	-2.18	0.3387
TITIN_HUMAN	0.2085	-2.2619	0.0083885
WDR43_HUMAN	0.20563	-2.2818	0.067137
RL36A_HUMAN	0.19931	-2.3269	0.26432
LC7L2_HUMAN	0.19375	-2.3678	0.2082
NOL11_HUMAN	0.18565	-2.4294	0.32024
CDK9_HUMAN	0.15717	-2.6696	0.50426
ZCHC4_HUMAN	0.14357	-2.8001	0.12993
MYH11_HUMAN	0.13162	-2.9256	0.22612
MYH9_HUMAN	0.13162	-2.9256	0.22612
RL36L_HUMAN	0.079593	-3.6512	0.77354
RL37A_HUMAN	0.055413	-4.1736	0.20757
NIN_HUMAN	0.037993	-4.7181	0.19546
TACC2_HUMAN	0.024187	-5.3696	0.13739

## Sheet: Lactate
Protein	FC	log2(FC)	raw.pval
CDK9_HUMAN	51.388	5.6834	0.069166
NHS_HUMAN	15.276	3.9332	0.44743
LC7L2_HUMAN	13.504	3.7553	0.08339
ZSC30_HUMAN	13.478	3.7525	0.43998
LC7L3_HUMAN	10.465	3.3875	0.44698
ZW10_HUMAN	9.7177	3.2806	0.099189
FA43A_HUMAN	8.2674	3.0474	0.4953
TIM50_HUMAN	6.5315	2.7074	0.27208
RL36L_HUMAN	6.3699	2.6713	0.45273
CNTN3_HUMAN	5.3437	2.4178	0.31525
EEPD1_HUMAN	5.3176	2.4108	0.45536
RL37A_HUMAN	4.8114	2.2665	0.2733
TRIM5_HUMAN	4.714	2.237	0.30111
TOM40_HUMAN	4.5839	2.1966	0.10867
HMGX4_HUMAN	4.327	2.1134	0.81134
NDUS1_HUMAN	3.5131	1.8127	0.31315
FLOT2_HUMAN	3.3716	1.7534	0.050561
RAB1A_HUMAN	3.3355	1.7379	0.94382
CEBPB_HUMAN	3.3206	1.7314	0.32485
ABCF2_HUMAN	3.273	1.7106	0.88294
SC61B_HUMAN	3.1651	1.6622	0.29507
CO7A1_HUMAN	3.1138	1.6387	0.12668
NIN_HUMAN	3.0492	1.6084	0.58097
ASPM_HUMAN	3.0286	1.5987	0.32387
WDR43_HUMAN	2.9081	1.5401	0.14447
RBP1_HUMAN	2.7931	1.4819	0.50949
RL36A_HUMAN	2.7192	1.4432	0.44547
ZBT11_HUMAN	2.6005	1.3788	0.053487
TITIN_HUMAN	2.567	1.3601	0.030468
CENPF_HUMAN	2.4938	1.3183	0.2255
RASK_HUMAN	2.4728	1.3061	0.22578
RASH_HUMAN	2.4728	1.3061	0.22578
RPP38_HUMAN	2.4266	1.2789	0.012346
RM49_HUMAN	2.4054	1.2663	0.07464
DDX1_HUMAN	2.389	1.2564	0.05406
HMX3_HUMAN	2.3135	1.2101	0.16907
PACN3_HUMAN	2.1679	1.1163	0.37389
PKP3_HUMAN	2.1514	1.1053	0.24224
COBL_HUMAN	2.0823	1.0582	0.3485
TMCO1_HUMAN	2.0548	1.039	0.11051
LMO7_HUMAN	2.0389	1.0278	0.11826
PDIP3_HUMAN	2.0086	1.0062	0.097859
MRCKB_HUMAN	1.9408	0.95664	0.93384
HNRPD_HUMAN	1.9233	0.94356	0.14577
INSM1_HUMAN	1.9163	0.93829	0.13902
ZFHX4_HUMAN	1.9037	0.92878	0.43446
CE350_HUMAN	1.8903	0.91859	0.21198
AMY2B_HUMAN	1.8722	0.9047	0.44526
AMYP_HUMAN	1.8722	0.9047	0.44526
AMY1_HUMAN	1.8722	0.9047	0.44526
HACD3_HUMAN	1.8566	0.89269	0.099745
RT22_HUMAN	1.8545	0.89102	0.14748
BCLA3_HUMAN	1.8367	0.87711	0.46581
CDCA2_HUMAN	1.8269	0.86936	0.24621
CLN6_HUMAN	1.8236	0.86682	0.04358
H10_HUMAN	1.8186	0.86284	0.18868
SSRG_HUMAN	1.8057	0.85255	0.003025
MAST4_HUMAN	1.804	0.85119	0.45239
FWCH1_HUMAN	1.7732	0.82633	0.70193
ERLN2_HUMAN	1.7597	0.81531	0.1393
RRS1_HUMAN	1.7316	0.79211	0.04251
H2AX_HUMAN	1.7108	0.77467	0.017671
ZN486_HUMAN	1.7093	0.77337	0.066644
ZN737_HUMAN	1.7093	0.77337	0.066644
ZN723_HUMAN	1.7093	0.77337	0.066644
EPHB6_HUMAN	1.7068	0.77133	0.96653
RALY_HUMAN	1.6994	0.76503	0.2043
TAF12_HUMAN	1.6958	0.76193	0.11172
HNRPR_HUMAN	1.6843	0.75211	0.099444
AGO2_HUMAN	1.6835	0.75147	0.35207
ADT3_HUMAN	1.6548	0.72663	0.0024771
PRKDC_HUMAN	1.64	0.71371	0.052313
NKTR_HUMAN	1.6304	0.70518	0.43295
ILF3_HUMAN	1.6157	0.69216	0.18756
KIF17_HUMAN	1.6129	0.68963	0.071617
ZN799_HUMAN	1.6113	0.68822	0.21292
ZN563_HUMAN	1.6113	0.68822	0.21292
RAB5C_HUMAN	1.609	0.68617	0.12314
MUC19_HUMAN	1.5876	0.66686	0.4604
SHRM3_HUMAN	1.5849	0.66439	0.57799
QCR1_HUMAN	1.5758	0.65611	0.30311
MBOA7_HUMAN	1.5483	0.63065	0.19557
TLR6_HUMAN	1.5483	0.63066	0.95547
DJC11_HUMAN	1.5335	0.61684	0.051498
NU214_HUMAN	1.5326	0.61599	0.007389
PP2AA_HUMAN	1.5298	0.61331	0.076159
PP2AB_HUMAN	1.5298	0.61331	0.076159
TENS1_HUMAN	1.5216	0.6056	0.12287
SYDC_HUMAN	1.5113	0.59582	0.085314
SF3B1_HUMAN	1.5049	0.58964	0.50122
ALG3_HUMAN	1.5031	0.58791	0.20738
IF4A3_HUMAN	1.5017	0.58657	0.060408
ASH1L_HUMAN	1.4951	0.58025	0.22318
LLPH_HUMAN	1.4926	0.57779	0.59704
CCAR1_HUMAN	1.4855	0.57098	0.37602
H2A1D_HUMAN	1.4817	0.56725	0.32686
H2A1B_HUMAN	1.4817	0.56725	0.32686
H2A3_HUMAN	1.4817	0.56725	0.32686
H2B1D_HUMAN	1.4719	0.5577	0.54353
ZO1_HUMAN	1.4689	0.55473	0.28122
NOG2_HUMAN	1.4523	0.53834	0.0084983
PHB2_HUMAN	1.4515	0.53754	0.023198
S39A7_HUMAN	1.4508	0.53686	0.0093044
ROAA_HUMAN	1.4489	0.53499	0.16384
DUS16_HUMAN	1.4366	0.52267	0.37677
NUP98_HUMAN	1.435	0.5211	0.35346
H2BFS_HUMAN	1.4321	0.51818	0.0050306
QCR8_HUMAN	1.4292	0.51518	0.04003
RALB_HUMAN	1.4262	0.51222	0.11957
REST_HUMAN	1.4235	0.50947	0.3211
SRP72_HUMAN	1.4204	0.50634	0.076493
MGST3_HUMAN	1.4198	0.50564	0.043231
MIC19_HUMAN	1.4161	0.50194	0.071062
KNOP1_HUMAN	1.4111	0.4968	0.16558
SYNEM_HUMAN	1.408	0.49369	0.028166
H1X_HUMAN	1.4068	0.49239	0.0722
HS71L_HUMAN	1.4058	0.49134	0.011775
RL35A_HUMAN	1.4053	0.49086	0.64265
VRK2_HUMAN	1.3961	0.48145	0.014696
MCM4_HUMAN	1.3952	0.48051	0.51983
PLCE_HUMAN	1.3949	0.48015	0.26941
BCORL_HUMAN	1.3848	0.46963	0.067706
IN80B_HUMAN	1.3825	0.46724	0.13303
LTV1_HUMAN	1.3792	0.46388	0.011179
RL27_HUMAN	1.379	0.46366	0.24397
TSPO_HUMAN	1.378	0.46261	0.2746
DDX4_HUMAN	1.3724	0.45668	0.38298
CCD86_HUMAN	1.3713	0.45553	0.0036111
RBBP6_HUMAN	1.3694	0.4535	0.081167
RBMX_HUMAN	1.3692	0.45331	0.10961
ATD3A_HUMAN	1.3656	0.44957	0.023902
STOM_HUMAN	1.365	0.44886	0.11465
ETV3_HUMAN	1.3613	0.44497	0.2823
RALA_HUMAN	1.3598	0.44341	0.49549
RPA12_HUMAN	1.3597	0.44329	0.0070064
EPS8_HUMAN	1.3577	0.44117	0.25982
DIM1_HUMAN	1.3558	0.43919	0.18417
SP130_HUMAN	1.3557	0.43907	0.24156
SAFB1_HUMAN	1.3554	0.43869	0.31216
NOL11_HUMAN	1.3522	0.43535	0.98311
EDC4_HUMAN	1.3487	0.43157	0.032868
NOL8_HUMAN	1.3453	0.42788	0.30521
CEPT1_HUMAN	1.3445	0.42702	0.23695
LYRIC_HUMAN	1.3418	0.42417	0.087927
CAAP1_HUMAN	1.3379	0.42001	0.38862
H2B1B_HUMAN	1.3348	0.41667	0.4007
H2B1N_HUMAN	1.3348	0.41667	0.4007
TI17A_HUMAN	1.3245	0.40544	0.46223
PLEC_HUMAN	1.3229	0.40366	0.53468
VDAC2_HUMAN	1.3221	0.40288	0.032227
RL24_HUMAN	1.3208	0.40146	0.27645
SURF6_HUMAN	1.3141	0.39404	0.20478
SEC62_HUMAN	1.3026	0.38143	0.23401
AT5G1_HUMAN	1.3026	0.38138	0.23617
AT5G2_HUMAN	1.3026	0.38138	0.23617
AT5G3_HUMAN	1.3026	0.38138	0.23617
MYLK3_HUMAN	1.3016	0.38024	0.17858
UTP20_HUMAN	1.2992	0.37761	0.061533
RS24_HUMAN	1.2945	0.3724	0.15804
ZFR2_HUMAN	1.2931	0.37079	0.38188
MCA3_HUMAN	1.2916	0.36911	0.058142
CAVN1_HUMAN	1.2898	0.3671	0.34449
RPP29_HUMAN	1.2896	0.36692	0.16019
SP110_HUMAN	1.2891	0.36641	0.056
NPA1P_HUMAN	1.2891	0.36635	0.19707
CBX4_HUMAN	1.2843	0.36095	0.21196
RAB35_HUMAN	1.2839	0.36053	0.3621
SIN3B_HUMAN	1.2838	0.36042	0.35202
ZN592_HUMAN	1.2832	0.35972	0.30771
MCU_HUMAN	1.2826	0.35903	0.63409
TM237_HUMAN	1.2801	0.35626	0.11652
SKP1_HUMAN	1.28	0.35616	0.054843
L10K_HUMAN	1.2786	0.35462	0.31785
CR021_HUMAN	1.2732	0.34847	0.020853
DDX3X_HUMAN	1.2724	0.34753	0.030843
ROA2_HUMAN	1.2712	0.34623	0.13085
NOP53_HUMAN	1.271	0.34592	0.12585
DNJB6_HUMAN	1.2605	0.33405	0.53946
ATPG_HUMAN	1.26	0.33346	0.19853
NOP14_HUMAN	1.2591	0.33236	0.085988
KIF22_HUMAN	1.259	0.33226	0.65529
MGST1_HUMAN	1.2572	0.33023	0.1617
CMC2_HUMAN	1.2556	0.32842	0.16872
RPF2_HUMAN	1.2506	0.32262	0.36408
CHD7_HUMAN	1.2479	0.31946	0.065428
RU2B_HUMAN	1.2432	0.31401	0.46539
PHB_HUMAN	1.2384	0.30847	0.16704
WBP11_HUMAN	1.2367	0.30645	0.60146
LYAR_HUMAN	1.2328	0.30197	0.27384
XIRP1_HUMAN	1.2309	0.29968	0.88489
XRCC6_HUMAN	1.2298	0.29842	0.59842
ZN835_HUMAN	1.2256	0.2935	0.89822
NVL_HUMAN	1.2238	0.29134	0.33195
LAP2B_HUMAN	1.2237	0.29128	0.04281
NOP58_HUMAN	1.2231	0.29053	0.035386
F111A_HUMAN	1.223	0.2904	0.23184
BBX_HUMAN	1.2184	0.28499	0.041352
SSRD_HUMAN	1.215	0.28095	0.63081
KDM2A_HUMAN	1.2141	0.27991	0.33781
RS17_HUMAN	1.2116	0.27692	0.54605
RLP24_HUMAN	1.2091	0.2739	0.062893
TAF9_HUMAN	1.2073	0.2718	0.47693
RPC22_HUMAN	1.2042	0.26803	0.35425
IN80D_HUMAN	1.2017	0.26508	0.55624
CBX8_HUMAN	1.1973	0.25975	0.083885
MRP_HUMAN	1.1972	0.25963	0.48438
RBM34_HUMAN	1.1968	0.25913	0.74688
ABCD3_HUMAN	1.1951	0.25716	0.24447
NOL9_HUMAN	1.1937	0.25544	0.21168
KTN1_HUMAN	1.1936	0.25534	0.10022
RBMX2_HUMAN	1.1912	0.25243	0.091936
UBAC2_HUMAN	1.1912	0.25244	0.469
LRC59_HUMAN	1.1907	0.25182	0.43967
ROA1_HUMAN	1.1893	0.25011	0.31027
TXTP_HUMAN	1.189	0.24977	0.51995
EF1A1_HUMAN	1.1884	0.24906	0.68753
EF1A3_HUMAN	1.1884	0.24906	0.68753
P12LL_HUMAN	1.1882	0.24883	0.26178
FCF1_HUMAN	1.1853	0.24523	0.52542
MOV10_HUMAN	1.1848	0.24468	0.13101
NOP56_HUMAN	1.183	0.24248	0.18276
UTP18_HUMAN	1.1821	0.24134	0.17119
PININ_HUMAN	1.181	0.23998	0.44624
ERF1_HUMAN	1.1804	0.23927	0.4082
ABC3C_HUMAN	1.1796	0.23827	0.25569
FA83C_HUMAN	1.1793	0.23789	0.27439
NPM_HUMAN	1.1767	0.23475	0.34742
NHP2_HUMAN	1.1749	0.23254	0.67466
PKP2_HUMAN	1.1742	0.23169	0.827
SPB1_HUMAN	1.1712	0.22804	0.12722
PRP4_HUMAN	1.1687	0.22489	0.30447
TAF8_HUMAN	1.166	0.22157	0.59717
ORC1_HUMAN	1.1648	0.2201	0.33646
RPAC2_HUMAN	1.1639	0.21894	0.11788
RL27A_HUMAN	1.1637	0.21874	0.95933
AT2A2_HUMAN	1.1635	0.21843	0.19939
VAPA_HUMAN	1.1632	0.21805	0.035681
MIC60_HUMAN	1.1625	0.21727	0.12696
K2C7_HUMAN	1.1607	0.21497	0.26458
LAR1B_HUMAN	1.1606	0.21489	0.31357
RL23A_HUMAN	1.1598	0.21384	0.56466
NAT10_HUMAN	1.1587	0.21254	0.36933
RRP5_HUMAN	1.1582	0.21183	0.39211
TYY1_HUMAN	1.1571	0.21047	0.19817
DSRAD_HUMAN	1.1568	0.2102	0.26417
CC137_HUMAN	1.1565	0.20982	0.1262
BUD13_HUMAN	1.1554	0.2084	0.25494
PR40A_HUMAN	1.154	0.20668	0.50356
PARL_HUMAN	1.1525	0.20472	0.55579
PK1IP_HUMAN	1.1521	0.20432	0.22058
PGAM5_HUMAN	1.1499	0.20148	0.03558
HNRPL_HUMAN	1.1497	0.20131	0.39975
MMTA2_HUMAN	1.147	0.19791	0.020779
H4_HUMAN	1.147	0.19786	0.66034
CI114_HUMAN	1.1469	0.19771	0.29347
NSA2_HUMAN	1.1464	0.19709	0.48354
AIMP2_HUMAN	1.1461	0.1967	0.36949
RRP7A_HUMAN	1.1443	0.19452	0.2662
RPA1_HUMAN	1.1421	0.19173	0.36726
DDX24_HUMAN	1.1397	0.18869	0.27328
RAD50_HUMAN	1.1392	0.18808	0.63633
TAF6_HUMAN	1.1384	0.18702	0.34826
RPAC1_HUMAN	1.1351	0.18287	0.23836
PTSS1_HUMAN	1.1333	0.18059	0.072851
DKC1_HUMAN	1.1326	0.17965	0.17474
SF3B6_HUMAN	1.1323	0.17921	0.55444
TAF3_HUMAN	1.1315	0.17825	0.68906
PTGES_HUMAN	1.1296	0.17583	0.2627
KDM5A_HUMAN	1.1296	0.17587	0.47091
M2OM_HUMAN	1.1271	0.17264	0.64486
GAR1_HUMAN	1.1262	0.17151	0.13676
RL26L_HUMAN	1.1238	0.16835	0.44502
RT05_HUMAN	1.1236	0.16813	0.75662
NOG1_HUMAN	1.1228	0.16708	0.19852
DDX18_HUMAN	1.1225	0.16678	0.10594
RPA2_HUMAN	1.1205	0.16415	0.26796
ADT2_HUMAN	1.1202	0.16374	0.38334
MISP_HUMAN	1.1184	0.16141	0.32585
ROA3_HUMAN	1.1182	0.16119	0.63039
HNRPK_HUMAN	1.1178	0.16068	0.29788
BMS1_HUMAN	1.1156	0.15786	0.50497
RSBN1_HUMAN	1.1117	0.15274	0.49873
NOL10_HUMAN	1.109	0.14922	0.76658
RL29_HUMAN	1.1086	0.14871	0.64568
H2A1J_HUMAN	1.1061	0.14553	0.28454
H2A1H_HUMAN	1.1061	0.14553	0.28454
H2A2A_HUMAN	1.1061	0.14553	0.28454
H2A1_HUMAN	1.1061	0.14553	0.28454
H2A1C_HUMAN	1.1061	0.14553	0.28454
H2AJ_HUMAN	1.1061	0.14553	0.28454
H2A2C_HUMAN	1.1061	0.14553	0.28454
H2A1A_HUMAN	1.1061	0.14553	0.28454
H2A2B_HUMAN	1.1061	0.14553	0.28454
SYEP_HUMAN	1.1049	0.14397	0.37731
TAF4_HUMAN	1.1041	0.14292	0.30696
RCL1_HUMAN	1.1026	0.14096	0.090479
GCN1_HUMAN	1.1015	0.13941	0.95078
DDX5_HUMAN	1.0993	0.13653	0.12516
ARID2_HUMAN	1.0989	0.13612	0.36664
NOC2L_HUMAN	1.0988	0.13593	0.11062
RRP15_HUMAN	1.0978	0.13464	0.036129
EHMT1_HUMAN	1.097	0.13356	0.91461
HNRH3_HUMAN	1.0929	0.12818	0.74759
NOTC3_HUMAN	1.0918	0.12672	0.75592
NU205_HUMAN	1.0913	0.12608	0.51691
CEBPZ_HUMAN	1.0907	0.12527	0.46744
ATAD5_HUMAN	1.0893	0.12338	0.62539
BAZ2A_HUMAN	1.0883	0.12204	0.54634
RBP2_HUMAN	1.087	0.12041	0.79464
TDIF2_HUMAN	1.0856	0.11843	0.34199
SMCE1_HUMAN	1.0851	0.11779	0.69541
HP1B3_HUMAN	1.085	0.11774	0.38222
BAG2_HUMAN	1.085	0.11768	0.40864
MPCP_HUMAN	1.0849	0.11762	0.58477
CKAP4_HUMAN	1.0845	0.11708	0.30832
MBD4_HUMAN	1.0845	0.11701	0.65594
F208B_HUMAN	1.0824	0.11426	0.66556
TMPSD_HUMAN	1.0809	0.11225	0.79753
TRY1_HUMAN	1.0809	0.11225	0.79753
CENPC_HUMAN	1.0803	0.11146	0.97088
CCD71_HUMAN	1.0796	0.11053	0.60797
SYIC_HUMAN	1.0774	0.10752	0.84872
HMGN4_HUMAN	1.0739	0.10282	0.57333
DDX31_HUMAN	1.0735	0.10235	0.43426
TTF1_HUMAN	1.0733	0.10203	0.69078
NUP93_HUMAN	1.072	0.10036	0.52346
ATP5L_HUMAN	1.071	0.098994	0.63629
WDR36_HUMAN	1.0702	0.097893	0.54404
NOTC4_HUMAN	1.0702	0.097814	0.72203
H2B1O_HUMAN	1.0702	0.097889	0.97285
H2B1H_HUMAN	1.0702	0.097889	0.97285
H2B2F_HUMAN	1.0702	0.097889	0.97285
SYMC_HUMAN	1.0633	0.088575	0.60835
FBRL_HUMAN	1.0627	0.087789	0.23596
TR150_HUMAN	1.0625	0.087479	0.6825
SMCA2_HUMAN	1.0623	0.08724	0.37824
MO4L1_HUMAN	1.062	0.086756	0.53114
MED19_HUMAN	1.0616	0.08627	0.66476
SMC1A_HUMAN	1.0605	0.084756	0.45568
VANG1_HUMAN	1.0594	0.083271	0.76791
HMGN3_HUMAN	1.0582	0.081651	0.50928
DAXX_HUMAN	1.0579	0.081219	0.55428
DDX27_HUMAN	1.0577	0.08089	0.27215
TBL2_HUMAN	1.0575	0.080687	0.78221
SND1_HUMAN	1.0573	0.08034	0.69839
K22E_HUMAN	1.0566	0.079408	0.87116
CCD47_HUMAN	1.0562	0.078848	0.81339
LIMA1_HUMAN	1.0558	0.078357	0.72732
ZCH18_HUMAN	1.0554	0.077728	0.48341
SDA1_HUMAN	1.0553	0.077647	0.97876
SPCS2_HUMAN	1.0547	0.076767	0.58723
CHD3_HUMAN	1.054	0.07584	0.73172
K1C18_HUMAN	1.0535	0.075157	0.24442
PRDX1_HUMAN	1.0532	0.074824	0.76292
PRDX4_HUMAN	1.0532	0.074824	0.76292
INO80_HUMAN	1.0525	0.073869	0.61451
WDR5_HUMAN	1.0515	0.07242	0.83176
PP1G_HUMAN	1.0513	0.072202	0.81518
RRAS2_HUMAN	1.0505	0.071028	0.67874
NUCL_HUMAN	1.0499	0.070201	0.69018
HMGN1_HUMAN	1.0486	0.068435	0.57024
RBM14_HUMAN	1.0476	0.067084	0.37726
SYRC_HUMAN	1.0476	0.067087	0.57197
H14_HUMAN	1.0472	0.066483	0.11612
TAP26_HUMAN	1.0464	0.065373	0.90496
NDUA4_HUMAN	1.0452	0.063795	0.58627
EIF3C_HUMAN	1.0425	0.060036	0.37726
EIFCL_HUMAN	1.0425	0.060036	0.37726
PB1_HUMAN	1.0425	0.060083	0.52414
BRX1_HUMAN	1.0412	0.058307	0.5996
LMNA_HUMAN	1.0405	0.057216	0.68155
NO40_HUMAN	1.0402	0.056926	0.77278
MAP11_HUMAN	1.0384	0.054295	0.7889
CAD24_HUMAN	1.0378	0.053523	0.68653
TAOK1_HUMAN	1.037	0.052393	0.75618
RL35_HUMAN	1.0368	0.052151	0.8378
HNRH1_HUMAN	1.0362	0.051277	0.84655
UBN1_HUMAN	1.0348	0.049346	0.75548
RL21_HUMAN	1.0344	0.048847	0.99861
AK17A_HUMAN	1.0343	0.0486	0.70091
SR1IP_HUMAN	1.0343	0.048713	0.78169
MDC1_HUMAN	1.034	0.048222	0.80186
YBOX1_HUMAN	1.0337	0.047844	0.89717
PRP4B_HUMAN	1.0325	0.046172	0.80274
NOP2_HUMAN	1.0314	0.044552	0.85189
ZC3HD_HUMAN	1.031	0.044041	0.9175
RS9_HUMAN	1.0308	0.043811	0.7736
RS6_HUMAN	1.0306	0.043449	0.75052
GNL3_HUMAN	1.0304	0.043176	0.70583
TRA2B_HUMAN	1.0303	0.043039	0.77556
RS15_HUMAN	1.0301	0.042741	0.87119
RBM28_HUMAN	1.0297	0.042263	0.82865
NKRF_HUMAN	1.0294	0.041784	0.91285
BRD7_HUMAN	1.0269	0.038342	0.7953
THOC4_HUMAN	1.0262	0.037316	0.75985
RPAB3_HUMAN	1.026	0.036979	0.97225
RHOA_HUMAN	1.025	0.03565	0.65265
ROA0_HUMAN	1.0249	0.035548	0.8504
MEPCE_HUMAN	1.0245	0.034977	0.81249
IMA1_HUMAN	1.0236	0.033589	0.77329
CBX5_HUMAN	1.0224	0.032005	0.78969
GON4L_HUMAN	1.0218	0.031138	0.80625
YYAP1_HUMAN	1.0218	0.031138	0.80625
AP2A2_HUMAN	1.0217	0.030963	0.78004
SSF1_HUMAN	1.0217	0.031014	0.83439
BCLF1_HUMAN	1.019	0.027204	0.94778
UBF1_HUMAN	1.0177	0.025336	0.85992
KI18B_HUMAN	1.0174	0.024883	0.87803
TSYL1_HUMAN	1.0173	0.024711	0.89734
PHF2_HUMAN	1.0167	0.023886	0.97485
TOPB1_HUMAN	1.0142	0.020392	0.92554
SMCA4_HUMAN	1.0139	0.019982	0.88604
HMGA1_HUMAN	1.0133	0.019068	0.9784
DHX9_HUMAN	1.0128	0.018318	0.84198
AP2M1_HUMAN	1.0108	0.015516	0.89177
ATR_HUMAN	1.0108	0.015479	0.99663
RL1D1_HUMAN	1.0087	0.012455	0.93245
SMU1_HUMAN	1.008	0.011481	0.76541
TEX10_HUMAN	1.0075	0.010798	0.90112
DX39A_HUMAN	1.0058	0.0083638	0.96337
SYQ_HUMAN	1.0054	0.0078304	0.89549
MCRS1_HUMAN	1.0051	0.00728	0.98846
SYK_HUMAN	1.0049	0.0070551	0.97212
NOC3L_HUMAN	1.0049	0.007078	0.98615
NUMA1_HUMAN	1.0048	0.0069301	0.96785
EMSA1_HUMAN	1.0038	0.005417	0.9056
SNF5_HUMAN	1.0025	0.003605	0.96788
SMRD1_HUMAN	1.0015	0.0022101	0.91396
CBX1_HUMAN	1.0003	0.00036357	0.97807
PRP31_HUMAN	1.0001	9.43e-05	0.89991
QCR2_HUMAN	0.99859	-0.002033	0.95072
NIPBL_HUMAN	0.99814	-0.002691	0.98628
NFRKB_HUMAN	0.99754	-0.0035478	0.91782
UTP11_HUMAN	0.99744	-0.003694	0.89416
HNRPM_HUMAN	0.99705	-0.0042624	0.96659
DUS11_HUMAN	0.99585	-0.0059982	0.94553
K1C10_HUMAN	0.99582	-0.0060405	0.99952
BAZ2B_HUMAN	0.99414	-0.0084819	0.78139
SMCA5_HUMAN	0.99412	-0.0085054	0.99548
PSIP1_HUMAN	0.99298	-0.010158	0.95515
LMNB1_HUMAN	0.99089	-0.013198	0.92444
AIMP1_HUMAN	0.98982	-0.014765	0.94167
CO1A2_HUMAN	0.98978	-0.014822	0.94948
GPTC4_HUMAN	0.98916	-0.01573	0.72297
AP2A1_HUMAN	0.9874	-0.018295	0.94535
RL22_HUMAN	0.9865	-0.01961	0.96047
LBR_HUMAN	0.98587	-0.020535	0.88113
AF17_HUMAN	0.98579	-0.020646	0.83823
NOM1_HUMAN	0.98554	-0.021014	0.90324
IF2P_HUMAN	0.9851	-0.02166	0.88632
MTA2_HUMAN	0.98508	-0.021694	0.99407
SNUT1_HUMAN	0.98481	-0.022082	0.89318
ATRX_HUMAN	0.98409	-0.023144	0.85842
RS8_HUMAN	0.98406	-0.023185	0.86858
DDX56_HUMAN	0.98268	-0.025211	0.79852
DDX10_HUMAN	0.98249	-0.025481	0.91455
SNIP1_HUMAN	0.98209	-0.02608	0.82713
PWP2_HUMAN	0.98105	-0.027597	0.74818
SCAFB_HUMAN	0.98063	-0.028221	0.99581
HCFC1_HUMAN	0.98058	-0.028291	0.86374
DDX50_HUMAN	0.98043	-0.028511	0.96367
RL18_HUMAN	0.97996	-0.029201	0.81029
RL23_HUMAN	0.97966	-0.029642	0.80168
PPM1G_HUMAN	0.97918	-0.030348	0.79461
RL32_HUMAN	0.97914	-0.030406	0.81885
CABIN_HUMAN	0.97869	-0.031076	0.98018
CDYL2_HUMAN	0.97834	-0.031586	0.8189
UBP7_HUMAN	0.97738	-0.03301	0.85155
HIRA_HUMAN	0.97713	-0.033378	0.78797
SRRM2_HUMAN	0.97659	-0.034168	0.88828
THOC6_HUMAN	0.97652	-0.034283	0.82841
VIME_HUMAN	0.97602	-0.035018	0.97326
Z512B_HUMAN	0.97591	-0.035185	0.79439
NOP16_HUMAN	0.97532	-0.036055	0.78857
KMT2A_HUMAN	0.97523	-0.036181	0.6675
RAN_HUMAN	0.97492	-0.036643	0.75651
SF3B2_HUMAN	0.97436	-0.037477	0.93731
DDX52_HUMAN	0.97362	-0.038571	0.81361
FBSL_HUMAN	0.97278	-0.039814	0.86445
EMD_HUMAN	0.97195	-0.041053	0.77122
TECR_HUMAN	0.97179	-0.041285	0.67726
DHX15_HUMAN	0.97021	-0.043634	0.81613
RS25_HUMAN	0.96984	-0.044188	0.68496
RS19_HUMAN	0.96906	-0.045346	0.88499
K2C8_HUMAN	0.96881	-0.045715	0.71523
AKAP8_HUMAN	0.96852	-0.046145	0.81954
DDX54_HUMAN	0.96767	-0.047407	0.73465
ZN638_HUMAN	0.96714	-0.048197	0.73518
HNRPU_HUMAN	0.96582	-0.050169	0.80571
PDS5B_HUMAN	0.96532	-0.050923	0.82425
RL10A_HUMAN	0.96166	-0.056405	0.82525
TBL3_HUMAN	0.96126	-0.056996	0.9684
RL26_HUMAN	0.96107	-0.057289	0.81585
NBN_HUMAN	0.96003	-0.058841	0.68037
UBP36_HUMAN	0.95953	-0.059604	0.7169
RL34_HUMAN	0.9585	-0.061151	0.9711
RRP1_HUMAN	0.95778	-0.062228	0.77936
CAV1_HUMAN	0.95778	-0.062239	0.98144
NEUA_HUMAN	0.95774	-0.062292	0.90617
NEBL_HUMAN	0.95731	-0.062947	0.69414
DAF_HUMAN	0.9567	-0.063863	0.97201
RRBP1_HUMAN	0.95645	-0.064234	0.71611
SLU7_HUMAN	0.95621	-0.064604	0.69754
DOT1L_HUMAN	0.95581	-0.065206	0.84739
RS4X_HUMAN	0.95518	-0.066148	0.73954
BCL7B_HUMAN	0.95516	-0.06619	0.72014
CHD6_HUMAN	0.9546	-0.067027	0.61096
RBM15_HUMAN	0.95439	-0.067342	0.63814
ZN800_HUMAN	0.95437	-0.067377	0.49191
H12_HUMAN	0.95393	-0.068052	0.11612
ZCHC7_HUMAN	0.95235	-0.070432	0.85378
HNRPF_HUMAN	0.95207	-0.070863	0.74294
RS23_HUMAN	0.95075	-0.072855	0.87264
NU153_HUMAN	0.95042	-0.073367	0.66484
ARP8_HUMAN	0.94995	-0.074069	0.70558
RPA34_HUMAN	0.94985	-0.07423	0.6696
SPTN2_HUMAN	0.94948	-0.074796	0.69866
ACINU_HUMAN	0.94892	-0.075637	0.99382
TOP1_HUMAN	0.94887	-0.075724	0.47769
ASPH_HUMAN	0.94832	-0.07655	0.51676
CBX3_HUMAN	0.9457	-0.080539	0.72201
NOL6_HUMAN	0.94518	-0.081336	0.18607
URB2_HUMAN	0.94504	-0.081558	0.80671
EH1L1_HUMAN	0.945	-0.081615	0.74934
BLM_HUMAN	0.94349	-0.083916	0.43953
RL8_HUMAN	0.94283	-0.084933	0.75905
CSK2B_HUMAN	0.9424	-0.085586	0.82835
VWA2_HUMAN	0.94169	-0.086679	0.79334
CHD2_HUMAN	0.94147	-0.08701	0.65976
RS16_HUMAN	0.9414	-0.08712	0.68574
HMGN2_HUMAN	0.94099	-0.087742	0.23777
DDX23_HUMAN	0.93918	-0.090527	0.50616
AHNK_HUMAN	0.9388	-0.091104	0.64909
DDX41_HUMAN	0.93875	-0.091193	0.7916
SMRC2_HUMAN	0.93839	-0.091742	0.41924
ARI1A_HUMAN	0.9379	-0.092497	0.86569
MCM7_HUMAN	0.93732	-0.093379	0.51064
HNRPC_HUMAN	0.93718	-0.0936	0.97576
TSYL2_HUMAN	0.93546	-0.096249	0.39616
RFC4_HUMAN	0.93482	-0.097241	0.90263
RL17_HUMAN	0.93423	-0.098152	0.69762
RS14_HUMAN	0.93324	-0.099676	0.52759
CXXC1_HUMAN	0.93303	-0.10001	0.63888
PAIRB_HUMAN	0.93161	-0.10221	0.54772
SRRM1_HUMAN	0.92979	-0.10502	0.49827
SMC3_HUMAN	0.92944	-0.10557	0.60159
PTBP1_HUMAN	0.92939	-0.10565	0.63755
PR15A_HUMAN	0.928	-0.1078	0.68502
ABCF1_HUMAN	0.92709	-0.10921	0.72504
MPP8_HUMAN	0.92697	-0.1094	0.69268
RRP1B_HUMAN	0.92665	-0.1099	0.33636
AP3D1_HUMAN	0.92562	-0.1115	0.82274
RU17_HUMAN	0.92543	-0.11181	0.58604
RPF1_HUMAN	0.92525	-0.11209	0.46854
RPAB1_HUMAN	0.92401	-0.11403	0.50044
STT3B_HUMAN	0.92399	-0.11405	0.47074
PPHLN_HUMAN	0.92284	-0.11584	0.7137
RL15_HUMAN	0.9224	-0.11654	0.54339
HEAT1_HUMAN	0.92112	-0.11853	0.58262
MCM3_HUMAN	0.92106	-0.11863	0.62664
ERCC3_HUMAN	0.92023	-0.11993	0.2707
RL11_HUMAN	0.91984	-0.12054	0.52543
ARF_HUMAN	0.91944	-0.12117	0.49565
LEO1_HUMAN	0.91681	-0.12531	0.43934
RL13A_HUMAN	0.9154	-0.12753	0.53756
POP1_HUMAN	0.91533	-0.12763	0.26685
WDR3_HUMAN	0.9139	-0.12989	0.6095
RBM39_HUMAN	0.91367	-0.13025	0.23595
FBX28_HUMAN	0.9133	-0.13084	0.30313
BAZ1B_HUMAN	0.91326	-0.13091	0.42838
H15_HUMAN	0.91202	-0.13286	0.61687
DNLI3_HUMAN	0.90806	-0.13914	0.69768
ING2_HUMAN	0.90732	-0.14031	0.37915
RL6_HUMAN	0.9064	-0.14177	0.50023
RS11_HUMAN	0.90588	-0.1426	0.58208
T200C_HUMAN	0.90441	-0.14495	0.25069
CDC5L_HUMAN	0.90347	-0.14645	0.3188
ATPA_HUMAN	0.90315	-0.14697	0.70991
FRG1_HUMAN	0.89984	-0.15226	0.30333
GRP75_HUMAN	0.89951	-0.15279	0.67869
RP9_HUMAN	0.8984	-0.15456	0.39186
PPIG_HUMAN	0.8976	-0.15585	0.60462
SAP18_HUMAN	0.89753	-0.15596	0.80379
CO5A1_HUMAN	0.89611	-0.15826	0.39804
SMRD2_HUMAN	0.89517	-0.15977	0.35037
PYC_HUMAN	0.89492	-0.16017	0.749
CTCF_HUMAN	0.89461	-0.16067	0.39458
RS5_HUMAN	0.89209	-0.16474	0.33506
RRP12_HUMAN	0.89143	-0.1658	0.46498
ELOA1_HUMAN	0.89061	-0.16714	0.32235
ACTB_HUMAN	0.88847	-0.17061	0.23518
ACTG_HUMAN	0.88847	-0.17061	0.23518
SYT6_HUMAN	0.88698	-0.17303	0.88976
RS3A_HUMAN	0.88629	-0.17414	0.06841
NOLC1_HUMAN	0.88569	-0.17512	0.18991
MO4L2_HUMAN	0.88313	-0.17931	0.04681
LCOR_HUMAN	0.88258	-0.1802	0.32899
CENPV_HUMAN	0.88247	-0.18039	0.24883
RL19_HUMAN	0.88148	-0.182	0.23344
ZN106_HUMAN	0.88092	-0.18292	0.12815
SMRC1_HUMAN	0.87957	-0.18513	0.38256
RL18A_HUMAN	0.87935	-0.1855	0.30526
ELYS_HUMAN	0.87855	-0.1868	0.43563
DDX55_HUMAN	0.87698	-0.18938	0.25982
ZC11A_HUMAN	0.87445	-0.19355	0.38837
RPA49_HUMAN	0.87252	-0.19675	0.17381
IF1AY_HUMAN	0.87036	-0.20031	0.52058
IF1AX_HUMAN	0.87036	-0.20031	0.52058
SR140_HUMAN	0.86864	-0.20317	0.5054
ZN512_HUMAN	0.86588	-0.20775	0.45587
RS26_HUMAN	0.8656	-0.20823	0.62361
ANR11_HUMAN	0.86494	-0.20932	0.48806
MPP10_HUMAN	0.86186	-0.21448	0.084939
PHF10_HUMAN	0.86149	-0.2151	0.061983
BRD4_HUMAN	0.86089	-0.2161	0.40077
PRPF3_HUMAN	0.86055	-0.21666	0.58287
IF4B_HUMAN	0.8603	-0.21709	0.56424
RS20_HUMAN	0.85858	-0.21998	0.40039
RPA43_HUMAN	0.85702	-0.2226	0.32407
RS3_HUMAN	0.85622	-0.22395	0.26058
SFPQ_HUMAN	0.85604	-0.22425	0.30852
DHX37_HUMAN	0.85528	-0.22552	0.26212
HORN_HUMAN	0.8552	-0.22566	0.63147
AFF4_HUMAN	0.85335	-0.22878	0.64481
OTOGL_HUMAN	0.85272	-0.22986	0.38313
RS27_HUMAN	0.85148	-0.23196	0.20596
TAF5_HUMAN	0.85082	-0.23307	0.38607
RL31_HUMAN	0.85069	-0.23329	0.10432
PESC_HUMAN	0.8503	-0.23396	0.46113
ZC3H1_HUMAN	0.85025	-0.23404	0.38755
PLRG1_HUMAN	0.85002	-0.23444	0.098743
RL7_HUMAN	0.8499	-0.23463	0.21647
PUM3_HUMAN	0.84959	-0.23515	0.21383
PRP6_HUMAN	0.84815	-0.23761	0.22464
ELAV1_HUMAN	0.84694	-0.23967	0.3509
H33_HUMAN	0.84651	-0.24041	0.21907
H31_HUMAN	0.84651	-0.24041	0.21907
H32_HUMAN	0.84651	-0.24041	0.21907
H31T_HUMAN	0.84651	-0.24041	0.21907
BCL7C_HUMAN	0.84619	-0.24094	0.31368
COIL_HUMAN	0.84391	-0.24485	0.23262
ACL6A_HUMAN	0.84292	-0.24654	0.21264
RS7_HUMAN	0.84255	-0.24716	0.49175
PRP19_HUMAN	0.83982	-0.25185	0.036165
SGO2_HUMAN	0.83712	-0.2565	0.084798
XPC_HUMAN	0.83691	-0.25686	0.20015
NUP88_HUMAN	0.8302	-0.26847	0.48851
RFC3_HUMAN	0.82884	-0.27083	0.42916
WDR46_HUMAN	0.82737	-0.27339	0.42874
RS28_HUMAN	0.82491	-0.2777	0.32026
TAF1_HUMAN	0.82422	-0.27891	0.48573
SAS10_HUMAN	0.82371	-0.27979	0.003833
RL30_HUMAN	0.82264	-0.28167	0.17355
K1C9_HUMAN	0.82216	-0.2825	0.3878
RPN1_HUMAN	0.82138	-0.28388	0.26219
HNRDL_HUMAN	0.82043	-0.28555	0.79023
RFC5_HUMAN	0.81925	-0.28762	0.02334
NGDN_HUMAN	0.81408	-0.29676	0.23386
K2C1_HUMAN	0.8134	-0.29797	0.55384
U520_HUMAN	0.81127	-0.30174	0.16501
PP1A_HUMAN	0.81088	-0.30245	0.12279
EXOS8_HUMAN	0.8107	-0.30277	0.25529
PRD10_HUMAN	0.80408	-0.3146	0.053156
KHDR1_HUMAN	0.80258	-0.31727	0.18438
MYH11_HUMAN	0.80131	-0.31956	0.9972
MYH9_HUMAN	0.80131	-0.31956	0.9972
HSP7C_HUMAN	0.80129	-0.31961	0.055504
NOP10_HUMAN	0.79943	-0.32295	0.20541
RL28_HUMAN	0.79928	-0.32323	0.27945
RBBP4_HUMAN	0.79866	-0.32435	0.37416
ADNP_HUMAN	0.79827	-0.32506	0.041809
UTP4_HUMAN	0.79807	-0.32541	0.73752
REXO4_HUMAN	0.79656	-0.32814	0.11678
RS27A_HUMAN	0.79525	-0.33053	0.18526
RL4_HUMAN	0.79312	-0.33438	0.2944
RL14_HUMAN	0.79255	-0.33543	0.024463
MED26_HUMAN	0.79195	-0.33652	0.42855
NKAP_HUMAN	0.79025	-0.33961	0.014205
RIOX2_HUMAN	0.78869	-0.34247	0.39758
RSBNL_HUMAN	0.78532	-0.34865	0.1174
NOL12_HUMAN	0.78529	-0.34871	0.048104
RL10_HUMAN	0.78373	-0.35158	0.22738
TRIPC_HUMAN	0.78372	-0.35159	0.19456
RS2_HUMAN	0.78331	-0.35234	0.1455
DDX47_HUMAN	0.78314	-0.35267	0.30297
S4A7_HUMAN	0.78305	-0.35282	0.30744
DDX21_HUMAN	0.78009	-0.35828	0.17141
HDAC2_HUMAN	0.77879	-0.36069	0.38868
RACK1_HUMAN	0.77567	-0.36649	0.42856
THOC7_HUMAN	0.77526	-0.36725	0.21577
BD1L1_HUMAN	0.77501	-0.36771	0.46553
ASF1B_HUMAN	0.77409	-0.36943	0.57122
ASF1A_HUMAN	0.77409	-0.36943	0.57122
PHF6_HUMAN	0.77202	-0.37329	0.039724
RFC1_HUMAN	0.77053	-0.37607	0.11088
NONO_HUMAN	0.76841	-0.38005	0.11933
RBBP7_HUMAN	0.76811	-0.38062	0.3815
MBD2_HUMAN	0.76785	-0.3811	0.29098
P66A_HUMAN	0.76718	-0.38236	0.027975
SRPK1_HUMAN	0.76693	-0.38284	0.10615
RIF1_HUMAN	0.76637	-0.38389	0.36113
SRSF3_HUMAN	0.765	-0.38647	0.30493
KI67_HUMAN	0.7633	-0.38968	0.30354
PAPD5_HUMAN	0.76206	-0.39203	0.29351
CAF1A_HUMAN	0.75941	-0.39705	0.050347
SRP68_HUMAN	0.75731	-0.40104	0.24508
HDAC1_HUMAN	0.7561	-0.40336	0.22917
THOC2_HUMAN	0.75406	-0.40725	0.20883
E41L1_HUMAN	0.75366	-0.40802	0.28213
UBN2_HUMAN	0.75335	-0.40861	0.10381
CAF1B_HUMAN	0.75031	-0.41444	0.064322
ODB2_HUMAN	0.74741	-0.42003	0.035551
SLTM_HUMAN	0.7458	-0.42314	0.29107
DDX20_HUMAN	0.7447	-0.42527	0.23355
CAD12_HUMAN	0.74238	-0.42978	0.63583
RL7A_HUMAN	0.74159	-0.43131	0.0012784
RB15B_HUMAN	0.74099	-0.43248	0.048425
MTREX_HUMAN	0.74055	-0.43333	0.52556
RBM25_HUMAN	0.74026	-0.4339	0.07851
CYR61_HUMAN	0.74009	-0.43422	0.15406
PRP8_HUMAN	0.73945	-0.43548	0.0073152
SON_HUMAN	0.7393	-0.43577	0.040204
AP2B1_HUMAN	0.73919	-0.43598	0.26477
IF16_HUMAN	0.7391	-0.43615	0.0026723
LAS1L_HUMAN	0.7384	-0.43753	0.36334
DHX33_HUMAN	0.73609	-0.44204	0.49667
GHC2_HUMAN	0.73254	-0.44902	0.32054
GHC1_HUMAN	0.73254	-0.44902	0.32054
PCCA_HUMAN	0.72661	-0.46075	0.53133
RL13_HUMAN	0.72435	-0.46525	0.16654
PCBP1_HUMAN	0.72324	-0.46746	0.00287
THOC1_HUMAN	0.72066	-0.47261	0.122
ARGL1_HUMAN	0.71794	-0.47806	0.034905
RL3_HUMAN	0.71772	-0.47851	0.010295
MERL_HUMAN	0.71388	-0.48624	0.4007
TCRG1_HUMAN	0.71159	-0.49088	0.75521
DDX17_HUMAN	0.70856	-0.49704	0.037119
NSD2_HUMAN	0.70729	-0.49964	0.061538
MCM5_HUMAN	0.70715	-0.4999	0.40827
KRI1_HUMAN	0.70612	-0.50202	0.12553
NSD1_HUMAN	0.70296	-0.50848	0.17407
ASH2L_HUMAN	0.70159	-0.5113	0.098709
THOC3_HUMAN	0.70142	-0.51166	0.073554
RL5_HUMAN	0.69545	-0.52399	0.095106
THOC5_HUMAN	0.69404	-0.52691	0.0016758
RS10_HUMAN	0.69157	-0.53206	0.38836
RS10L_HUMAN	0.69157	-0.53206	0.38836
RBP56_HUMAN	0.69096	-0.53334	0.27938
U2AF5_HUMAN	0.69027	-0.53476	0.066166
U2AF1_HUMAN	0.69027	-0.53476	0.066166
U2AF4_HUMAN	0.69027	-0.53476	0.066166
SF3A2_HUMAN	0.6896	-0.53618	0.012057
TSC1_HUMAN	0.68956	-0.53625	0.21021
SFR19_HUMAN	0.68804	-0.53944	0.01334
TMC4_HUMAN	0.68114	-0.55398	0.35895
IF2B_HUMAN	0.67773	-0.56123	0.026231
DESP_HUMAN	0.67579	-0.56534	0.11953
ZN326_HUMAN	0.6757	-0.56554	0.29962
RL9_HUMAN	0.67322	-0.57085	0.13595
ELOV1_HUMAN	0.67195	-0.57357	0.31265
TACC2_HUMAN	0.67155	-0.57444	0.8808
ENL_HUMAN	0.6704	-0.57691	0.085379
SRP14_HUMAN	0.66993	-0.57793	0.049723
UBP42_HUMAN	0.66904	-0.57983	0.052397
APTX_HUMAN	0.66681	-0.58466	0.16709
CHTOP_HUMAN	0.66547	-0.58756	0.16342
CDKA1_HUMAN	0.6604	-0.59859	0.19473
CDKA2_HUMAN	0.6604	-0.59859	0.19473
PHF12_HUMAN	0.65455	-0.61142	0.40702
P66B_HUMAN	0.65146	-0.61824	0.012587
PHRF1_HUMAN	0.64918	-0.62332	0.9955
PARP1_HUMAN	0.64453	-0.63368	0.0063039
FREM1_HUMAN	0.64105	-0.64149	0.38146
NSUN2_HUMAN	0.64103	-0.64154	0.22302
SMN_HUMAN	0.63681	-0.65107	0.39123
CHD4_HUMAN	0.63518	-0.65476	0.043066
MK67I_HUMAN	0.63471	-0.65583	0.01054
KRR1_HUMAN	0.63022	-0.66608	0.14708
RS18_HUMAN	0.62898	-0.66891	0.24943
AFAP1_HUMAN	0.6258	-0.67622	0.34836
NRDE2_HUMAN	0.62235	-0.68419	0.16497
PSMD3_HUMAN	0.62128	-0.68669	0.37336
ZBT40_HUMAN	0.62018	-0.68924	0.41258
RFC2_HUMAN	0.61961	-0.69056	0.36681
MRO2B_HUMAN	0.6165	-0.69782	0.063019
IMP4_HUMAN	0.61645	-0.69794	0.0010206
ESCO1_HUMAN	0.61596	-0.6991	0.22071
BPTF_HUMAN	0.60872	-0.71616	0.1225
S61A1_HUMAN	0.6082	-0.71737	0.10196
UTP23_HUMAN	0.60636	-0.72174	0.049007
ZN281_HUMAN	0.59787	-0.74208	0.36562
PR38B_HUMAN	0.59567	-0.74742	0.0079512
RBBP5_HUMAN	0.58873	-0.76433	0.12731
MBD3_HUMAN	0.58774	-0.76674	0.36937
U5S1_HUMAN	0.57974	-0.78652	0.24041
EXOSX_HUMAN	0.5616	-0.83238	0.36571
SYNE2_HUMAN	0.55358	-0.85315	0.31855
TMA16_HUMAN	0.54305	-0.88084	0.014418
TF3C1_HUMAN	0.53142	-0.91207	0.35931
PQBP1_HUMAN	0.51952	-0.94476	0.35772
MATR3_HUMAN	0.51184	-0.96623	0.083698
MTA3_HUMAN	0.49306	-1.0202	0.070162
NU160_HUMAN	0.49067	-1.0272	0.34418
FRPD4_HUMAN	0.49014	-1.0287	0.22295
ELOC_HUMAN	0.48287	-1.0503	0.02911
ERLN1_HUMAN	0.4722	-1.0825	0.40268
RT11_HUMAN	0.47148	-1.0847	0.35097
DPY30_HUMAN	0.45743	-1.1284	0.035176
CD054_HUMAN	0.43408	-1.204	0.16669
K2C5_HUMAN	0.38784	-1.3665	0.46498
SPTB2_HUMAN	0.38607	-1.373	0.33797
FILA_HUMAN	0.37303	-1.4226	0.90492
NUSAP_HUMAN	0.35438	-1.4966	0.3271
RS15A_HUMAN	0.34997	-1.5147	0.099395
TNKS2_HUMAN	0.34016	-1.5557	0.036013
FBF1_HUMAN	0.32077	-1.6404	0.31978
K1C17_HUMAN	0.31606	-1.6617	0.18145
TOE1_HUMAN	0.30451	-1.7154	0.96867
EBP2_HUMAN	0.28917	-1.79	0.059552
FILA2_HUMAN	0.25626	-1.9643	0.33592
ZFX_HUMAN	0.23665	-2.0792	0.66555
AFF1_HUMAN	0.22376	-2.16	0.29
DNJA1_HUMAN	0.21599	-2.211	0.2733
K2C6B_HUMAN	0.19365	-2.3684	0.6961
K2C6C_HUMAN	0.19365	-2.3684	0.6961
K2C6A_HUMAN	0.19365	-2.3684	0.6961
CTR9_HUMAN	0.18818	-2.4098	0.29001
ZCHC4_HUMAN	0.17562	-2.5095	0.28801
REN3A_HUMAN	0.13803	-2.857	0.10447
URGCP_HUMAN	0.1042	-3.2626	0.095489
K1C16_HUMAN	0.085215	-3.5527	0.10626
