# Supplementary material for: Unconventional receptor functions and location-biased signaling of the lactate GPCR in the nucleus
Source: Life Sci Alliance. 2025 Feb 4;8(4):e202503226. doi: 10.26508/lsa.202503226 (PMC11794946; doi:10.26508/lsa.202503226)
Supplement: Supplementary file 6 [file LSA-2025-03226_Supplemental_Data_2.xlsx]

## Sheet: PBS
PeakID (cmd=annotatePeaks.pl peak_call/ChIP_NoLigand_vs_input/ChIP_NoLigand_vs_input_peaks.narrowPeak hg19 -gsize hg19 -cons -CpG -go annotation/ChIP_NoLigand_vs_input/ChIP_NoLigand_vs_input -genomeOntology annotation/ChIP_NoLigand_vs_input/ChIP_NoLigand_vs_input)	Chr	Start	End	Strand	Peak Score	Focus Ratio/Region Size	Annotation	Detailed Annotation	Distance to TSS	Nearest PromoterID	Entrez ID	Nearest Unigene	Nearest Refseq	Nearest Ensembl	Gene Name	Gene Alias	Gene Description	Gene Type	CpG%	GC%
peak_call/ChIP_NoLigand_vs_input/ChIP_NoLigand_vs_input_peak_358	chr12	123213690	123215047	+	152	NA	exon (NM_032554, exon 1 of 1)	exon (NM_032554, exon 1 of 1)	761	NM_032554	27198	Hs.610873	NM_032554	ENSG00000196917	HCAR1	FKSG80|GPR104|GPR81|HCA1|LACR1|TA-GPCR|TAGPCR	hydroxycarboxylic acid receptor 1	protein-coding	0.036109	0.547128
peak_call/ChIP_NoLigand_vs_input/ChIP_NoLigand_vs_input_peak_654	chr5	151042037	151043294	+	59	NA	3' UTR (NM_003118, exon 10 of 10)	3' UTR (NM_003118, exon 10 of 10)	-13841	NR_109873	101927096	Hs.571023	NR_109873	ENSG00000249035	CTB-113P19.1	-	uncharacterized LOC101927096	ncRNA	0.013524	0.45151
peak_call/ChIP_NoLigand_vs_input/ChIP_NoLigand_vs_input_peak_482	chr2	189876212	189877331	+	58	NA	3' UTR (NM_000090, exon 51 of 51)	3' UTR (NM_000090, exon 51 of 51)	16415	NR_037401	100500837		NR_037401	ENSG00000168542	MIR3606	mir-3606	microRNA 3606	ncRNA	0.007149	0.335714
peak_call/ChIP_NoLigand_vs_input/ChIP_NoLigand_vs_input_peak_223	chr11	2016659	2017222	+	52	NA	non-coding (NR_002196, exon 5 of 5)	non-coding (NR_002196, exon 5 of 5)	1121	NR_030533	100033819		NR_030533	ENSG00000130600	MIR675	MIRN675|hsa-mir-675	microRNA 675	ncRNA	0.039076	0.556738
peak_call/ChIP_NoLigand_vs_input/ChIP_NoLigand_vs_input_peak_437	chr17	48262756	48263463	+	42	NA	intron (NM_000088, intron 50 of 50)	intron (NM_000088, intron 50 of 50)	-13272	NR_024193	373861	Hs.25934	NM_194072		HILS1	H1.9	histone linker H1 domain, spermatid-specific 1 (pseudogene)	pseudo	0.042433	0.614407
peak_call/ChIP_NoLigand_vs_input/ChIP_NoLigand_vs_input_peak_485	chr2	216236830	216237195	+	37	NA	exon (NM_002026, exon 39 of 46)	exon (NM_002026, exon 39 of 46)	60333	NM_004044	471	Hs.90280	NM_004044	ENSG00000138363	ATIC	AICAR|AICARFT|HEL-S-70p|IMPCHASE|PURH	5-aminoimidazole-4-carboxamide ribonucleotide formyltransferase/IMP cyclohydrolase	protein-coding	0.027397	0.502732
peak_call/ChIP_NoLigand_vs_input/ChIP_NoLigand_vs_input_peak_697	chr7	5567081	5567426	+	36	NA	3' UTR (NM_001101, exon 6 of 6)	3' UTR (NM_001101, exon 6 of 6)	2979	NM_001101	60	Hs.520640	NM_001101	ENSG00000075624	ACTB	BRWS1|PS1TP5BP1	actin beta	protein-coding	0.034783	0.421965
peak_call/ChIP_NoLigand_vs_input/ChIP_NoLigand_vs_input_peak_224	chr11	2018046	2018352	+	36	NA	promoter-TSS (NR_030533)	promoter-TSS (NR_030533)	-138	NR_030533	100033819		NR_030533	ENSG00000130600	MIR675	MIRN675|hsa-mir-675	microRNA 675	ncRNA	0.065359	0.693811
peak_call/ChIP_NoLigand_vs_input/ChIP_NoLigand_vs_input_peak_596	chr5	28805522	28805935	+	35	NA	Intergenic	Intergenic	-121249	NR_033961	729862	Hs.646006	NR_033961		LSP1P3	-	lymphocyte-specific protein 1 pseudogene 3	pseudo	0.007264	0.2343
peak_call/ChIP_NoLigand_vs_input/ChIP_NoLigand_vs_input_peak_598	chr5	29490576	29490944	+	33	NA	Intergenic	Intergenic	-94677	NR_104628	101929681	Hs.549659	NR_104628		LINC02064	-	long intergenic non-protein coding RNA 2064	ncRNA	0.005435	0.249322
peak_call/ChIP_NoLigand_vs_input/ChIP_NoLigand_vs_input_peak_232	chr11	7779394	7779789	+	33	NA	Intergenic	AT_rich|Low_complexity|Low_complexity	38898	NM_153444	120065	Hs.351824	NM_153444	ENSG00000183303	OR5P2	JCG3|JCG4	olfactory receptor family 5 subfamily P member 2	protein-coding	0	0.184343
peak_call/ChIP_NoLigand_vs_input/ChIP_NoLigand_vs_input_peak_610	chr5	41238734	41239086	+	32	NA	intron (NM_001115131, intron 1 of 17)	MER63D|DNA|hAT-Blackjack	22630	NM_001115131	729	Hs.481992	NM_000065	ENSG00000039537	C6	-	complement C6	protein-coding	0.002841	0.235127
peak_call/ChIP_NoLigand_vs_input/ChIP_NoLigand_vs_input_peak_83	chr1	102256014	102256516	+	32	NA	Intergenic	L1MC1|LINE|L1	56371	NM_001288821	118427	Hs.484475	NM_058170	ENSG00000118733	OLFM3	NOE3|NOELIN3|OPTIMEDIN	olfactomedin 3	protein-coding	0.001992	0.296223
peak_call/ChIP_NoLigand_vs_input/ChIP_NoLigand_vs_input_peak_651	chr5	135398857	135399308	+	31	NA	3' UTR (NM_000358, exon 17 of 17)	3' UTR (NM_000358, exon 17 of 17)	17205	NR_030583	100126299		NR_030583	ENSG00000270123	VTRNA2-1	CBL-3|CBL3|MIR886|MIRN886|VTRNA2|hsa-mir-886|hvg-5|nc886|svtRNA2-1a	vault RNA 2-1	ncRNA	0.006652	0.451327
peak_call/ChIP_NoLigand_vs_input/ChIP_NoLigand_vs_input_peak_274	chr11	97845568	97845891	+	31	NA	Intergenic	Intergenic	-1045977	NM_001243270	53942	Hs.656783	NM_014361	ENSG00000149972	CNTN5	HNB-2s|NB-2	contactin 5	protein-coding	0	0.33642
peak_call/ChIP_NoLigand_vs_input/ChIP_NoLigand_vs_input_peak_436	chr17	25304547	25304907	+	31	NA	Intergenic	(CA)n|Simple_repeat|Simple_repeat	111540	NR_135673	105371703	Hs.649918	NR_135673		LOC105371703	-	uncharacterized LOC105371703	ncRNA	0.002778	0.277008
peak_call/ChIP_NoLigand_vs_input/ChIP_NoLigand_vs_input_peak_94	chr1	104620807	104621217	+	31	NA	Intergenic	AT_rich|Low_complexity|Low_complexity	5367	NR_033990	100129138	Hs.514487	NR_033990	ENSG00000215869	LOC100129138	-	THAP domain containing, apoptosis associated protein 3 pseudogene	pseudo	0	0.231144
peak_call/ChIP_NoLigand_vs_input/ChIP_NoLigand_vs_input_peak_423	chr16	32817413	32817743	+	31	NA	Intergenic	(CATTT)n|Simple_repeat|Simple_repeat	78885	NR_003083	386757	Hs.433146	NM_198857	ENSG00000214617	SLC6A10P	CT-2|CT2|SLC6A10|SLC6A10pA	solute carrier family 6 member 10, pseudogene	pseudo	0.006061	0.277946
peak_call/ChIP_NoLigand_vs_input/ChIP_NoLigand_vs_input_peak_568	chr5	18876919	18877593	+	30	NA	Intergenic	L1ME3A|LINE|L1	1009125	NM_001291957	1016	Hs.317632	NM_004934	ENSG00000145526	CDH18	CDH14|CDH14L|CDH24	cadherin 18	protein-coding	0.002967	0.260741
peak_call/ChIP_NoLigand_vs_input/ChIP_NoLigand_vs_input_peak_179	chr1	213637460	213637767	+	29	NA	Intergenic	L1M5|LINE|L1	413038	NM_001287221	26750	Hs.591416	NM_012424	ENSG00000136643	RPS6KC1	RPK118|RSKL1|S6K-delta-1|S6PKh1|humS6PKh1	ribosomal protein S6 kinase C1	protein-coding	0.003257	0.298701
peak_call/ChIP_NoLigand_vs_input/ChIP_NoLigand_vs_input_peak_52	chr1	80422650	80422974	+	29	NA	Intergenic	L1MC4a|LINE|L1	-578628	NR_125940	101927412	Hs.171273	NR_125940	ENSG00000234184	LINC01781	-	long intergenic non-protein coding RNA 1781	ncRNA	0.006173	0.304615
peak_call/ChIP_NoLigand_vs_input/ChIP_NoLigand_vs_input_peak_278	chr11	99919751	99920092	+	29	NA	intron (NM_175566, intron 6 of 21)	L1ME2|LINE|L1	493045	NM_175566	53942	Hs.656783	NM_014361	ENSG00000149972	CNTN5	HNB-2s|NB-2	contactin 5	protein-coding	0.005865	0.269006
peak_call/ChIP_NoLigand_vs_input/ChIP_NoLigand_vs_input_peak_601	chr5	30634116	30634417	+	29	NA	Intergenic	L1ME4a|LINE|L1	-559496	NM_004932	1004	Hs.124776	NM_004932	ENSG00000113361	CDH6	CAD6|KCAD	cadherin 6	protein-coding	0	0.254967
peak_call/ChIP_NoLigand_vs_input/ChIP_NoLigand_vs_input_peak_327	chr12	45502981	45503282	+	28	NA	Intergenic	Zaphod|DNA|hAT-Tip100	-43937	NR_026583	83956	Hs.650500	NM_032032		RACGAP1P	FKSG42	Rac GTPase activating protein 1 pseudogene	pseudo	0	0.218543
peak_call/ChIP_NoLigand_vs_input/ChIP_NoLigand_vs_input_peak_547	chr5	4615196	4615505	+	28	NA	Intergenic	L1M4|LINE|L1	-158244	NR_104619	101929153	Hs.385526	NR_104619	ENSG00000249521	LINC02114	-	long intergenic non-protein coding RNA 2114	ncRNA	0.003236	0.303226
peak_call/ChIP_NoLigand_vs_input/ChIP_NoLigand_vs_input_peak_604	chr5	36580719	36581265	+	28	NA	Intergenic	BLACKJACK|DNA|hAT-Blackjack	-25465	NM_001166695	6507	Hs.481918	NM_004172	ENSG00000079215	SLC1A3	EA6|EAAT1|GLAST|GLAST1	solute carrier family 1 member 3	protein-coding	0	0.318099
peak_call/ChIP_NoLigand_vs_input/ChIP_NoLigand_vs_input_peak_291	chr12	17034375	17034708	+	28	NA	Intergenic	Intergenic	-107140	NR_036619	728622	Hs.741380	NR_036619		SKP1P2	SKP1B|p19B	S-phase kinase associated protein 1 pseudogene 2	pseudo	0.003003	0.317365
peak_call/ChIP_NoLigand_vs_input/ChIP_NoLigand_vs_input_peak_603	chr5	33163292	33163591	+	27	NA	Intergenic	L1ME2z|LINE|L1	215892	NR_033832	340113	Hs.434404	NR_033832	ENSG00000248279	LINC02120	-	long intergenic non-protein coding RNA 2120	ncRNA	0	0.28
peak_call/ChIP_NoLigand_vs_input/ChIP_NoLigand_vs_input_peak_559	chr5	12478082	12478487	+	27	NA	Intergenic	L1M5|LINE|L1	-96685	NR_033383	404663	Hs.552273	NR_033383		LINC01194	CT49|TAG	long intergenic non-protein coding RNA 1194	ncRNA	0	0.23399
peak_call/ChIP_NoLigand_vs_input/ChIP_NoLigand_vs_input_peak_578	chr5	21100172	21100584	+	27	NA	Intergenic	Intergenic	-359211	NR_027028	728411	Hs.88181	NM_207331	ENSG00000183666	GUSBP1	-	glucuronidase, beta pseudogene 1	pseudo	0.009709	0.280872
peak_call/ChIP_NoLigand_vs_input/ChIP_NoLigand_vs_input_peak_257	chr11	75421256	75421683	+	26	NA	Intergenic	L1M5|LINE|L1	-7395	NM_025098	80168	Hs.288568	NM_025098	ENSG00000166391	MOGAT2	DGAT2L5|DGAT2L5.|MGAT2|hDC5	monoacylglycerol O-acyltransferase 2	protein-coding	0	0.273364
peak_call/ChIP_NoLigand_vs_input/ChIP_NoLigand_vs_input_peak_501	chr3	123704045	123704395	+	26	NA	intron (NR_133917, intron 1 of 2)	intron (NR_133917, intron 1 of 2)	5979	NM_017578	54763	Hs.567516	NM_017578	ENSG00000065371	ROPN1	CT91|ODF6|RHPNAP1|ROPN1A|ropporin	rhophilin associated tail protein 1	protein-coding	0.008571	0.321937
peak_call/ChIP_NoLigand_vs_input/ChIP_NoLigand_vs_input_peak_649	chr5	129776953	129777273	+	26	NA	Intergenic	Intergenic	536590	NM_175856	337876	Hs.213137	NM_175856	ENSG00000198108	CHSY3	CHSY2|CSS3	chondroitin sulfate synthase 3	protein-coding	0.003125	0.34891
peak_call/ChIP_NoLigand_vs_input/ChIP_NoLigand_vs_input_peak_364	chr13	58784667	58784976	+	26	NA	Intergenic	L1MC|LINE|L1	22430	NR_132367	106144531	Hs.736640	NR_132367	ENSG00000232954	LINC00374	-	long intergenic non-protein coding RNA 374	ncRNA	0	0.274194
peak_call/ChIP_NoLigand_vs_input/ChIP_NoLigand_vs_input_peak_861	chrUn_gl000241	9774	10114	+	26	NA	Intergenic	Intergenic	26823	NR_132315	100289097	Hs.529357	NR_132315	ENSG00000282826	FRG1CP	-	FSHD region gene 1 family member C, pseudogene	pseudo	0.005882	0.316716
peak_call/ChIP_NoLigand_vs_input/ChIP_NoLigand_vs_input_peak_486	chr2	216243947	216244247	+	26	NA	intron (NM_001306132, intron 31 of 44)	intron (NM_001306132, intron 31 of 44)	56694	NM_212482	2335	Hs.203717	NM_002026	ENSG00000115414	FN1	CIG|ED-B|FINC|FN|FNZ|GFND|GFND2|LETS|MSF	fibronectin 1	protein-coding	0.01	0.438538
peak_call/ChIP_NoLigand_vs_input/ChIP_NoLigand_vs_input_peak_746	chr7	123532755	123533110	+	26	NA	Intergenic	LTR49-int|LTR|ERV1	-32354	NM_153189	6677	Hs.121494	NM_003117	ENSG00000106304	SPAM1	HEL-S-96n|HYA1|HYAL1|HYAL3|HYAL5|PH-20|PH20|SPAG15	sperm adhesion molecule 1	protein-coding	0	0.219101
peak_call/ChIP_NoLigand_vs_input/ChIP_NoLigand_vs_input_peak_79	chr1	99949562	99950244	+	26	NA	intron (NR_125951, intron 1 of 2)	intron (NR_125951, intron 1 of 2)	3457	NR_125951	101928270	Hs.576048	NR_125951	ENSG00000224445	LINC01708	-	long intergenic non-protein coding RNA 1708	ncRNA	0	0.24451
peak_call/ChIP_NoLigand_vs_input/ChIP_NoLigand_vs_input_peak_484	chr2	216226092	216226472	+	26	NA	exon (NM_002026, exon 46 of 46)	exon (NM_002026, exon 46 of 46)	49603	NM_004044	471	Hs.90280	NM_004044	ENSG00000138363	ATIC	AICAR|AICARFT|HEL-S-70p|IMPCHASE|PURH	5-aminoimidazole-4-carboxamide ribonucleotide formyltransferase/IMP cyclohydrolase	protein-coding	0.005263	0.425197
peak_call/ChIP_NoLigand_vs_input/ChIP_NoLigand_vs_input_peak_674	chr6	55718898	55719266	+	26	NA	intron (NM_021073, intron 1 of 6)	MER97d|DNA|hAT-Tip100	21306	NM_021073	653	Hs.296648	NM_021073	ENSG00000112175	BMP5	-	bone morphogenetic protein 5	protein-coding	0	0.243902
peak_call/ChIP_NoLigand_vs_input/ChIP_NoLigand_vs_input_peak_68	chr1	90984323	90984781	+	26	NA	Intergenic	L1MEf|LINE|L1	198242	NM_020063	343472	Hs.451956	NM_020063	ENSG00000143032	BARHL2	-	BarH like homeobox 2	protein-coding	0.004367	0.287582
peak_call/ChIP_NoLigand_vs_input/ChIP_NoLigand_vs_input_peak_237	chr11	25541256	25541565	+	26	NA	Intergenic	AT_rich|Low_complexity|Low_complexity	-669260	NM_001313726	63982	Hs.91791	NM_031418	ENSG00000134343	ANO3	C11orf25|DYT23|DYT24|GENX-3947|TMEM16C	anoctamin 3	protein-coding	0	0.258065
peak_call/ChIP_NoLigand_vs_input/ChIP_NoLigand_vs_input_peak_213	chr1	247969654	247970307	+	26	NA	Intergenic	Intergenic	9051	NM_001001966	284532	Hs.626620	NM_001001966	ENSG00000196772	OR14A16	OR5AT1	olfactory receptor family 14 subfamily A member 16	protein-coding	0	0.233945
peak_call/ChIP_NoLigand_vs_input/ChIP_NoLigand_vs_input_peak_377	chr13	71163279	71163585	+	26	NA	Intergenic	Intergenic	-425841	NR_047699	100885781	Hs.372660	NR_047699	ENSG00000226846	LINC00348	-	long intergenic non-protein coding RNA 348	ncRNA	0.006536	0.228013
peak_call/ChIP_NoLigand_vs_input/ChIP_NoLigand_vs_input_peak_877	chrX	28162895	28163228	+	26	NA	Intergenic	MER31-int|LTR|ERV1	-163495	NM_001017930	139425	Hs.447365	NM_001017930	ENSG00000226372	DCAF8L1	WDR42B	DDB1 and CUL4 associated factor 8 like 1	protein-coding	0.009009	0.293413
peak_call/ChIP_NoLigand_vs_input/ChIP_NoLigand_vs_input_peak_215	chr1	248498384	248498701	+	26	NA	Intergenic	L1MA5|LINE|L1	-10672	NM_001004691	391196	Hs.530570	NM_001004691	ENSG00000177186	OR2M7	OR1-58	olfactory receptor family 2 subfamily M member 7	protein-coding	0.003155	0.251572
peak_call/ChIP_NoLigand_vs_input/ChIP_NoLigand_vs_input_peak_262	chr11	86907327	86907697	+	26	NA	intron (NR_033149, intron 4 of 13)	intron (NR_033149, intron 4 of 13)	158626	NM_001168724	65084	Hs.188591	NM_022918	ENSG00000166575	TMEM135	PMP52	transmembrane protein 135	protein-coding	0	0.283019
peak_call/ChIP_NoLigand_vs_input/ChIP_NoLigand_vs_input_peak_235	chr11	24684195	24684531	+	26	NA	intron (NM_001252008, intron 1 of 11)	L1MEg|LINE|L1	165847	NM_001009909	338645	Hs.144138	NM_001009909	ENSG00000187398	LUZP2	KFSP2566|PRO6246	leucine zipper protein 2	protein-coding	0	0.261128
peak_call/ChIP_NoLigand_vs_input/ChIP_NoLigand_vs_input_peak_695	chr6	116312552	116313090	+	26	NA	intron (NM_002031, intron 2 of 7)	L1PB4|LINE|L1	-47073	NR_027338	728402	Hs.729953	NR_027338		TPI1P3	-	triosephosphate isomerase 1 pseudogene 3	pseudo	0	0.324675
peak_call/ChIP_NoLigand_vs_input/ChIP_NoLigand_vs_input_peak_330	chr12	55744407	55744902	+	26	NA	Intergenic	Intergenic	-14241	NM_001005497	390323	Hs.554554	NM_001005497	ENSG00000187857	OR6C75	-	olfactory receptor family 6 subfamily C member 75	protein-coding	0.00202	0.310484
peak_call/ChIP_NoLigand_vs_input/ChIP_NoLigand_vs_input_peak_195	chr1	230084731	230085054	+	26	NA	Intergenic	L1M5|LINE|L1	-53572	NR_135116	101927532	Hs.40183	NR_135116	ENSG00000228058	LINC01736	-	long intergenic non-protein coding RNA 1736	ncRNA	0.003096	0.283951
peak_call/ChIP_NoLigand_vs_input/ChIP_NoLigand_vs_input_peak_536	chr3	175667020	175667319	+	26	NA	Intergenic	MIR|SINE|MIR	-173048	NR_046714	100874245	Hs.614827	NR_046714		NAALADL2-AS1	-	NAALADL2 antisense RNA 1	ncRNA	0	0.273333
peak_call/ChIP_NoLigand_vs_input/ChIP_NoLigand_vs_input_peak_178	chr1	212467357	212467656	+	26	NA	intron (NM_006243, intron 1 of 12)	intron (NM_006243, intron 1 of 12)	-7642	NM_001199756	5525	Hs.744012	NM_006243	ENSG00000066027	PPP2R5A	B56A|PR61A	protein phosphatase 2 regulatory subunit B'alpha	protein-coding	0.003344	0.29
peak_call/ChIP_NoLigand_vs_input/ChIP_NoLigand_vs_input_peak_192	chr1	221672309	221672660	+	26	NA	Intergenic	L1M5|LINE|L1	-162846	NR_024236	400804	Hs.722626	NR_024236	ENSG00000234754	C1orf140	-	uncharacterized LOC400804	ncRNA	0.002849	0.227273
peak_call/ChIP_NoLigand_vs_input/ChIP_NoLigand_vs_input_peak_633	chr5	100470481	100470790	+	26	NA	Intergenic	L1ME1|LINE|L1	-231646	NM_175052	7903	Hs.308628	NM_005668	ENSG00000113532	ST8SIA4	PST|PST1|SIAT8D|ST8SIA-IV	ST8 alpha-N-acetyl-neuraminide alpha-2,8-sialyltransferase 4	protein-coding	0.003236	0.26129
peak_call/ChIP_NoLigand_vs_input/ChIP_NoLigand_vs_input_peak_751	chr7	130144810	130145203	+	26	NA	3' UTR (NM_177525, exon 12 of 12)	3' UTR (NM_177525, exon 12 of 12)	9054	NR_029899	442904		NR_029899	ENSG00000199043	MIR335	MIRN335|hsa-mir-335|miRNA335|mir-335	microRNA 335	ncRNA	0.002545	0.416244
peak_call/ChIP_NoLigand_vs_input/ChIP_NoLigand_vs_input_peak_124	chr1	164070116	164070539	+	25	NA	Intergenic	L1MA9|LINE|L1	-458270	NM_002585	5087	Hs.557097	NM_002585	ENSG00000185630	PBX1	-	PBX homeobox 1	protein-coding	0	0.285377
peak_call/ChIP_NoLigand_vs_input/ChIP_NoLigand_vs_input_peak_107	chr1	113951026	113951325	+	25	NA	intron (NM_152900, intron 1 of 20)	intron (NM_152900, intron 1 of 20)	17700	NM_001142782	260425	Hs.486189	NM_020965	ENSG00000081026	MAGI3	MAGI-3|dJ730K3.2	membrane associated guanylate kinase, WW and PDZ domain containing 3	protein-coding	0	0.306667
peak_call/ChIP_NoLigand_vs_input/ChIP_NoLigand_vs_input_peak_104	chr1	106547063	106547463	+	25	NA	Intergenic	L1MEc|LINE|L1	-385706	NR_125954	101928476	Hs.563856	NR_125954	ENSG00000230768	LINC01676	-	long intergenic non-protein coding RNA 1676	ncRNA	0.0025	0.279302
peak_call/ChIP_NoLigand_vs_input/ChIP_NoLigand_vs_input_peak_319	chr12	34581758	34582098	+	25	NA	Intergenic	ALR/Alpha|Satellite|centr	406712	NM_032834	84920	Hs.102971	NM_032834	ENSG00000139133	ALG10	ALG10A|DIE2|KCR1	ALG10, alpha-1,2-glucosyltransferase	protein-coding	0	0.363636
peak_call/ChIP_NoLigand_vs_input/ChIP_NoLigand_vs_input_peak_558	chr5	12447987	12448343	+	25	NA	Intergenic	L1PA15|LINE|L1	-126804	NR_033383	404663	Hs.552273	NR_033383		LINC01194	CT49|TAG	long intergenic non-protein coding RNA 1194	ncRNA	0.002809	0.302521
peak_call/ChIP_NoLigand_vs_input/ChIP_NoLigand_vs_input_peak_689	chr6	103404603	103405009	+	25	NA	Intergenic	Intergenic	1557945	NM_001166247	2898	Hs.98262	NM_021956	ENSG00000164418	GRIK2	EAA4|GLR6|GLUK6|GLUR6|GluK2|MRT6	glutamate ionotropic receptor kainate type subunit 2	protein-coding	0.002463	0.250614
peak_call/ChIP_NoLigand_vs_input/ChIP_NoLigand_vs_input_peak_229	chr11	6921360	6921732	+	25	NA	Intergenic	L1ME3|LINE|L1	-7815	NM_003700	120776	Hs.690210	NM_003700	ENSG00000166368	OR2D2	OR11-610|OR2D1|hg27	olfactory receptor family 2 subfamily D member 2	protein-coding	0	0.292225
peak_call/ChIP_NoLigand_vs_input/ChIP_NoLigand_vs_input_peak_754	chr7	137227659	137228004	+	25	NA	intron (NM_001321709, intron 21 of 33)	intron (NM_001321709, intron 21 of 33)	-199095	NM_001321387	5764	Hs.371249	NM_002825	ENSG00000105894	PTN	HARP|HB-GAM|HBBM|HBGF-8|HBGF8|HBNF|HBNF-1|NEGF1|OSF-1	pleiotrophin	protein-coding	0	0.34104
peak_call/ChIP_NoLigand_vs_input/ChIP_NoLigand_vs_input_peak_584	chr5	22387081	22387645	+	25	NA	intron (NM_004061, intron 3 of 14)	AT_rich|Low_complexity|Low_complexity	-173454	NM_001317228	1010	Hs.113684	NM_004061	ENSG00000154162	CDH12	CDHB	cadherin 12	protein-coding	0.001773	0.270796
peak_call/ChIP_NoLigand_vs_input/ChIP_NoLigand_vs_input_peak_19	chr1	69145912	69146347	+	25	NA	Intergenic	L1MA8|LINE|L1	-183225	NM_001114120	55635	Hs.445098	NM_017779	ENSG00000024526	DEPDC1	DEP.8|DEPDC1-V2|DEPDC1A|SDP35	DEP domain containing 1	protein-coding	0.004598	0.307339
peak_call/ChIP_NoLigand_vs_input/ChIP_NoLigand_vs_input_peak_246	chr11	45813008	45813307	+	25	NA	Intergenic	Intergenic	-12466	NM_001145265	55343	Hs.12211	NM_018389	ENSG00000181830	SLC35C1	CDG2C|FUCT1	solute carrier family 35 member C1	protein-coding	0	0.346667
peak_call/ChIP_NoLigand_vs_input/ChIP_NoLigand_vs_input_peak_591	chr5	24554881	24555192	+	24	NA	intron (NM_001317224, intron 1 of 10)	intron (NM_001317224, intron 1 of 10)	38572	NM_001317224	1008	Hs.92489	NM_006727	ENSG00000040731	CDH10	-	cadherin 10	protein-coding	0	0.240385
peak_call/ChIP_NoLigand_vs_input/ChIP_NoLigand_vs_input_peak_245	chr11	45333927	45334384	+	24	NA	Intergenic	L1ME3A|LINE|L1	-26271	NM_020826	57586	Hs.436643	NM_020826	ENSG00000019505	SYT13	-	synaptotagmin 13	protein-coding	0.004376	0.268559
peak_call/ChIP_NoLigand_vs_input/ChIP_NoLigand_vs_input_peak_663	chr6	6097214	6097581	+	24	NA	Intergenic	L1ME2|LINE|L1	-72170	NR_049863	100847034		NR_049863	ENSG00000283616	MIR5683	-	microRNA 5683	ncRNA	0	0.271739
peak_call/ChIP_NoLigand_vs_input/ChIP_NoLigand_vs_input_peak_410	chr15	20515931	20516322	+	24	NA	Intergenic	(AAATG)n|Simple_repeat|Simple_repeat	28129	NR_038836	646096	Hs.448789	NR_038836	ENSG00000259156	CHEK2P2	-	checkpoint kinase 2 pseudogene 2	pseudo	0.002558	0.303571
peak_call/ChIP_NoLigand_vs_input/ChIP_NoLigand_vs_input_peak_210	chr1	243927281	243927680	+	24	NA	intron (NM_001206729, intron 2 of 13)	intron (NM_001206729, intron 2 of 13)	79104	NM_005465	10000	Hs.498292	NM_005465	ENSG00000117020	AKT3	MPPH|MPPH2|PKB-GAMMA|PKBG|PRKBG|RAC-PK-gamma|RAC-gamma|STK-2	AKT serine/threonine kinase 3	protein-coding	0.010025	0.3
peak_call/ChIP_NoLigand_vs_input/ChIP_NoLigand_vs_input_peak_865	chrX	7410630	7411003	+	24	NA	Intergenic	Intergenic	240302	NM_001320754	412	Hs.522578	NM_000351	ENSG00000101846	STS	ARSC|ARSC1|ASC|ES|SSDD|XLI	steroid sulfatase (microsomal), isozyme S	protein-coding	0.005362	0.360963
peak_call/ChIP_NoLigand_vs_input/ChIP_NoLigand_vs_input_peak_173	chr1	210411936	210412513	+	24	NA	intron (NM_019605, intron 2 of 3)	intron (NM_019605, intron 2 of 3)	-4758	NR_024337	574036	Hs.446946	NR_024337	ENSG00000203706	SERTAD4-AS1	C1orf133	SERTAD4 antisense RNA 1	ncRNA	0.001733	0.295848
peak_call/ChIP_NoLigand_vs_input/ChIP_NoLigand_vs_input_peak_368	chr13	63634083	63634486	+	24	NA	Intergenic	AT_rich|Low_complexity|Low_complexity	-252792	NR_120403	100874176	Hs.402083	NR_047029		LINC00448	-	long intergenic non-protein coding RNA 448	ncRNA	0.009926	0.247525
peak_call/ChIP_NoLigand_vs_input/ChIP_NoLigand_vs_input_peak_115	chr1	154736205	154736618	+	24	NA	intron (NM_001204087, intron 3 of 8)	intron (NM_001204087, intron 3 of 8)	95927	NM_170782	3782	Hs.490765	NM_002249	ENSG00000143603	KCNN3	KCa2.3|SK3|SKCA3|hSK3	potassium calcium-activated channel subfamily N member 3	protein-coding	0.004843	0.285024
peak_call/ChIP_NoLigand_vs_input/ChIP_NoLigand_vs_input_peak_38	chr1	74500465	74500764	+	24	NA	intron (NM_001322315, intron 7 of 7)	intron (NM_001322315, intron 7 of 7)	163257	NM_001105659	127255	Hs.644625	NM_145258	ENSG00000162620	LRRIQ3	LRRC44	leucine rich repeats and IQ motif containing 3	protein-coding	0	0.306667
peak_call/ChIP_NoLigand_vs_input/ChIP_NoLigand_vs_input_peak_600	chr5	30630169	30630504	+	24	NA	Intergenic	MARNA|DNA|TcMar-Mariner	-563426	NM_004932	1004	Hs.124776	NM_004932	ENSG00000113361	CDH6	CAD6|KCAD	cadherin 6	protein-coding	0	0.276786
peak_call/ChIP_NoLigand_vs_input/ChIP_NoLigand_vs_input_peak_592	chr5	24557343	24557715	+	24	NA	intron (NM_001317224, intron 1 of 10)	intron (NM_001317224, intron 1 of 10)	36079	NM_001317224	1008	Hs.92489	NM_006727	ENSG00000040731	CDH10	-	cadherin 10	protein-coding	0	0.27882
peak_call/ChIP_NoLigand_vs_input/ChIP_NoLigand_vs_input_peak_157	chr1	191596545	191596881	+	24	NA	Intergenic	Intergenic	-530879	NM_130782	64407	Hs.440890	NM_130782	ENSG00000150681	RGS18	RGS13	regulator of G-protein signaling 18	protein-coding	0	0.225519
peak_call/ChIP_NoLigand_vs_input/ChIP_NoLigand_vs_input_peak_155	chr1	191439003	191439423	+	24	NA	Intergenic	Intergenic	-688379	NM_130782	64407	Hs.440890	NM_130782	ENSG00000150681	RGS18	RGS13	regulator of G-protein signaling 18	protein-coding	0	0.249406
peak_call/ChIP_NoLigand_vs_input/ChIP_NoLigand_vs_input_peak_9	chr1	57609426	57609867	+	24	NA	intron (NM_021080, intron 5 of 16)	L1ME4a|LINE|L1	-177833	NM_001278543	732	Hs.391835	NM_000066	ENSG00000021852	C8B	C82	complement C8 beta chain	protein-coding	0.002268	0.255656
peak_call/ChIP_NoLigand_vs_input/ChIP_NoLigand_vs_input_peak_211	chr1	244414119	244414418	+	23	NA	Intergenic	AluSx1|SINE|Alu	-101669	NM_001276349	200159	Hs.442703	NM_001012970	ENSG00000173728	C1orf100	-	chromosome 1 open reading frame 100	protein-coding	0.0301	0.556667
peak_call/ChIP_NoLigand_vs_input/ChIP_NoLigand_vs_input_peak_41	chr1	75341470	75342072	+	23	NA	Intergenic	L1PB4|LINE|L1	-142679	NM_001134759	1429	Hs.83114	NM_001889	ENSG00000116791	CRYZ	-	crystallin zeta	protein-coding	0.004983	0.288557
peak_call/ChIP_NoLigand_vs_input/ChIP_NoLigand_vs_input_peak_860	chrUn_gl000214	3261	3645	+	23	NA	NA	L1P4|LINE|L1	NA	NA									0.002604	0.324675
peak_call/ChIP_NoLigand_vs_input/ChIP_NoLigand_vs_input_peak_7	chr1	56543628	56543927	+	23	NA	Intergenic	Charlie1a|DNA|hAT-Charlie	501480	NM_003713	8613	Hs.405156	NM_003713	ENSG00000162407	PLPP3	Dri42|LPP3|PAP2B|PPAP2B|VCIP	phospholipid phosphatase 3	protein-coding	0	0.343333
peak_call/ChIP_NoLigand_vs_input/ChIP_NoLigand_vs_input_peak_28	chr1	71967452	71967884	+	23	NA	intron (NM_173808, intron 6 of 6)	intron (NM_173808, intron 6 of 6)	335027	NR_046218	100852409	Hs.681780	NR_046218	ENSG00000228853	NEGR1-IT1	-	NEGR1 intronic transcript 1	ncRNA	0.011574	0.309469
peak_call/ChIP_NoLigand_vs_input/ChIP_NoLigand_vs_input_peak_44	chr1	76102808	76103190	+	23	NA	Intergenic	L1MB4|LINE|L1	-21305	NM_001320283	204962	Hs.654821	NM_152697	ENSG00000137968	SLC44A5	CTL5	solute carrier family 44 member 5	protein-coding	0.002618	0.360313
peak_call/ChIP_NoLigand_vs_input/ChIP_NoLigand_vs_input_peak_37	chr1	74205157	74205551	+	23	NA	Intergenic	L1M4|LINE|L1	433501	NR_110677	101927295	Hs.436589	NR_110676	ENSG00000233973	LINC01360	-	long intergenic non-protein coding RNA 1360	ncRNA	0.002538	0.291139
peak_call/ChIP_NoLigand_vs_input/ChIP_NoLigand_vs_input_peak_409	chr15	20513362	20513730	+	23	NA	Intergenic	AluJo|SINE|Alu	25549	NR_038836	646096	Hs.448789	NR_038836	ENSG00000259156	CHEK2P2	-	checkpoint kinase 2 pseudogene 2	pseudo	0.008152	0.379404
peak_call/ChIP_NoLigand_vs_input/ChIP_NoLigand_vs_input_peak_162	chr1	194064294	194064685	+	23	NA	Intergenic	Intergenic	790614	NR_125789	101929184	Hs.146728	NR_125789	ENSG00000232077	LINC01031	TCONS_00000361	long intergenic non-protein coding RNA 1031	ncRNA	0.002558	0.265306
peak_call/ChIP_NoLigand_vs_input/ChIP_NoLigand_vs_input_peak_549	chr5	7399749	7400254	+	23	NA	intron (NM_020546, intron 1 of 24)	intron (NM_020546, intron 1 of 24)	3658	NM_020546	108	Hs.481545	NM_020546	ENSG00000078295	ADCY2	AC2|HBAC2	adenylate cyclase 2	protein-coding	0	0.310277
peak_call/ChIP_NoLigand_vs_input/ChIP_NoLigand_vs_input_peak_174	chr1	211021920	211022219	+	23	NA	intron (NM_172362, intron 7 of 10)	intron (NM_172362, intron 7 of 10)	285388	NM_172362	3756	Hs.553187	NM_002238	ENSG00000143473	KCNH1	EAG|EAG1|Kv10.1|TMBTS|ZLS1|h-eag|hEAG1	potassium voltage-gated channel subfamily H member 1	protein-coding	0.006689	0.333333
peak_call/ChIP_NoLigand_vs_input/ChIP_NoLigand_vs_input_peak_586	chr5	23343263	23343664	+	23	NA	Intergenic	Intergenic	-164255	NM_020227	56979	Hs.283096	NM_020227	ENSG00000164256	PRDM9	KMT8B|MEISETZ|MSBP3|PFM6|ZNF899	PR/SET domain 9	protein-coding	0.004988	0.248756
peak_call/ChIP_NoLigand_vs_input/ChIP_NoLigand_vs_input_peak_551	chr5	8054891	8055267	+	23	NA	Intergenic	Intergenic	185862	NR_134482	4552	Hs.481551	NM_002454	ENSG00000124275	MTRR	MSR|cblE	5-methyltetrahydrofolate-homocysteine methyltransferase reductase	protein-coding	0.00266	0.267905
peak_call/ChIP_NoLigand_vs_input/ChIP_NoLigand_vs_input_peak_616	chr5	45703924	45704253	+	23	NA	Intergenic	Intergenic	-7868	NM_021072	348980	Hs.353176	NM_021072	ENSG00000164588	HCN1	BCNG-1|BCNG1|EIEE24|HAC-2	hyperpolarization activated cyclic nucleotide gated potassium channel 1	protein-coding	0	0.30303
peak_call/ChIP_NoLigand_vs_input/ChIP_NoLigand_vs_input_peak_573	chr5	20422309	20422705	+	23	NA	intron (NM_001291956, intron 1 of 14)	intron (NM_001291956, intron 1 of 14)	153475	NM_001291956	1016	Hs.317632	NM_004934	ENSG00000145526	CDH18	CDH14|CDH14L|CDH24	cadherin 18	protein-coding	0	0.239295
peak_call/ChIP_NoLigand_vs_input/ChIP_NoLigand_vs_input_peak_168	chr1	198740110	198740639	+	22	NA	Intergenic	Intergenic	87737	NR_029612	406955		NR_029612	ENSG00000207975	MIR181B1	MIRN181B1|mir-181b-1	microRNA 181b-1	ncRNA	0.00189	0.267925
peak_call/ChIP_NoLigand_vs_input/ChIP_NoLigand_vs_input_peak_121	chr1	162839779	162840183	+	22	NA	Intergenic	L1PBa1|LINE|L1	-1376	NM_178550	339512	Hs.407631	NM_178550	ENSG00000185860	CCDC190	C1orf110	coiled-coil domain containing 190	protein-coding	0.002475	0.340741
peak_call/ChIP_NoLigand_vs_input/ChIP_NoLigand_vs_input_peak_205	chr1	239606588	239606933	+	22	NA	intron (NM_001347716, intron 1 of 7)	intron (NM_001347716, intron 1 of 7)	56530	NM_001347716	1131	Hs.7138	NM_000740	ENSG00000133019	CHRM3	EGBRS|HM3|PBS	cholinergic receptor muscarinic 3	protein-coding	0.011594	0.34104
peak_call/ChIP_NoLigand_vs_input/ChIP_NoLigand_vs_input_peak_614	chr5	45034325	45034697	+	22	NA	Intergenic	Intergenic	225484	NM_016640	10884	Hs.124165	NM_016640	ENSG00000112996	MRPS30	MRP-S30|PAP|PDCD9|S30mt	mitochondrial ribosomal protein S30	protein-coding	0	0.260054
peak_call/ChIP_NoLigand_vs_input/ChIP_NoLigand_vs_input_peak_208	chr1	241636816	241637127	+	22	NA	Intergenic	AT_rich|Low_complexity|Low_complexity	46114	NM_000143	2271	Hs.592490	NM_000143	ENSG00000091483	FH	FMRD|HLRCC|LRCC|MCL|MCUL1	fumarate hydratase	protein-coding	0.003215	0.227564
peak_call/ChIP_NoLigand_vs_input/ChIP_NoLigand_vs_input_peak_605	chr5	39184495	39184794	+	22	NA	intron (NM_001465, intron 2 of 18)	intron (NM_001465, intron 2 of 18)	35036	NM_001465	2533	Hs.370503	NM_001465	ENSG00000082074	FYB	ADAP|PRO0823|SLAP-130|SLAP130	FYN binding protein	protein-coding	0.003344	0.306667
peak_call/ChIP_NoLigand_vs_input/ChIP_NoLigand_vs_input_peak_613	chr5	42839536	42839981	+	22	NA	Intergenic	Intergenic	-27734	NM_001093726	6414	Hs.275775	NM_005410	ENSG00000250722	SELENOP	SELP|SEPP|SEPP1|SeP	selenoprotein P	protein-coding	0.004494	0.282511
peak_call/ChIP_NoLigand_vs_input/ChIP_NoLigand_vs_input_peak_55	chr1	80969319	80969914	+	22	NA	Intergenic	Intergenic	-31824	NR_125940	101927412	Hs.171273	NR_125940	ENSG00000234184	LINC01781	-	long intergenic non-protein coding RNA 1781	ncRNA	0.005042	0.298658
peak_call/ChIP_NoLigand_vs_input/ChIP_NoLigand_vs_input_peak_553	chr5	11776821	11777120	+	22	NA	intron (NR_109988, intron 1 of 21)	intron (NR_109988, intron 1 of 21)	127185	NM_001288717	1501	Hs.314543	NM_001332	ENSG00000169862	CTNND2	GT24|NPRAP	catenin delta 2	protein-coding	0.003344	0.276667
peak_call/ChIP_NoLigand_vs_input/ChIP_NoLigand_vs_input_peak_203	chr1	239180824	239181207	+	22	NA	Intergenic	Intergenic	-369215	NM_001347716	1131	Hs.7138	NM_000740	ENSG00000133019	CHRM3	EGBRS|HM3|PBS	cholinergic receptor muscarinic 3	protein-coding	0.002611	0.25
peak_call/ChIP_NoLigand_vs_input/ChIP_NoLigand_vs_input_peak_608	chr5	40973157	40973568	+	22	NA	intron (NM_000587, intron 15 of 17)	intron (NM_000587, intron 15 of 17)	64008	NM_000587	730	Hs.78065	NM_000587	ENSG00000112936	C7	-	complement C7	protein-coding	0.002433	0.269417
peak_call/ChIP_NoLigand_vs_input/ChIP_NoLigand_vs_input_peak_239	chr11	27443176	27443494	+	22	NA	intron (NM_018490, intron 1 of 17)	intron (NM_018490, intron 1 of 17)	-49943	NR_131170	105376671	Hs.568999	NR_131169	ENSG00000254862	LOC105376671	lnc-BBOX1-1	uncharacterized LOC105376671	ncRNA	0	0.278997
peak_call/ChIP_NoLigand_vs_input/ChIP_NoLigand_vs_input_peak_25	chr1	71277366	71277716	+	22	NA	Intergenic	Intergenic	105405	NR_125938	101927244	Hs.568660	NR_125938	ENSG00000229051	LINC01788	-	long intergenic non-protein coding RNA 1788	ncRNA	0	0.373219
peak_call/ChIP_NoLigand_vs_input/ChIP_NoLigand_vs_input_peak_577	chr5	21042606	21043021	+	22	NA	Intergenic	MER58B|DNA|hAT-Charlie	-416776	NR_027028	728411	Hs.88181	NM_207331	ENSG00000183666	GUSBP1	-	glucuronidase, beta pseudogene 1	pseudo	0.007229	0.314904
peak_call/ChIP_NoLigand_vs_input/ChIP_NoLigand_vs_input_peak_662	chr6	4845238	4845570	+	22	NA	intron (NM_001143970, intron 1 of 6)	BLACKJACK|DNA|hAT-Blackjack	9072	NM_001143970	9425	Hs.269092	NM_004824	ENSG00000153046	CDYL	CDYL1	chromodomain Y-like	protein-coding	0.003012	0.327327
peak_call/ChIP_NoLigand_vs_input/ChIP_NoLigand_vs_input_peak_78	chr1	99686745	99687048	+	22	NA	Intergenic	L1MB1|LINE|L1	-42952	NM_014839	9890	Hs.13245	NM_014839	ENSG00000117600	PLPPR4	LPPR4|LPR4|PHP1|PRG-1|PRG1	phospholipid phosphatase related 4	protein-coding	0.0033	0.273026
peak_call/ChIP_NoLigand_vs_input/ChIP_NoLigand_vs_input_peak_62	chr1	87080940	87081298	+	22	NA	intron (NR_135837, intron 4 of 4)	L2|LINE|L2	-18840	NR_024604	9629	Hs.673847	NM_004921	ENSG00000153923	CLCA3P	CLCA3	chloride channel accessory 3, pseudogene	pseudo	0	0.345404
peak_call/ChIP_NoLigand_vs_input/ChIP_NoLigand_vs_input_peak_757	chr7	141614200	141614754	+	22	NA	Intergenic	L1M5|LINE|L1	-4199	NM_001001656	130075	Hs.690171	NM_001001656	ENSG00000258083	OR9A4	-	olfactory receptor family 9 subfamily A member 4	protein-coding	0.00361	0.322523
peak_call/ChIP_NoLigand_vs_input/ChIP_NoLigand_vs_input_peak_227	chr11	5799858	5800328	+	22	NA	promoter-TSS (NM_001001922)	promoter-TSS (NM_001001922)	-196	NM_001001922	390075	Hs.690207	NM_001001922	ENSG00000181009	OR52N5	OR11-62|OR52N5Q	olfactory receptor family 52 subfamily N member 5	protein-coding	0.006383	0.301486
peak_call/ChIP_NoLigand_vs_input/ChIP_NoLigand_vs_input_peak_117	chr1	157903287	157903642	+	22	NA	intron (NR_135760, intron 2 of 3)	L1PA13|LINE|L1	7707	NR_135760	105371458	Hs.591494	NR_135760	ENSG00000236957	LOC105371458	-	uncharacterized LOC105371458	ncRNA	0	0.266854
peak_call/ChIP_NoLigand_vs_input/ChIP_NoLigand_vs_input_peak_57	chr1	81553996	81554413	+	22	NA	Intergenic	Intergenic	447232	NR_125942	101927412	Hs.171273	NR_125940	ENSG00000234184	LINC01781	-	long intergenic non-protein coding RNA 1781	ncRNA	0	0.251196
peak_call/ChIP_NoLigand_vs_input/ChIP_NoLigand_vs_input_peak_242	chr11	32296575	32296909	+	21	NA	Intergenic	Tigger6a|DNA|TcMar-Tigger	-131284	NR_132770	106635521		NR_132770		SNORA88	-	small nucleolar RNA, H/ACA box 88	snoRNA	0.002994	0.331343
peak_call/ChIP_NoLigand_vs_input/ChIP_NoLigand_vs_input_peak_106	chr1	108257356	108257693	+	21	NA	intron (NM_006113, intron 15 of 26)	intron (NM_006113, intron 15 of 26)	-26398	NM_001079874	10451	Hs.267659	NM_006113	ENSG00000134215	VAV3	-	vav guanine nucleotide exchange factor 3	protein-coding	0.002967	0.266272
peak_call/ChIP_NoLigand_vs_input/ChIP_NoLigand_vs_input_peak_779	chr8	65318745	65319050	+	21	NA	Intergenic	HAL1|LINE|L1	27191	NR_029669	406908		NR_029669	ENSG00000207816	MIR124-2	MIRN124-2|MIRN124A2|mir-124-2	microRNA 124-2	ncRNA	0	0.27451
peak_call/ChIP_NoLigand_vs_input/ChIP_NoLigand_vs_input_peak_767	chr7	157909636	157910004	+	21	NA	intron (NM_130842, intron 8 of 21)	L1MB3|LINE|L1	262543	NR_038966	100506585	Hs.661265	NR_038966	ENSG00000233038	LOC100506585	-	uncharacterized LOC100506585	ncRNA	0	0.295393
peak_call/ChIP_NoLigand_vs_input/ChIP_NoLigand_vs_input_peak_311	chr12	27293113	27293469	+	21	NA	Intergenic	Intergenic	-57836	NM_001080406	728858	Hs.334003	NM_001080406	ENSG00000214700	C12orf71	-	chromosome 12 open reading frame 71	protein-coding	0.005618	0.280112
peak_call/ChIP_NoLigand_vs_input/ChIP_NoLigand_vs_input_peak_86	chr1	102894328	102894643	+	21	NA	Intergenic	MIR|SINE|MIR	-431695	NM_001288823	118427	Hs.484475	NM_058170	ENSG00000118733	OLFM3	NOE3|NOELIN3|OPTIMEDIN	olfactomedin 3	protein-coding	0	0.28481
peak_call/ChIP_NoLigand_vs_input/ChIP_NoLigand_vs_input_peak_440	chr17	67155918	67156291	+	21	NA	intron (NM_080282, intron 28 of 39)	L1MB2|LINE|L1	-18089	NM_080284	23460	Hs.709514	NM_080284	ENSG00000154262	ABCA6	EST155051	ATP binding cassette subfamily A member 6	protein-coding	0.005362	0.291444
peak_call/ChIP_NoLigand_vs_input/ChIP_NoLigand_vs_input_peak_871	chrX	14589390	14589870	+	21	NA	intron (NM_001118886, intron 2 of 8)	intron (NM_001118886, intron 2 of 8)	42210	NM_002063	2742	Hs.2700	NM_002063	ENSG00000101958	GLRA2	GLR	glycine receptor alpha 2	protein-coding	0.004167	0.355509
peak_call/ChIP_NoLigand_vs_input/ChIP_NoLigand_vs_input_peak_686	chr6	79115527	79115944	+	21	NA	Intergenic	L1PA15|LINE|L1	-461526	NM_001010844	134728	Hs.656212	NM_001010844	ENSG00000146243	IRAK1BP1	AIP70|SIMPL	interleukin 1 receptor associated kinase 1 binding protein 1	protein-coding	0.004796	0.30622
peak_call/ChIP_NoLigand_vs_input/ChIP_NoLigand_vs_input_peak_269	chr11	95545042	95545662	+	21	NA	intron (NM_014679, intron 2 of 10)	intron (NM_014679, intron 2 of 10)	21727	NM_001243777	9702	Hs.101014	NM_014679	ENSG00000166037	CEP57	MVA2|PIG8|TSP57	centrosomal protein 57	protein-coding	0.006452	0.280193
peak_call/ChIP_NoLigand_vs_input/ChIP_NoLigand_vs_input_peak_292	chr12	17417453	17417778	+	21	NA	Intergenic	AT_rich|Low_complexity|Low_complexity	275934	NR_036619	728622	Hs.741380	NR_036619		SKP1P2	SKP1B|p19B	S-phase kinase associated protein 1 pseudogene 2	pseudo	0.012308	0.300613
peak_call/ChIP_NoLigand_vs_input/ChIP_NoLigand_vs_input_peak_459	chr2	51341407	51341732	+	21	NA	intron (NR_135237, intron 2 of 10)	intron (NR_135237, intron 2 of 10)	81830	NR_135237	730100	Hs.640140	NR_135237	ENSG00000231918	LOC730100	-	uncharacterized LOC730100	ncRNA	0.006154	0.328221
peak_call/ChIP_NoLigand_vs_input/ChIP_NoLigand_vs_input_peak_49	chr1	80219650	80220067	+	21	NA	Intergenic	Intergenic	-747363	NM_022159	64123	Hs.132314	NM_022159	ENSG00000162618	ADGRL4	ELTD1|ETL|KPG_003	adhesion G protein-coupled receptor L4	protein-coding	0.004796	0.255981
peak_call/ChIP_NoLigand_vs_input/ChIP_NoLigand_vs_input_peak_122	chr1	162865255	162865554	+	21	NA	Intergenic	L1M5|LINE|L1	-26799	NM_178550	339512	Hs.407631	NM_178550	ENSG00000185860	CCDC190	C1orf110	coiled-coil domain containing 190	protein-coding	0.003344	0.273333
peak_call/ChIP_NoLigand_vs_input/ChIP_NoLigand_vs_input_peak_254	chr11	65270889	65271361	+	21	NA	non-coding (NR_002819, exon 1 of 1)	non-coding (NR_002819, exon 1 of 1)	-2463	NR_144569	109136578		NR_144569		MASCRNA	-	MALAT1-associated small cytoplasmic RNA	scRNA	0.006356	0.334038
peak_call/ChIP_NoLigand_vs_input/ChIP_NoLigand_vs_input_peak_455	chr2	49824250	49824561	+	21	NA	Intergenic	Intergenic	376936	NM_001320157	9378	Hs.637685	NM_004801	ENSG00000179915	NRXN1	Hs.22998|PTHSL2|SCZD17	neurexin 1	protein-coding	0	0.259615
peak_call/ChIP_NoLigand_vs_input/ChIP_NoLigand_vs_input_peak_840	chr9	27625383	27625807	+	21	NA	Intergenic	Zaphod|DNA|hAT-Tip100	-51731	NM_001256054	203228	Hs.493639	NM_018325	ENSG00000147894	C9orf72	ALSFTD|DENNL72|FTDALS|FTDALS1	chromosome 9 open reading frame 72	protein-coding	0	0.225882
peak_call/ChIP_NoLigand_vs_input/ChIP_NoLigand_vs_input_peak_429	chr16	73626806	73627194	+	21	NA	Intergenic	L1MEg|LINE|L1	206296	NR_038234	100506172	Hs.434230	NR_038234	ENSG00000258779	LINC01568	-	long intergenic non-protein coding RNA 1568	ncRNA	0.002577	0.303342
peak_call/ChIP_NoLigand_vs_input/ChIP_NoLigand_vs_input_peak_75	chr1	98974176	98974533	+	21	NA	Intergenic	L1MA4|LINE|L1	-152882	NM_015976	51375	Hs.197015	NM_015976	ENSG00000162627	SNX7	-	sorting nexin 7	protein-coding	0.005602	0.290503
peak_call/ChIP_NoLigand_vs_input/ChIP_NoLigand_vs_input_peak_830	chr9	12074608	12074924	+	21	NA	Intergenic	L1MC4a|LINE|L1	-618620	NM_000550	7306	Hs.270279	NM_000550	ENSG00000107165	TYRP1	CAS2|CATB|GP75|OCA3|TRP|TRP1|TYRP|b-PROTEIN	tyrosinase related protein 1	protein-coding	0.003165	0.236593
peak_call/ChIP_NoLigand_vs_input/ChIP_NoLigand_vs_input_peak_643	chr5	117567654	117567974	+	21	NA	intron (NR_104997, intron 2 of 2)	intron (NR_104997, intron 2 of 2)	-50455	NR_104609	100505811	Hs.369776	NR_104609	ENSG00000250427	LINC02148	HNCAT21	long intergenic non-protein coding RNA 2148	ncRNA	0.00625	0.361371
peak_call/ChIP_NoLigand_vs_input/ChIP_NoLigand_vs_input_peak_56	chr1	81290493	81290837	+	21	NA	Intergenic	Intergenic	183693	NR_125942	101927412	Hs.171273	NR_125940	ENSG00000234184	LINC01781	-	long intergenic non-protein coding RNA 1781	ncRNA	0.002907	0.255072
peak_call/ChIP_NoLigand_vs_input/ChIP_NoLigand_vs_input_peak_517	chr3	151707689	151707996	+	21	NA	Intergenic	Intergenic	-61879	NR_110202	101928142	Hs.680207	NR_110202		AADACL2-AS1	-	AADACL2 antisense RNA 1	ncRNA	0.003257	0.262987
peak_call/ChIP_NoLigand_vs_input/ChIP_NoLigand_vs_input_peak_132	chr1	174566070	174566369	+	21	NA	intron (NM_014857, intron 13 of 20)	L1MA3|LINE|L1	149007	NM_005684	9293	Hs.673850	NM_005684	ENSG00000203737	GPR52	-	G protein-coupled receptor 52	protein-coding	0.006689	0.316667
peak_call/ChIP_NoLigand_vs_input/ChIP_NoLigand_vs_input_peak_169	chr1	198900796	198901173	+	21	NA	intron (NR_040073, intron 1 of 2)	intron (NR_040073, intron 1 of 2)	5574	NR_040073	100131234	Hs.711077	NR_040073		MIR181A1HG	-	MIR181A1 host gene	ncRNA	0.01061	0.248677
peak_call/ChIP_NoLigand_vs_input/ChIP_NoLigand_vs_input_peak_646	chr5	124713560	124714002	+	21	NA	Intergenic	Intergenic	-115173	NR_109887	101927460	Hs.407582	NR_109887	ENSG00000260192	LOC101927460	-	uncharacterized LOC101927460	ncRNA	0.002262	0.27088
peak_call/ChIP_NoLigand_vs_input/ChIP_NoLigand_vs_input_peak_793	chr8	87981208	87981536	+	21	NA	intron (NM_173538, intron 4 of 10)	intron (NM_173538, intron 4 of 10)	102696	NM_173538	168975	Hs.246284	NM_173538	ENSG00000176571	CNBD1	-	cyclic nucleotide binding domain containing 1	protein-coding	0.003049	0.294833
peak_call/ChIP_NoLigand_vs_input/ChIP_NoLigand_vs_input_peak_622	chr5	75050760	75051248	+	21	NA	Intergenic	Intergenic	-37691	NM_001099271	134359	Hs.432726	NM_152408	ENSG00000152359	POC5	C5orf37	POC5 centriolar protein	protein-coding	0.004098	0.282209
peak_call/ChIP_NoLigand_vs_input/ChIP_NoLigand_vs_input_peak_150	chr1	190704757	190705168	+	21	NA	intron (NR_033922, intron 1 of 4)	intron (NR_033922, intron 1 of 4)	110942	NR_033922	440704	Hs.518802	NR_033922	ENSG00000231175	LINC01720	-	long intergenic non-protein coding RNA 1720	ncRNA	0	0.203883
peak_call/ChIP_NoLigand_vs_input/ChIP_NoLigand_vs_input_peak_404	chr13	104294886	104295185	+	21	NA	Intergenic	L1MDa|LINE|L1	217485	NR_126374	104326190	Hs.334381	NR_126374	ENSG00000234551	LINC01309	TCONS_l2_00007459	long intergenic non-protein coding RNA 1309	ncRNA	0.006689	0.356667
peak_call/ChIP_NoLigand_vs_input/ChIP_NoLigand_vs_input_peak_390	chr13	87167661	87168128	+	21	NA	Intergenic	L1M4c|LINE|L1	-396281	NR_132371	106144533	Hs.525107	NR_132371		LINC00430	-	long intergenic non-protein coding RNA 430	ncRNA	0	0.252137
peak_call/ChIP_NoLigand_vs_input/ChIP_NoLigand_vs_input_peak_888	chrX	34791950	34792258	+	21	NA	Intergenic	Intergenic	-116699	NM_031442	83604	Hs.8769	NM_031442	ENSG00000147027	TMEM47	BCMP1|TM4SF10|VAB-9	transmembrane protein 47	protein-coding	0	0.304207
peak_call/ChIP_NoLigand_vs_input/ChIP_NoLigand_vs_input_peak_682	chr6	72856305	72856615	+	21	NA	intron (NM_014989, intron 4 of 33)	MER57-int|LTR|ERV1	-66054	NM_001168408	22999	Hs.485729	NM_014989	ENSG00000079841	RIMS1	CORD7|RAB3IP2|RIM|RIM1	regulating synaptic membrane exocytosis 1	protein-coding	0	0.244373
peak_call/ChIP_NoLigand_vs_input/ChIP_NoLigand_vs_input_peak_540	chr3	181784484	181784809	+	21	NA	Intergenic	Intergenic	114494	NR_104146	100996490	Hs.606987	NR_104146	ENSG00000242512	LINC01206	-	long intergenic non-protein coding RNA 1206	ncRNA	0	0.300613
peak_call/ChIP_NoLigand_vs_input/ChIP_NoLigand_vs_input_peak_749	chr7	126006098	126006515	+	21	NA	Intergenic	Intergenic	691932	NR_030323	693177		NR_030323	ENSG00000207692	MIR592	MIRN592|hsa-mir-592|mir-592	microRNA 592	ncRNA	0.002398	0.308612
peak_call/ChIP_NoLigand_vs_input/ChIP_NoLigand_vs_input_peak_620	chr5	65690154	65690560	+	21	NA	Intergenic	Intergenic	117075	NR_105001	101928769	Hs.97903	NR_105001	ENSG00000250313	LOC101928769	-	uncharacterized LOC101928769	ncRNA	0	0.348894
peak_call/ChIP_NoLigand_vs_input/ChIP_NoLigand_vs_input_peak_765	chr7	153955562	153955862	+	21	NA	intron (NM_130797, intron 1 of 25)	intron (NM_130797, intron 1 of 25)	-46585	NM_001290252	1804	Hs.490684	NM_001936	ENSG00000130226	DPP6	DPL1|DPPX|MRD33|VF2	dipeptidyl peptidase like 6	protein-coding	0.01	0.388704
peak_call/ChIP_NoLigand_vs_input/ChIP_NoLigand_vs_input_peak_461	chr2	56842537	56842902	+	21	NA	Intergenic	Intergenic	-429814	NR_125368	100129434	Hs.580330	NR_125368		LOC100129434	-	uncharacterized LOC100129434	ncRNA	0.008219	0.344262
peak_call/ChIP_NoLigand_vs_input/ChIP_NoLigand_vs_input_peak_538	chr3	175997279	175997774	+	21	NA	Intergenic	L1ME3A|LINE|L1	-235365	NR_107017	102465858		NR_107017	ENSG00000283333	MIR7977	hsa-mir-7977	microRNA 7977	ncRNA	0	0.280242
peak_call/ChIP_NoLigand_vs_input/ChIP_NoLigand_vs_input_peak_267	chr11	93162167	93162637	+	21	NA	intron (NM_181645, intron 13 of 13)	intron (NM_181645, intron 13 of 13)	98519	NM_181645	159989	Hs.436625	NM_181645	ENSG00000165325	DEUP1	CCDC67	deuterosome assembly protein 1	protein-coding	0.002128	0.303609
peak_call/ChIP_NoLigand_vs_input/ChIP_NoLigand_vs_input_peak_500	chr3	116988012	116988345	+	21	NA	Intergenic	Intergenic	347900	NR_121607	100506724	Hs.125983	NR_121607	ENSG00000242385	LINC00901	LSAMP-AS4|TCONS_00005428	long intergenic non-protein coding RNA 901	ncRNA	0	0.278443
peak_call/ChIP_NoLigand_vs_input/ChIP_NoLigand_vs_input_peak_336	chr12	74552852	74553213	+	21	NA	intron (NR_038300, intron 4 of 6)	intron (NR_038300, intron 4 of 6)	133379	NR_038300	100507377	Hs.455715	NR_038300	ENSG00000251138	LOC100507377	-	uncharacterized LOC100507377	ncRNA	0.00277	0.240331
peak_call/ChIP_NoLigand_vs_input/ChIP_NoLigand_vs_input_peak_502	chr3	127545773	127546120	+	21	NA	Intergenic	L1MD2|LINE|L1	-3853	NM_001003794	11343	Hs.277035	NM_007283	ENSG00000074416	MGLL	HU-K5|HUK5|MAGL|MGL	monoglyceride lipase	protein-coding	0	0.350575
peak_call/ChIP_NoLigand_vs_input/ChIP_NoLigand_vs_input_peak_26	chr1	71614127	71614553	+	21	NA	intron (NR_046217, intron 2 of 3)	L1M1|LINE|L1	67333	NR_046217	100852410	Hs.535534	NR_046217	ENSG00000229956	ZRANB2-AS2	-	ZRANB2 antisense RNA 2 (head to head)	ncRNA	0	0.332553
peak_call/ChIP_NoLigand_vs_input/ChIP_NoLigand_vs_input_peak_221	chr10	26258954	26259267	+	21	NA	intron (NM_017433, intron 4 of 34)	L1MEf|LINE|L1	36108	NM_017433	53904	Hs.662630	NM_017433	ENSG00000095777	MYO3A	DFNB30	myosin IIIA	protein-coding	0	0.229299
peak_call/ChIP_NoLigand_vs_input/ChIP_NoLigand_vs_input_peak_133	chr1	177735667	177736199	+	21	NA	Intergenic	L1MEe|LINE|L1	66274	NR_110722	101928778	Hs.573792	NR_110722	ENSG00000236720	LINC01741	-	long intergenic non-protein coding RNA 1741	ncRNA	0.003759	0.305816
peak_call/ChIP_NoLigand_vs_input/ChIP_NoLigand_vs_input_peak_149	chr1	190556197	190556760	+	21	NA	Intergenic	Intergenic	-37542	NR_033922	440704	Hs.518802	NR_033922	ENSG00000231175	LINC01720	-	long intergenic non-protein coding RNA 1720	ncRNA	0.003552	0.244681
peak_call/ChIP_NoLigand_vs_input/ChIP_NoLigand_vs_input_peak_528	chr3	164934550	164934888	+	21	NA	intron (NR_125764, intron 1 of 5)	intron (NR_125764, intron 1 of 5)	9971	NR_125764	103695433	Hs.570689	NR_125764		LINC01322	-	long intergenic non-protein coding RNA 1322	ncRNA	0	0.274336
peak_call/ChIP_NoLigand_vs_input/ChIP_NoLigand_vs_input_peak_814	chr8	116274720	116275112	+	21	NA	Intergenic	Intergenic	405323	NM_001282902	7227	Hs.657018	NM_014112	ENSG00000104447	TRPS1	GC79|LGCR	transcriptional repressor GATA binding 1	protein-coding	0	0.315522
peak_call/ChIP_NoLigand_vs_input/ChIP_NoLigand_vs_input_peak_87	chr1	103122892	103123472	+	21	NA	Intergenic	L1ME2|LINE|L1	450870	NM_001854	1301	Hs.523446	NM_001854	ENSG00000060718	COL11A1	CO11A1|COLL6|STL2	collagen type XI alpha 1 chain	protein-coding	0.003448	0.27883
peak_call/ChIP_NoLigand_vs_input/ChIP_NoLigand_vs_input_peak_479	chr2	122194804	122195135	+	21	NA	intron (NM_001142274, intron 19 of 37)	intron (NM_001142274, intron 19 of 37)	-93487	NR_023343	100151683	Hs.689638	NR_023343	ENSG00000264229	RNU4ATAC	MOPD1|RFMN|RNU4ATAC1|TALS|U4ATAC	RNA, U4atac small nuclear (U12-dependent splicing)	snRNA	0.003021	0.334337
peak_call/ChIP_NoLigand_vs_input/ChIP_NoLigand_vs_input_peak_182	chr1	215048992	215049291	+	21	NA	Intergenic	Intergenic	-129744	NM_001017424	3776	Hs.497745	NM_014217	ENSG00000082482	KCNK2	K2p2.1|TPKC1|TREK|TREK-1|TREK1|hTREK-1c|hTREK-1e	potassium two pore domain channel subfamily K member 2	protein-coding	0	0.3
peak_call/ChIP_NoLigand_vs_input/ChIP_NoLigand_vs_input_peak_868	chrX	8579507	8579817	+	21	NA	intron (NM_000216, intron 3 of 13)	L1MEc|LINE|L1	120566	NM_000216	3730	Hs.521869	NM_000216	ENSG00000011201	ANOS1	ADMLX|HH1|HHA|KAL|KAL1|KALIG-1|KMS|WFDC19	anosmin 1	protein-coding	0.006452	0.282958
peak_call/ChIP_NoLigand_vs_input/ChIP_NoLigand_vs_input_peak_180	chr1	214142641	214143008	+	21	NA	intron (NR_037850, intron 1 of 5)	intron (NR_037850, intron 1 of 5)	16672	NR_037850	100505832	Hs.664625	NR_037850		PROX1-AS1	-	PROX1 antisense RNA 1	ncRNA	0	0.277174
peak_call/ChIP_NoLigand_vs_input/ChIP_NoLigand_vs_input_peak_449	chr2	30643251	30643586	+	21	NA	Intergenic	Intergenic	-26674	NM_182551	253558	Hs.468048	NM_182551	ENSG00000172954	LCLAT1	1AGPAT8|AGPAT8|ALCAT1|HSRG1849|LYCAT|UNQ1849	lysocardiolipin acyltransferase 1	protein-coding	0.002985	0.267857
peak_call/ChIP_NoLigand_vs_input/ChIP_NoLigand_vs_input_peak_465	chr2	68725756	68726179	+	21	NA	intron (NM_173545, intron 2 of 9)	intron (NM_173545, intron 2 of 9)	31276	NM_173545	200558	Hs.720369	NM_173545	ENSG00000169621	APLF	APFL|C2orf13|PALF|Xip1|ZCCHH1	aprataxin and PNKP like factor	protein-coding	0.009456	0.32783
peak_call/ChIP_NoLigand_vs_input/ChIP_NoLigand_vs_input_peak_50	chr1	80331349	80331778	+	21	NA	Intergenic	Intergenic	-669877	NR_125940	101927412	Hs.171273	NR_125940	ENSG00000234184	LINC01781	-	long intergenic non-protein coding RNA 1781	ncRNA	0	0.325581
peak_call/ChIP_NoLigand_vs_input/ChIP_NoLigand_vs_input_peak_15	chr1	60963432	60963921	+	21	NA	Intergenic	L1MA6|LINE|L1	327580	NR_110628	101926964	Hs.650459	NR_110628	ENSG00000231252	LOC101926964	-	uncharacterized LOC101926964	ncRNA	0.00409	0.340816
peak_call/ChIP_NoLigand_vs_input/ChIP_NoLigand_vs_input_peak_387	chr13	84662321	84662650	+	21	NA	Intergenic	Intergenic	-52252	NR_046871	100874128	Hs.578060	NR_046871		LINC00333	NCRNA00333	long intergenic non-protein coding RNA 333	ncRNA	0.00304	0.336364
peak_call/ChIP_NoLigand_vs_input/ChIP_NoLigand_vs_input_peak_794	chr8	88326236	88326646	+	21	NA	intron (NM_173538, intron 8 of 10)	L1MC4a|LINE|L1	447765	NM_173538	168975	Hs.246284	NM_173538	ENSG00000176571	CNBD1	-	cyclic nucleotide binding domain containing 1	protein-coding	0	0.282238
peak_call/ChIP_NoLigand_vs_input/ChIP_NoLigand_vs_input_peak_569	chr5	19254887	19255398	+	21	NA	Intergenic	Arthur1|DNA|hAT-Tip100	631239	NM_001291957	1016	Hs.317632	NM_004934	ENSG00000145526	CDH18	CDH14|CDH14L|CDH24	cadherin 18	protein-coding	0.003914	0.289062
peak_call/ChIP_NoLigand_vs_input/ChIP_NoLigand_vs_input_peak_866	chrX	7436404	7436878	+	21	NA	Intergenic	Charlie2b|DNA|hAT-Charlie	266127	NM_001320754	412	Hs.522578	NM_000351	ENSG00000101846	STS	ARSC|ARSC1|ASC|ES|SSDD|XLI	steroid sulfatase (microsomal), isozyme S	protein-coding	0	0.254737
peak_call/ChIP_NoLigand_vs_input/ChIP_NoLigand_vs_input_peak_101	chr1	106294619	106294962	+	21	NA	Intergenic	Intergenic	-133233	NR_125954	101928476	Hs.563856	NR_125954	ENSG00000230768	LINC01676	-	long intergenic non-protein coding RNA 1676	ncRNA	0.002915	0.322674
peak_call/ChIP_NoLigand_vs_input/ChIP_NoLigand_vs_input_peak_707	chr7	26413166	26413505	+	21	NA	3' UTR (NM_001318199, exon 7 of 7)	3' UTR (NM_001318199, exon 7 of 7)	2554	NR_136271	105375304	Hs.735352	NR_136270	ENSG00000225792	LOC105375304	-	uncharacterized LOC105375304	ncRNA	0	0.3
peak_call/ChIP_NoLigand_vs_input/ChIP_NoLigand_vs_input_peak_648	chr5	125635870	125636219	+	21	NA	Intergenic	BLACKJACK|DNA|hAT-Blackjack	-15177	NR_105040	101927488	Hs.432319	NR_105039		LOC101927488	-	uncharacterized LOC101927488	ncRNA	0.008596	0.357143
peak_call/ChIP_NoLigand_vs_input/ChIP_NoLigand_vs_input_peak_475	chr2	104316782	104317098	+	21	NA	Intergenic	L1MC|LINE|L1	707850	NR_037885	100287010	Hs.694603	NR_037885		LOC100287010	-	uncharacterized LOC100287010	ncRNA	0.003165	0.299685
peak_call/ChIP_NoLigand_vs_input/ChIP_NoLigand_vs_input_peak_677	chr6	65868583	65868889	+	21	NA	intron (NM_001292009, intron 12 of 43)	intron (NM_001292009, intron 12 of 43)	-142575	NM_001271675	441155	Hs.546686	NM_001271675		LOC441155	-	zinc finger CCCH-type domain-containing-like	protein-coding	0.003268	0.296417
peak_call/ChIP_NoLigand_vs_input/ChIP_NoLigand_vs_input_peak_136	chr1	180311828	180312189	+	21	NA	intron (NM_032360, intron 6 of 7)	intron (NM_032360, intron 6 of 7)	-68192	NR_037642	100527964	Hs.496545	NR_037642	ENSG00000230124	LHX4-AS1	-	LHX4 antisense RNA 1	ncRNA	0	0.270718
peak_call/ChIP_NoLigand_vs_input/ChIP_NoLigand_vs_input_peak_365	chr13	63046911	63047289	+	21	NA	Intergenic	Intergenic	260685	NR_125787	103752583	Hs.578048	NR_125787		LINC01075	-	long intergenic non-protein coding RNA 1075	ncRNA	0.005291	0.279683
peak_call/ChIP_NoLigand_vs_input/ChIP_NoLigand_vs_input_peak_188	chr1	216489081	216489495	+	21	NA	intron (NM_007123, intron 9 of 20)	intron (NM_007123, intron 9 of 20)	107450	NM_206933	7399	Hs.655974	NM_007123	ENSG00000042781	USH2A	RP39|US2|USH2|dJ1111A8.1	usherin	protein-coding	0.004831	0.291566
peak_call/ChIP_NoLigand_vs_input/ChIP_NoLigand_vs_input_peak_72	chr1	97326003	97326302	+	21	NA	Intergenic	L1MA4A|LINE|L1	137958	NR_125356	58155	Hs.596061	NM_021190	ENSG00000117569	PTBP2	PTBLP|brPTB|nPTB	polypyrimidine tract binding protein 2	protein-coding	0	0.35
peak_call/ChIP_NoLigand_vs_input/ChIP_NoLigand_vs_input_peak_795	chr8	91384169	91384889	+	21	NA	intron (NR_051989, intron 3 of 3)	L1MDb|LINE|L1	150813	NR_051989	100874052	Hs.571514	NR_051989	ENSG00000253394	LINC00534	-	long intergenic non-protein coding RNA 534	ncRNA	0.004167	0.34258
peak_call/ChIP_NoLigand_vs_input/ChIP_NoLigand_vs_input_peak_712	chr7	48908973	48909295	+	21	NA	Intergenic	Intergenic	-55023	NR_003595	168448	Hs.567757	NM_152627		CDC14C	CDC14B2|CDC14Bretro|CDC14CP	cell division cycle 14C, pseuodgene	pseudo	0.006211	0.272446
peak_call/ChIP_NoLigand_vs_input/ChIP_NoLigand_vs_input_peak_618	chr5	59336558	59337019	+	21	NA	intron (NM_001165899, intron 2 of 16)	intron (NM_001165899, intron 2 of 16)	-147167	NM_001104631	5144	Hs.117545	NM_006203	ENSG00000113448	PDE4D	ACRDYS2|DPDE3|HSPDE4D|PDE43|PDE4DN2|STRK1	phosphodiesterase 4D	protein-coding	0.006508	0.274892
peak_call/ChIP_NoLigand_vs_input/ChIP_NoLigand_vs_input_peak_460	chr2	52256153	52256456	+	21	NA	intron (NR_135237, intron 7 of 10)	intron (NR_135237, intron 7 of 10)	-341482	NR_135239	105374596		NR_135239	ENSG00000225444	LINC01867	-	long intergenic non-protein coding RNA 1867	ncRNA	0.0033	0.246711
peak_call/ChIP_NoLigand_vs_input/ChIP_NoLigand_vs_input_peak_313	chr12	29229382	29229736	+	21	NA	Intergenic	MLT1K|LTR|ERVL-MaLR	-72377	NM_001271783	55711	Hs.684482	NM_018099	ENSG00000064763	FAR2	HEL-S-81|MLSTD1|SDR10E2	fatty acyl-CoA reductase 2	protein-coding	0	0.35493
peak_call/ChIP_NoLigand_vs_input/ChIP_NoLigand_vs_input_peak_383	chr13	82194923	82195236	+	21	NA	Intergenic	Intergenic	-393961	NR_047494	100861546	Hs.539621	NR_047494	ENSG00000260094	LINC00564	-	long intergenic non-protein coding RNA 564	ncRNA	0	0.257962
peak_call/ChIP_NoLigand_vs_input/ChIP_NoLigand_vs_input_peak_74	chr1	98658528	98658985	+	21	NA	Intergenic	Intergenic	-17511	NR_046088	729987	Hs.683961	NR_046088	ENSG00000226053	LINC01776	-	long intergenic non-protein coding RNA 1776	ncRNA	0.002188	0.305677
peak_call/ChIP_NoLigand_vs_input/ChIP_NoLigand_vs_input_peak_24	chr1	71176017	71176485	+	21	NA	intron (NR_125938, intron 3 of 6)	Tigger2|DNA|TcMar-Tigger	4115	NR_125938	101927244	Hs.568660	NR_125938	ENSG00000229051	LINC01788	-	long intergenic non-protein coding RNA 1788	ncRNA	0.002137	0.343284
peak_call/ChIP_NoLigand_vs_input/ChIP_NoLigand_vs_input_peak_855	chr9	102378244	102378715	+	21	NA	intron (NR_109802, intron 3 of 6)	L1M5|LINE|L1	203692	NR_109802	101928438	Hs.637767	NR_109802	ENSG00000237461	LOC101928438	-	uncharacterized LOC101928438	ncRNA	0.004246	0.305085
peak_call/ChIP_NoLigand_vs_input/ChIP_NoLigand_vs_input_peak_453	chr2	41159840	41160329	+	21	NA	Intergenic	L1MC4a|LINE|L1	-420509	NM_001112802	6546	Hs.31961	NM_021097	ENSG00000183023	SLC8A1	NCX1	solute carrier family 8 member A1	protein-coding	0.002045	0.255102
peak_call/ChIP_NoLigand_vs_input/ChIP_NoLigand_vs_input_peak_363	chr13	58238597	58238908	+	21	NA	intron (NM_001040429, intron 1 of 3)	intron (NM_001040429, intron 1 of 3)	32963	NM_001040429	27253	Hs.106511	NM_014459	ENSG00000118946	PCDH17	PCDH68|PCH68	protocadherin 17	protein-coding	0.003215	0.310897
peak_call/ChIP_NoLigand_vs_input/ChIP_NoLigand_vs_input_peak_61	chr1	86284297	86284765	+	21	NA	intron (NM_152890, intron 45 of 59)	intron (NM_152890, intron 45 of 59)	-110415	NM_017953	54680	Hs.5111	NM_017953	ENSG00000117174	ZNHIT6	BCD1|C1orf181|NY-BR-75	zinc finger HIT-type containing 6	protein-coding	0.002137	0.328358
peak_call/ChIP_NoLigand_vs_input/ChIP_NoLigand_vs_input_peak_799	chr8	97058975	97059357	+	21	NA	Intergenic	L1MEe|LINE|L1	-98590	NR_036611	100500773	Hs.741582	NR_036611		LOC100500773	-	serine and arginine rich splicing factor 3 pseudogene	pseudo	0.002618	0.258486
peak_call/ChIP_NoLigand_vs_input/ChIP_NoLigand_vs_input_peak_833	chr9	17030096	17030471	+	21	NA	Intergenic	Charlie1|DNA|hAT-Charlie	-104706	NM_001114395	54875	Hs.435381	NM_017738	ENSG00000044459	CNTLN	C9orf101|C9orf39|bA340N12.1	centlein	protein-coding	0.002667	0.327128
peak_call/ChIP_NoLigand_vs_input/ChIP_NoLigand_vs_input_peak_525	chr3	163863916	163864220	+	21	NA	Intergenic	MER50-int|LTR|ERV1	25276	NR_031665	100302148		NR_031665	ENSG00000221251	MIR1263	MIRN1263|hsa-mir-1263	microRNA 1263	ncRNA	0	0.314754
peak_call/ChIP_NoLigand_vs_input/ChIP_NoLigand_vs_input_peak_356	chr12	101979258	101979557	+	21	NA	Intergenic	Charlie2b|DNA|hAT-Charlie	-9302	NM_001254719	4604	Hs.654589	NM_002465	ENSG00000196091	MYBPC1	LCCS4|MYBPCC|MYBPCS	myosin binding protein C, slow type	protein-coding	0	0.253333
peak_call/ChIP_NoLigand_vs_input/ChIP_NoLigand_vs_input_peak_740	chr7	109428964	109429312	+	21	NA	Intergenic	Intergenic	171132	NR_003024	442720	Hs.530096	NR_003024	ENSG00000237064	EIF3IP1	RG208K23	eukaryotic translation initiation factor 3 subunit I pseudogene 1	pseudo	0	0.249284
peak_call/ChIP_NoLigand_vs_input/ChIP_NoLigand_vs_input_peak_6	chr1	51518883	51519341	+	21	NA	Intergenic	L1M4c|LINE|L1	-6397	NR_039617	100616189		NR_039617	ENSG00000265538	MIR4421	-	microRNA 4421	ncRNA	0.002183	0.333333
peak_call/ChIP_NoLigand_vs_input/ChIP_NoLigand_vs_input_peak_445	chr18	6660852	6661220	+	21	NA	Intergenic	AT_rich|Low_complexity|Low_complexity	68825	NR_134645	101927168	Hs.242240	NR_134645		LOC101927168	-	uncharacterized LOC101927168	ncRNA	0.005435	0.260163
peak_call/ChIP_NoLigand_vs_input/ChIP_NoLigand_vs_input_peak_627	chr5	90843787	90844170	+	21	NA	Intergenic	L1MB4|LINE|L1	-164788	NM_020801	57561	Hs.24684	NM_020801	ENSG00000113369	ARRDC3	TLIMP	arrestin domain containing 3	protein-coding	0.002611	0.325521
peak_call/ChIP_NoLigand_vs_input/ChIP_NoLigand_vs_input_peak_204	chr1	239379209	239379510	+	21	NA	Intergenic	Intergenic	-170871	NM_001347716	1131	Hs.7138	NM_000740	ENSG00000133019	CHRM3	EGBRS|HM3|PBS	cholinergic receptor muscarinic 3	protein-coding	0	0.337748
peak_call/ChIP_NoLigand_vs_input/ChIP_NoLigand_vs_input_peak_373	chr13	69436752	69437137	+	21	NA	non-coding (NR_038878, exon 3 of 3)	non-coding (NR_038878, exon 3 of 3)	22513	NR_038878	338862		NR_038878	ENSG00000281778	LINC00550	-	long intergenic non-protein coding RNA 550	ncRNA	0.002597	0.284974
peak_call/ChIP_NoLigand_vs_input/ChIP_NoLigand_vs_input_peak_402	chr13	100530721	100531132	+	21	NA	intron (NM_206808, intron 7 of 8)	intron (NM_206808, intron 7 of 8)	78493	NR_120421	101927437	Hs.619936	NR_120421		LOC101927437	-	uncharacterized LOC101927437	ncRNA	0.009732	0.313107
peak_call/ChIP_NoLigand_vs_input/ChIP_NoLigand_vs_input_peak_835	chr9	22559025	22559457	+	21	NA	Intergenic	Intergenic	-86958	NR_038977	441389		NR_038977	ENSG00000234840	LINC01239	-	long intergenic non-protein coding RNA 1239	ncRNA	0.002315	0.26097
peak_call/ChIP_NoLigand_vs_input/ChIP_NoLigand_vs_input_peak_791	chr8	79719939	79720310	+	21	NA	Intergenic	Intergenic	-2366	NM_001199887	3574	Hs.591873	NM_000880	ENSG00000104432	IL7	IL-7	interleukin 7	protein-coding	0	0.244624
peak_call/ChIP_NoLigand_vs_input/ChIP_NoLigand_vs_input_peak_238	chr11	26049219	26049585	+	21	NA	Intergenic	MER45B|DNA|hAT-Tip100	-161268	NM_001313726	63982	Hs.91791	NM_031418	ENSG00000134343	ANO3	C11orf25|DYT23|DYT24|GENX-3947|TMEM16C	anoctamin 3	protein-coding	0.002732	0.354223
peak_call/ChIP_NoLigand_vs_input/ChIP_NoLigand_vs_input_peak_777	chr8	64683787	64684152	+	21	NA	intron (NR_038875, intron 1 of 2)	intron (NR_038875, intron 1 of 2)	1981	NR_038875	286184	Hs.586402	NR_038875	ENSG00000253734	LINC01289	-	long intergenic non-protein coding RNA 1289	ncRNA	0	0.31694
peak_call/ChIP_NoLigand_vs_input/ChIP_NoLigand_vs_input_peak_58	chr1	82270568	82271004	+	21	NA	intron (NM_001330645, intron 1 of 20)	intron (NM_001330645, intron 1 of 20)	4704	NM_012302	23266	Hs.24212	NM_012302	ENSG00000117114	ADGRL2	CIRL2|CL2|LEC1|LPHH1|LPHN2	adhesion G protein-coupled receptor L2	protein-coding	0.004587	0.283753
peak_call/ChIP_NoLigand_vs_input/ChIP_NoLigand_vs_input_peak_441	chr17	68696663	68696962	+	21	NA	Intergenic	Intergenic	501508	NR_104152	101928165	Hs.407613	NR_104152	ENSG00000260785	CASC17	LINC00600	cancer susceptibility candidate 17 (non-protein coding)	ncRNA	0.006689	0.323333
peak_call/ChIP_NoLigand_vs_input/ChIP_NoLigand_vs_input_peak_156	chr1	191576393	191576717	+	21	NA	Intergenic	Intergenic	-551037	NM_130782	64407	Hs.440890	NM_130782	ENSG00000150681	RGS18	RGS13	regulator of G-protein signaling 18	protein-coding	0	0.246154
peak_call/ChIP_NoLigand_vs_input/ChIP_NoLigand_vs_input_peak_306	chr12	22340853	22341306	+	21	NA	Intergenic	L1MEf|LINE|L1	141971	NM_018686	55907	Hs.311346	NM_018686	ENSG00000111726	CMAS	CSS	cytidine monophosphate N-acetylneuraminic acid synthetase	protein-coding	0.01766	0.339207
peak_call/ChIP_NoLigand_vs_input/ChIP_NoLigand_vs_input_peak_515	chr3	147798888	147799309	+	21	NA	intron (NR_134937, intron 1 of 1)	intron (NR_134937, intron 1 of 1)	3152	NR_134937	100507461	Hs.112623	NR_134937	ENSG00000241131	LINC02032	-	long intergenic non-protein coding RNA 2032	ncRNA	0.002375	0.270142
peak_call/ChIP_NoLigand_vs_input/ChIP_NoLigand_vs_input_peak_23	chr1	70101157	70101457	+	21	NA	intron (NM_001330635, intron 1 of 26)	intron (NM_001330635, intron 1 of 26)	68439	NM_001330635	57554	Hs.479658	NM_020794	ENSG00000033122	LRRC7	DENSIN	leucine rich repeat containing 7	protein-coding	0.003333	0.265781
peak_call/ChIP_NoLigand_vs_input/ChIP_NoLigand_vs_input_peak_222	chr10	42790620	42790919	+	21	NA	Intergenic	(CATTC)n|Satellite|Satellite	72724	NR_024380	441666	Hs.255729	NR_024380	ENSG00000215146	LOC441666	-	zinc finger protein 91 pseudogene	pseudo	0.020067	0.356667
peak_call/ChIP_NoLigand_vs_input/ChIP_NoLigand_vs_input_peak_244	chr11	34049990	34050294	+	21	NA	Intergenic	Intergenic	-23088	NM_203364	4076	Hs.471818	NM_005898	ENSG00000135387	CAPRIN1	GPIAP1|GPIP137|GRIP137|M11S1|RNG105|p137GPI	cell cycle associated protein 1	protein-coding	0.006579	0.511475
peak_call/ChIP_NoLigand_vs_input/ChIP_NoLigand_vs_input_peak_97	chr1	105210494	105210811	+	21	NA	Intergenic	Intergenic	595007	NR_033990	100129138	Hs.514487	NR_033990	ENSG00000215869	LOC100129138	-	THAP domain containing, apoptosis associated protein 3 pseudogene	pseudo	0.006309	0.289308
peak_call/ChIP_NoLigand_vs_input/ChIP_NoLigand_vs_input_peak_723	chr7	80127187	80127512	+	21	NA	intron (NM_001102386, intron 1 of 7)	intron (NM_001102386, intron 1 of 7)	13976	NM_001102386	346562	Hs.335049	NM_001102386	ENSG00000214415	GNAT3	GDCA	G protein subunit alpha transducin 3	protein-coding	0.003077	0.260736
peak_call/ChIP_NoLigand_vs_input/ChIP_NoLigand_vs_input_peak_784	chr8	71919860	71920181	+	21	NA	Intergenic	Intergenic	338338	NM_001287260	389668	Hs.458938	NM_001011720	ENSG00000221947	XKR9	XRG9	XK related 9	protein-coding	0.003115	0.263975
peak_call/ChIP_NoLigand_vs_input/ChIP_NoLigand_vs_input_peak_636	chr5	104887408	104887830	+	21	NA	Intergenic	Intergenic	452444	NR_000039	9366	Hs.158296	NR_000039	ENSG00000232159	RAB9BP1	RAB9P1	RAB9B, member RAS oncogene family pseudogene 1	pseudo	0.004739	0.281324
peak_call/ChIP_NoLigand_vs_input/ChIP_NoLigand_vs_input_peak_416	chr15	60148762	60149140	+	21	NA	Intergenic	Intergenic	-147470	NM_012182	27023	Hs.734475	NM_012182	ENSG00000171956	FOXB1	FKH5|HFKH-5	forkhead box B1	protein-coding	0.007937	0.274406
peak_call/ChIP_NoLigand_vs_input/ChIP_NoLigand_vs_input_peak_303	chr12	21546612	21546914	+	21	NA	intron (NM_134431, intron 1 of 15)	Charlie2b|DNA|hAT-Charlie	1608	NM_134431	6579	Hs.46440	NM_005075	ENSG00000084453	SLCO1A2	OATP|OATP-A|OATP1A2|SLC21A3	solute carrier organic anion transporter family member 1A2	protein-coding	0.006623	0.287129
peak_call/ChIP_NoLigand_vs_input/ChIP_NoLigand_vs_input_peak_807	chr8	111149127	111149474	+	21	NA	Intergenic	Intergenic	-161224	NM_014379	27012	Hs.13285	NM_014379	ENSG00000164794	KCNV1	HNKA|KCNB3|KV2.3|KV8.1	potassium voltage-gated channel modifier subfamily V member 1	protein-coding	0	0.270115
peak_call/ChIP_NoLigand_vs_input/ChIP_NoLigand_vs_input_peak_355	chr12	99185577	99185917	+	21	NA	intron (NM_001204081, intron 5 of 9)	intron (NM_001204081, intron 5 of 9)	102927	NM_001204081	56899	Hs.506458	NM_020140	ENSG00000185046	ANKS1B	AIDA|AIDA-1|ANKS2|EB-1|EB1|cajalin-2	ankyrin repeat and sterile alpha motif domain containing 1B	protein-coding	0.002941	0.304985
peak_call/ChIP_NoLigand_vs_input/ChIP_NoLigand_vs_input_peak_464	chr2	66132988	66133289	+	21	NA	Intergenic	L1ME3B|LINE|L1	452322	NR_039938	100616464		NR_039938	ENSG00000264525	MIR4778	-	microRNA 4778	ncRNA	0.003322	0.354305
peak_call/ChIP_NoLigand_vs_input/ChIP_NoLigand_vs_input_peak_394	chr13	90582086	90582426	+	21	NA	Intergenic	AT_rich|Low_complexity|Low_complexity	189715	NR_047489	100874187	Hs.564526	NR_047489	ENSG00000261446	LINC00559	-	long intergenic non-protein coding RNA 559	ncRNA	0.002941	0.237537
peak_call/ChIP_NoLigand_vs_input/ChIP_NoLigand_vs_input_peak_691	chr6	106161834	106162210	+	21	NA	Intergenic	L1ME1|LINE|L1	-311023	NM_002726	5550	Hs.436564	NM_002726	ENSG00000085377	PREP	PE|PEP	prolyl endopeptidase	protein-coding	0	0.249337
peak_call/ChIP_NoLigand_vs_input/ChIP_NoLigand_vs_input_peak_785	chr8	72616372	72616748	+	21	NA	Intergenic	Intergenic	-138798	NR_033652	100132891	Hs.137674	NR_033651	ENSG00000235531	MSC-AS1	-	MSC antisense RNA 1	ncRNA	0.00266	0.328912
peak_call/ChIP_NoLigand_vs_input/ChIP_NoLigand_vs_input_peak_346	chr12	82594896	82595422	+	21	NA	Intergenic	Intergenic	157040	NM_014167	29080	Hs.582627	NM_014167	ENSG00000133773	CCDC59	BR22|HSPC128|TAP26	coiled-coil domain containing 59	protein-coding	0	0.252372
peak_call/ChIP_NoLigand_vs_input/ChIP_NoLigand_vs_input_peak_845	chr9	31416749	31417238	+	21	NA	Intergenic	Intergenic	-35505	NR_135134	101929620	Hs.547175	NR_135134	ENSG00000260720	LINC01243	-	long intergenic non-protein coding RNA 1243	ncRNA	0.002045	0.287755
peak_call/ChIP_NoLigand_vs_input/ChIP_NoLigand_vs_input_peak_815	chr8	116812146	116812491	+	21	NA	Intergenic	L1ME1|LINE|L1	-131063	NM_014112	7227	Hs.657018	NM_014112	ENSG00000104447	TRPS1	GC79|LGCR	transcriptional repressor GATA binding 1	protein-coding	0	0.283237
peak_call/ChIP_NoLigand_vs_input/ChIP_NoLigand_vs_input_peak_385	chr13	83029979	83030366	+	21	NA	Intergenic	AluJr|SINE|Alu	-1229054	NR_047494	100861546	Hs.539621	NR_047494	ENSG00000260094	LINC00564	-	long intergenic non-protein coding RNA 564	ncRNA	0.005168	0.409794
peak_call/ChIP_NoLigand_vs_input/ChIP_NoLigand_vs_input_peak_801	chr8	103093169	103093468	+	21	NA	intron (NM_001040624, intron 1 of 7)	intron (NM_001040624, intron 1 of 7)	43244	NM_001040624	83988	Hs.492427	NM_032041	ENSG00000104490	NCALD	-	neurocalcin delta	protein-coding	0.010033	0.386667
peak_call/ChIP_NoLigand_vs_input/ChIP_NoLigand_vs_input_peak_750	chr7	130066816	130067115	+	21	NA	intron (NM_001257160, intron 2 of 2)	intron (NM_001257160, intron 2 of 2)	14086	NM_018718	95681	Hs.368315	NM_018718	ENSG00000106477	CEP41	JBTS15|TSGA14	centrosomal protein 41	protein-coding	0.016722	0.336667
peak_call/ChIP_NoLigand_vs_input/ChIP_NoLigand_vs_input_peak_824	chr8	138570113	138570412	+	21	NA	Intergenic	Intergenic	-144431	NR_125428	101927915	Hs.695851	NR_125428		LOC101927915	-	uncharacterized LOC101927915	ncRNA	0	0.176667
peak_call/ChIP_NoLigand_vs_input/ChIP_NoLigand_vs_input_peak_698	chr7	9330776	9331095	+	21	NA	Intergenic	Intergenic	-342965	NR_002790	168741	Hs.545134	NR_002790		PER4	-	period circadian clock 3 pseudogene	pseudo	0.003135	0.284375
peak_call/ChIP_NoLigand_vs_input/ChIP_NoLigand_vs_input_peak_516	chr3	148476260	148476559	+	21	NA	Intergenic	Intergenic	28442	NM_032049	185	Hs.477887	NM_000685	ENSG00000144891	AGTR1	AG2S|AGTR1B|AT1|AT1AR|AT1B|AT1BR|AT1R|AT2R1|HAT1R	angiotensin II receptor type 1	protein-coding	0.003344	0.39
peak_call/ChIP_NoLigand_vs_input/ChIP_NoLigand_vs_input_peak_641	chr5	107848528	107848827	+	21	NA	Intergenic	L1M5|LINE|L1	-130878	NM_001163315	64839	Hs.657225	NM_022824	ENSG00000145743	FBXL17	FBXO13|Fbl17|Fbx13	F-box and leucine rich repeat protein 17	protein-coding	0.003344	0.33
peak_call/ChIP_NoLigand_vs_input/ChIP_NoLigand_vs_input_peak_326	chr12	45430417	45430763	+	21	NA	intron (NM_001004329, intron 1 of 3)	intron (NM_001004329, intron 1 of 3)	14292	NM_001004329	440097	Hs.302764	NM_001004329	ENSG00000185610	DBX2	-	developing brain homeobox 2	protein-coding	0	0.279539
peak_call/ChIP_NoLigand_vs_input/ChIP_NoLigand_vs_input_peak_725	chr7	81637627	81638061	+	21	NA	promoter-TSS (NR_110077)	promoter-TSS (NR_110077)	-649	NR_110077	101927356	Hs.571348	NR_110076	ENSG00000223770	LOC101927356	-	uncharacterized LOC101927356	ncRNA	0.004608	0.282759
peak_call/ChIP_NoLigand_vs_input/ChIP_NoLigand_vs_input_peak_411	chr15	34450706	34451005	+	21	NA	intron (NM_024713, intron 2 of 9)	HERVIP10F-int|LTR|ERV1	51442	NM_024713	79768	Hs.633566	NM_024713	ENSG00000134152	KATNBL1	C15orf29	katanin regulatory subunit B1 like 1	protein-coding	0	0.396667
peak_call/ChIP_NoLigand_vs_input/ChIP_NoLigand_vs_input_peak_822	chr8	135103109	135103767	+	21	NA	Intergenic	Intergenic	204699	NR_125424	101927822	Hs.129114	NR_125424	ENSG00000253593	LOC101927822	-	uncharacterized LOC101927822	ncRNA	0.00304	0.373293
peak_call/ChIP_NoLigand_vs_input/ChIP_NoLigand_vs_input_peak_728	chr7	83038954	83039263	+	21	NA	intron (NM_001178129, intron 5 of 16)	AT_rich|Low_complexity|Low_complexity	231639	NM_001178129	9723	Hs.528721	NM_012431	ENSG00000170381	SEMA3E	M-SEMAH|M-SemaK|SEMAH|coll-5	semaphorin 3E	protein-coding	0	0.203226
peak_call/ChIP_NoLigand_vs_input/ChIP_NoLigand_vs_input_peak_430	chr16	76794313	76794642	+	21	NA	Intergenic	L1MC3|LINE|L1	-108356	NR_039870	100616172		NR_039870	ENSG00000266426	MIR4719	-	microRNA 4719	ncRNA	0.012158	0.342424
peak_call/ChIP_NoLigand_vs_input/ChIP_NoLigand_vs_input_peak_277	chr11	99903290	99903689	+	21	NA	intron (NM_175566, intron 6 of 21)	intron (NM_175566, intron 6 of 21)	476613	NM_175566	53942	Hs.656783	NM_014361	ENSG00000149972	CNTN5	HNB-2s|NB-2	contactin 5	protein-coding	0.005013	0.28
peak_call/ChIP_NoLigand_vs_input/ChIP_NoLigand_vs_input_peak_770	chr8	51244708	51245060	+	21	NA	intron (NM_001321778, intron 2 of 16)	MIRb|SINE|MIR	168193	NM_001321778	54212	Hs.584914	NM_018967	ENSG00000147481	SNTG1	G1SYN|SYN4	syntrophin gamma 1	protein-coding	0.002841	0.33711
peak_call/ChIP_NoLigand_vs_input/ChIP_NoLigand_vs_input_peak_796	chr8	91625500	91625887	+	21	NA	Intergenic	HERV35I-int|LTR|ERV1	-7402	NR_104062	101937451	Hs.583685	NR_104062	ENSG00000253799	LINC01030	-	long intergenic non-protein coding RNA 1030	ncRNA	0.002584	0.347938
peak_call/ChIP_NoLigand_vs_input/ChIP_NoLigand_vs_input_peak_650	chr5	129790166	129790526	+	21	NA	Intergenic	Intergenic	549823	NM_175856	337876	Hs.213137	NM_175856	ENSG00000198108	CHSY3	CHSY2|CSS3	chondroitin sulfate synthase 3	protein-coding	0	0.31856
peak_call/ChIP_NoLigand_vs_input/ChIP_NoLigand_vs_input_peak_354	chr12	97485149	97485540	+	21	NA	Intergenic	Intergenic	184100	NM_001135175	121441	Hs.270084	NM_152905	ENSG00000139350	NEDD1	GCP-WD|TUBGCP7	neural precursor cell expressed, developmentally down-regulated 1	protein-coding	0.012788	0.339286
peak_call/ChIP_NoLigand_vs_input/ChIP_NoLigand_vs_input_peak_255	chr11	73735303	73735602	+	21	NA	intron (NM_001286577, intron 32 of 32)	L1MEf|LINE|L1	-15170	NM_003356	7352	Hs.101337	NM_003356	ENSG00000175564	UCP3	SLC25A9	uncoupling protein 3	protein-coding	0	0.343333
peak_call/ChIP_NoLigand_vs_input/ChIP_NoLigand_vs_input_peak_637	chr5	105983179	105983529	+	21	NA	Intergenic	MER97d|DNA|hAT-Tip100	363361	NR_104671	102467213	Hs.570923	NR_104671	ENSG00000251027	LINC01950	-	long intergenic non-protein coding RNA 1950	ncRNA	0.002857	0.301994
peak_call/ChIP_NoLigand_vs_input/ChIP_NoLigand_vs_input_peak_360	chr13	20370345	20370756	+	21	NA	Intergenic	L1MEd|LINE|L1	-13391	NR_044998	55269	Hs.213198	NM_001042414	ENSG00000121390	PSPC1	PSP1	paraspeckle component 1	protein-coding	0.007299	0.342233
peak_call/ChIP_NoLigand_vs_input/ChIP_NoLigand_vs_input_peak_454	chr2	48443087	48443438	+	21	NA	Intergenic	Intergenic	-98533	NM_002158	3344	Hs.468478	NM_002158	ENSG00000170802	FOXN2	HTLF	forkhead box N2	protein-coding	0	0.303977
peak_call/ChIP_NoLigand_vs_input/ChIP_NoLigand_vs_input_peak_399	chr13	96663771	96664147	+	21	NA	intron (NM_020121, intron 5 of 38)	L1M5|LINE|L1	41777	NM_020121	55757	Hs.193226	NM_020121	ENSG00000102595	UGGT2	HUGT2|UGCGL2|UGT2	UDP-glucose glycoprotein glucosyltransferase 2	protein-coding	0.00266	0.33687
peak_call/ChIP_NoLigand_vs_input/ChIP_NoLigand_vs_input_peak_688	chr6	82173528	82173920	+	21	NA	Intergenic	L1M5|LINE|L1	288704	NM_017633	55603	Hs.10784	NM_017633	ENSG00000112773	FAM46A	C6orf37|XTP11	family with sequence similarity 46 member A	protein-coding	0	0.284987
peak_call/ChIP_NoLigand_vs_input/ChIP_NoLigand_vs_input_peak_144	chr1	188320275	188320800	+	21	NA	Intergenic	Intergenic	907777	NR_132374	106144535	Hs.568709	NR_132374	ENSG00000231599	LINC01037	-	long intergenic non-protein coding RNA 1037	ncRNA	0.00381	0.258555
peak_call/ChIP_NoLigand_vs_input/ChIP_NoLigand_vs_input_peak_243	chr11	33694509	33694830	+	21	NA	3' UTR (NM_012194, exon 20 of 20)	3' UTR (NM_012194, exon 20 of 20)	27617	NM_001166692	100131378	Hs.709466	NM_001166692	ENSG00000205177	C11orf91	-	chromosome 11 open reading frame 91	protein-coding	0	0.347826
peak_call/ChIP_NoLigand_vs_input/ChIP_NoLigand_vs_input_peak_678	chr6	67125990	67126413	+	21	NA	Intergenic	L1ME2|LINE|L1	628429	NR_026540	442229	Hs.390414	NR_026540		SLC25A51P1	MCART3P|bA707M13.1	solute carrier family 25 member 51 pseudogene 1	pseudo	0.004728	0.294811
peak_call/ChIP_NoLigand_vs_input/ChIP_NoLigand_vs_input_peak_250	chr11	60209404	60209771	+	21	NA	intron (NM_023945, intron 4 of 4)	L1ME2|LINE|L1	12525	NM_023945	64232	Hs.178066	NM_023945	ENSG00000166930	MS4A5	CD20-L2|CD20L2|TETM4	membrane spanning 4-domains A5	protein-coding	0	0.285326
peak_call/ChIP_NoLigand_vs_input/ChIP_NoLigand_vs_input_peak_529	chr3	165283560	165284064	+	21	NA	Intergenic	L1MEf|LINE|L1	271448	NR_137635	590	Hs.420483	NM_000055	ENSG00000114200	BCHE	CHE1|CHE2|E1	butyrylcholinesterase	protein-coding	0.003968	0.265347
peak_call/ChIP_NoLigand_vs_input/ChIP_NoLigand_vs_input_peak_621	chr5	67773948	67774253	+	21	NA	Intergenic	MIR|SINE|MIR	185704	NM_001242466	5295	Hs.132225	NM_181504	ENSG00000145675	PIK3R1	AGM7|GRB1|IMD36|p85|p85-ALPHA	phosphoinositide-3-kinase regulatory subunit 1	protein-coding	0.003279	0.359477
peak_call/ChIP_NoLigand_vs_input/ChIP_NoLigand_vs_input_peak_487	chr2	224840374	224840690	+	21	NA	non-coding (NR_073116, exon 10 of 10)	non-coding (NR_073116, exon 10 of 10)	18411	NM_022915	65080	Hs.203559	NM_022915	ENSG00000135900	MRPL44	COXPD16|L44MT|MRP-L44	mitochondrial ribosomal protein L44	protein-coding	0.012658	0.37224
peak_call/ChIP_NoLigand_vs_input/ChIP_NoLigand_vs_input_peak_720	chr7	64291806	64292105	+	21	NA	exon (NM_001271638, exon 4 of 4)	exon (NM_001271638, exon 4 of 4)	37189	NM_001160183	7697	Hs.184080	NM_006524	ENSG00000197008	ZNF138	pHZ-32	zinc finger protein 138	protein-coding	0.003344	0.323333
peak_call/ChIP_NoLigand_vs_input/ChIP_NoLigand_vs_input_peak_207	chr1	241596164	241596545	+	21	NA	Intergenic	MER34|LTR|ERV1	-75824	NM_002924	6000	Hs.655739	NM_002924	ENSG00000182901	RGS7	-	regulator of G-protein signaling 7	protein-coding	0.007874	0.363874
peak_call/ChIP_NoLigand_vs_input/ChIP_NoLigand_vs_input_peak_843	chr9	29814424	29814723	+	21	NA	Intergenic	Intergenic	593879	NR_046204	401497	Hs.680131	NR_046204		LINC01242	-	long intergenic non-protein coding RNA 1242	ncRNA	0	0.24
peak_call/ChIP_NoLigand_vs_input/ChIP_NoLigand_vs_input_peak_491	chr21	24535089	24535406	+	21	NA	Intergenic	Intergenic	83641	NR_106746	102466967		NR_106746	ENSG00000275469	MIR6130	hsa-mir-6130	microRNA 6130	ncRNA	0.003155	0.336478
peak_call/ChIP_NoLigand_vs_input/ChIP_NoLigand_vs_input_peak_426	chr16	63054768	63055109	+	21	NA	Intergenic	Intergenic	-984199	NM_001796	1006	Hs.368322	NM_001796	ENSG00000150394	CDH8	Nbla04261	cadherin 8	protein-coding	0.002933	0.263158
peak_call/ChIP_NoLigand_vs_input/ChIP_NoLigand_vs_input_peak_879	chrX	28851919	28852282	+	21	NA	intron (NM_014271, intron 2 of 10)	intron (NM_014271, intron 2 of 10)	246419	NM_014271	11141	Hs.658912	NM_014271	ENSG00000169306	IL1RAPL1	IL1R8|IL1RAPL|MRX10|MRX21|MRX34|OPHN4|TIGIRR-2	interleukin 1 receptor accessory protein like 1	protein-coding	0.002755	0.291209
peak_call/ChIP_NoLigand_vs_input/ChIP_NoLigand_vs_input_peak_234	chr11	23451350	23451769	+	21	NA	Intergenic	L1MA8|LINE|L1	-10823	NR_107021	102465860		NR_107021	ENSG00000275868	MIR8054	hsa-mir-8054	microRNA 8054	ncRNA	0.002387	0.321429
peak_call/ChIP_NoLigand_vs_input/ChIP_NoLigand_vs_input_peak_499	chr3	108494463	108494823	+	21	NA	Intergenic	Intergenic	-18513	NM_032579	84666	Hs.307047	NM_032579	ENSG00000163515	RETNLB	FIZZ1|FIZZ2|HXCP2|RELM-beta|RELMb|RELMbeta|XCP2	resistin like beta	protein-coding	0.002778	0.33795
peak_call/ChIP_NoLigand_vs_input/ChIP_NoLigand_vs_input_peak_407	chr13	108666850	108667149	+	21	NA	Intergenic	L1MEe|LINE|L1	-147539	NM_001080396	728215	Hs.535394	NM_001080396	ENSG00000204442	FAM155A	-	family with sequence similarity 155 member A	protein-coding	0.003344	0.326667
peak_call/ChIP_NoLigand_vs_input/ChIP_NoLigand_vs_input_peak_372	chr13	69079178	69079561	+	21	NA	Intergenic	Intergenic	380088	NR_038878	338862		NR_038878	ENSG00000281778	LINC00550	-	long intergenic non-protein coding RNA 550	ncRNA	0.002611	0.257812
peak_call/ChIP_NoLigand_vs_input/ChIP_NoLigand_vs_input_peak_488	chr20	54270702	54271159	+	21	NA	Intergenic	Intergenic	-227195	NR_110064	101927796	Hs.737040	NR_110064	ENSG00000224008	LINC01441	-	long intergenic non-protein coding RNA 1441	ncRNA	0	0.264192
peak_call/ChIP_NoLigand_vs_input/ChIP_NoLigand_vs_input_peak_602	chr5	30728099	30728531	+	21	NA	Intergenic	Tigger4b|DNA|TcMar-Tigger	-465447	NM_004932	1004	Hs.124776	NM_004932	ENSG00000113361	CDH6	CAD6|KCAD	cadherin 6	protein-coding	0.00463	0.288684
peak_call/ChIP_NoLigand_vs_input/ChIP_NoLigand_vs_input_peak_218	chr10	15009751	15010120	+	21	NA	intron (NM_001080836, intron 2 of 2)	Tigger2b|DNA|TcMar-Tigger	-4628	NR_134493	105376430	Hs.615546	NR_134493	ENSG00000197889	LOC105376430	-	uncharacterized LOC105376430	ncRNA	0.00271	0.267568
peak_call/ChIP_NoLigand_vs_input/ChIP_NoLigand_vs_input_peak_811	chr8	113283341	113283651	+	21	NA	intron (NM_052900, intron 57 of 68)	intron (NM_052900, intron 57 of 68)	-372226	NR_031745	100302225		NR_031745	ENSG00000238399	MIR2053	hsa-mir-2053	microRNA 2053	ncRNA	0.003226	0.263666
peak_call/ChIP_NoLigand_vs_input/ChIP_NoLigand_vs_input_peak_462	chr2	59598254	59598617	+	21	NA	Intergenic	Intergenic	153592	NR_110219	101927285	Hs.570209	NR_110219	ENSG00000222030	LINC01793	-	long intergenic non-protein coding RNA 1793	ncRNA	0.00551	0.343407
peak_call/ChIP_NoLigand_vs_input/ChIP_NoLigand_vs_input_peak_343	chr12	80699160	80699474	+	21	NA	intron (NM_173591, intron 27 of 57)	intron (NM_173591, intron 27 of 57)	96084	NM_173591	283310	Hs.723594	NM_173591	ENSG00000165899	OTOGL	C12orf64|DFNB84B	otogelin like	protein-coding	0.003185	0.285714
peak_call/ChIP_NoLigand_vs_input/ChIP_NoLigand_vs_input_peak_13	chr1	58734090	58734535	+	21	NA	Intergenic	L1MB2|LINE|L1	-18101	NM_021080	1600	Hs.477370	NM_021080	ENSG00000173406	DAB1	-	DAB1, reelin adaptor protein	protein-coding	0.002247	0.331839
peak_call/ChIP_NoLigand_vs_input/ChIP_NoLigand_vs_input_peak_46	chr1	77539924	77540299	+	21	NA	Intergenic	L1MEe|LINE|L1	14283	NR_106978	102466995		NR_106978	ENSG00000276081	MIR7156	hsa-mir-7156	microRNA 7156	ncRNA	0	0.25266
peak_call/ChIP_NoLigand_vs_input/ChIP_NoLigand_vs_input_peak_703	chr7	14597269	14597568	+	21	NA	intron (NM_145695, intron 19 of 23)	intron (NM_145695, intron 19 of 23)	283657	NM_004080	1607	Hs.567255	NM_004080	ENSG00000136267	DGKB	DAGK2|DGK|DGK-BETA	diacylglycerol kinase beta	protein-coding	0	0.203333
peak_call/ChIP_NoLigand_vs_input/ChIP_NoLigand_vs_input_peak_885	chrX	33884129	33884433	+	21	NA	Intergenic	Intergenic	266166	NM_203408	158724	Hs.143268	NM_203408	ENSG00000185448	FAM47A	-	family with sequence similarity 47 member A	protein-coding	0	0.24918
peak_call/ChIP_NoLigand_vs_input/ChIP_NoLigand_vs_input_peak_742	chr7	116246844	116247143	+	21	NA	intron (NR_120506, intron 1 of 4)	intron (NR_120506, intron 1 of 4)	7881	NR_120506	100996266	Hs.552122	NR_120506		LINC01510	-	long intergenic non-protein coding RNA 1510	ncRNA	0	0.266667
peak_call/ChIP_NoLigand_vs_input/ChIP_NoLigand_vs_input_peak_172	chr1	207695752	207696406	+	21	NA	intron (NM_000651, intron 4 of 46)	intron (NM_000651, intron 4 of 46)	26606	NM_000573	1378	Hs.334019	NM_000573	ENSG00000203710	CR1	C3BR|C4BR|CD35|KN	complement C3b/C4b receptor 1 (Knops blood group)	protein-coding	0.001529	0.341985
peak_call/ChIP_NoLigand_vs_input/ChIP_NoLigand_vs_input_peak_344	chr12	81046113	81046435	+	21	NA	intron (NM_001145026, intron 34 of 41)	intron (NM_001145026, intron 34 of 41)	-55134	NM_002469	4618	Hs.35937	NM_002469	ENSG00000111046	MYF6	CNM3|MRF4|bHLHc4|myf-6	myogenic factor 6	protein-coding	0.003106	0.328173
peak_call/ChIP_NoLigand_vs_input/ChIP_NoLigand_vs_input_peak_347	chr12	84483647	84483954	+	21	NA	Intergenic	L1MB3|LINE|L1	822808	NM_001146335	55117	Hs.44424	NM_018057	ENSG00000072041	SLC6A15	NTT73|SBAT1|V7-3|hv7-3	solute carrier family 6 member 15	protein-coding	0	0.220779
peak_call/ChIP_NoLigand_vs_input/ChIP_NoLigand_vs_input_peak_652	chr5	143924508	143924855	+	21	NA	Intergenic	Intergenic	374244	NM_020768	57528	Hs.7093	NM_020768	ENSG00000183775	KCTD16	-	potassium channel tetramerization domain containing 16	protein-coding	0.002882	0.278736
peak_call/ChIP_NoLigand_vs_input/ChIP_NoLigand_vs_input_peak_424	chr16	33856872	33857352	+	21	NA	Intergenic	(AAATG)n|Simple_repeat|Simple_repeat	105391	NR_038368	649159	Hs.532675	NM_001040069	ENSG00000256642	LINC00273	NCRNA00273|TOP	long intergenic non-protein coding RNA 273	ncRNA	0.002083	0.261954
peak_call/ChIP_NoLigand_vs_input/ChIP_NoLigand_vs_input_peak_143	chr1	188319736	188320085	+	21	NA	Intergenic	Intergenic	907150	NR_132374	106144535	Hs.568709	NR_132374	ENSG00000231599	LINC01037	-	long intergenic non-protein coding RNA 1037	ncRNA	0	0.242857
peak_call/ChIP_NoLigand_vs_input/ChIP_NoLigand_vs_input_peak_496	chr22	48383183	48383490	+	21	NA	Intergenic	L1MB7|LINE|L1	-286840	NR_036172	100422916		NR_036172	ENSG00000266508	MIR3201	-	microRNA 3201	ncRNA	0.003257	0.295455
peak_call/ChIP_NoLigand_vs_input/ChIP_NoLigand_vs_input_peak_820	chr8	132606588	132606932	+	21	NA	Intergenic	Intergenic	-309575	NM_001323554	23167	Hs.204564	NM_015137	ENSG00000132294	EFR3A	-	EFR3 homolog A	protein-coding	0	0.350725
peak_call/ChIP_NoLigand_vs_input/ChIP_NoLigand_vs_input_peak_16	chr1	61018400	61018962	+	21	NA	Intergenic	L1MEg|LINE|L1	272575	NR_110628	101926964	Hs.650459	NR_110628	ENSG00000231252	LOC101926964	-	uncharacterized LOC101926964	ncRNA	0.005338	0.28952
peak_call/ChIP_NoLigand_vs_input/ChIP_NoLigand_vs_input_peak_438	chr17	61071946	61072274	+	21	NA	Intergenic	Looper|DNA|PiggyBac	-14788	NM_025185	26115	Hs.410889	NM_015623	ENSG00000170921	TANC2	ROLSA|rols	tetratricopeptide repeat, ankyrin repeat and coiled-coil containing 2	protein-coding	0	0.322188
peak_call/ChIP_NoLigand_vs_input/ChIP_NoLigand_vs_input_peak_581	chr5	21325118	21325433	+	21	NA	Intergenic	Intergenic	-134314	NR_027028	728411	Hs.88181	NM_207331	ENSG00000183666	GUSBP1	-	glucuronidase, beta pseudogene 1	pseudo	0.012698	0.322785
peak_call/ChIP_NoLigand_vs_input/ChIP_NoLigand_vs_input_peak_147	chr1	188867123	188867424	+	21	NA	Intergenic	Intergenic	1454513	NR_132374	106144535	Hs.568709	NR_132374	ENSG00000231599	LINC01037	-	long intergenic non-protein coding RNA 1037	ncRNA	0.003322	0.288079
peak_call/ChIP_NoLigand_vs_input/ChIP_NoLigand_vs_input_peak_359	chr12	128112819	128113131	+	21	NA	Intergenic	Intergenic	8037	NR_120451	101927637	Hs.170413	NR_120451	ENSG00000256022	LOC101927637	-	uncharacterized LOC101927637	ncRNA	0.003205	0.338658
peak_call/ChIP_NoLigand_vs_input/ChIP_NoLigand_vs_input_peak_466	chr2	76353056	76353456	+	21	NA	Intergenic	Intergenic	-415145	NM_001201335	6936	Hs.303808	NM_003203	ENSG00000005436	GCFC2	C2orf3|DNABF|GCF|TCF9	GC-rich sequence DNA-binding factor 2	protein-coding	0	0.254364
peak_call/ChIP_NoLigand_vs_input/ChIP_NoLigand_vs_input_peak_809	chr8	112472589	112472938	+	21	NA	Intergenic	Intergenic	-224331	NR_125418	101927487	Hs.630004	NR_125418	ENSG00000253103	LINC01609	-	long intergenic non-protein coding RNA 1609	ncRNA	0	0.314286
peak_call/ChIP_NoLigand_vs_input/ChIP_NoLigand_vs_input_peak_619	chr5	62467623	62468008	+	21	NA	Intergenic	L1M5|LINE|L1	593253	NM_181506	100130733	Hs.721348	NM_181506	ENSG00000186105	LRRC70	SLRN	leucine rich repeat containing 70	protein-coding	0	0.251295
peak_call/ChIP_NoLigand_vs_input/ChIP_NoLigand_vs_input_peak_127	chr1	167595745	167596121	+	21	NA	Intergenic	Intergenic	-3497	NM_001322924	92241	Hs.493867	NM_052862	ENSG00000198771	RCSD1	CAPZIP|MK2S4	RCSD domain containing 1	protein-coding	0.007979	0.366048
peak_call/ChIP_NoLigand_vs_input/ChIP_NoLigand_vs_input_peak_504	chr3	140309481	140309945	+	21	NA	Intergenic	Intergenic	-82082	NR_108084	101927808	Hs.581236	NR_108084	ENSG00000250433	CLSTN2-AS1	-	CLSTN2 antisense RNA 1	ncRNA	0	0.24086
peak_call/ChIP_NoLigand_vs_input/ChIP_NoLigand_vs_input_peak_766	chr7	156586088	156586407	+	21	NA	intron (NM_022458, intron 5 of 16)	intron (NM_022458, intron 5 of 16)	99655	NM_022458	64327	Hs.209989	NM_022458	ENSG00000105983	LMBR1	ACHP|C7orf2|DIF14|LSS|PPD2|THYP|TPT|ZRS	limb development membrane protein 1	protein-coding	0.003135	0.296875
peak_call/ChIP_NoLigand_vs_input/ChIP_NoLigand_vs_input_peak_716	chr7	53110751	53111141	+	21	NA	Intergenic	Intergenic	7597	NM_182595	285877	Hs.381970	NM_182595	ENSG00000221900	POM121L12	-	POM121 transmembrane nucleoporin like 12	protein-coding	0	0.26087
peak_call/ChIP_NoLigand_vs_input/ChIP_NoLigand_vs_input_peak_98	chr1	105413455	105413820	+	21	NA	Intergenic	Intergenic	747920	NR_125955	101928476	Hs.563856	NR_125954	ENSG00000230768	LINC01676	-	long intergenic non-protein coding RNA 1676	ncRNA	0.00274	0.240437
peak_call/ChIP_NoLigand_vs_input/ChIP_NoLigand_vs_input_peak_214	chr1	248325377	248325892	+	21	NA	Intergenic	Intergenic	17184	NM_001004690	127059	Hs.553580	NM_001004690	ENSG00000162727	OR2M5	OR2M5P	olfactory receptor family 2 subfamily M member 5	protein-coding	0.009709	0.317829
peak_call/ChIP_NoLigand_vs_input/ChIP_NoLigand_vs_input_peak_370	chr13	65523584	65523916	+	21	NA	Intergenic	L1M5|LINE|L1	-916429	NR_132362	105370242	Hs.578051	NR_132362		LINC01052	-	long intergenic non-protein coding RNA 1052	ncRNA	0.003012	0.228228
peak_call/ChIP_NoLigand_vs_input/ChIP_NoLigand_vs_input_peak_826	chr9	9210432	9210767	+	21	NA	intron (NM_002839, intron 9 of 45)	intron (NM_002839, intron 9 of 45)	352581	NR_121599	101929407	Hs.649971	NR_121599		PTPRD-AS1	-	PTPRD antisense RNA 1	ncRNA	0	0.324405
peak_call/ChIP_NoLigand_vs_input/ChIP_NoLigand_vs_input_peak_771	chr8	51503735	51504079	+	21	NA	intron (NM_001321778, intron 13 of 16)	intron (NM_001321778, intron 13 of 16)	427216	NM_001321778	54212	Hs.584914	NM_018967	ENSG00000147481	SNTG1	G1SYN|SYN4	syntrophin gamma 1	protein-coding	0.002907	0.234783
peak_call/ChIP_NoLigand_vs_input/ChIP_NoLigand_vs_input_peak_231	chr11	7764038	7764337	+	20	NA	Intergenic	L1M3|LINE|L1	-36246	NM_198185	341277	Hs.532475	NM_198185	ENSG00000183378	OVCH2	OVTN	ovochymase 2 (gene/pseudogene)	protein-coding	0	0.27
peak_call/ChIP_NoLigand_vs_input/ChIP_NoLigand_vs_input_peak_323	chr12	40847660	40847959	+	20	NA	intron (NM_173600, intron 43 of 173)	intron (NM_173600, intron 43 of 173)	60613	NM_173600	283463	Hs.632712	NM_173600		MUC19	MUC-19	mucin 19, oligomeric	protein-coding	0.003344	0.296667
peak_call/ChIP_NoLigand_vs_input/ChIP_NoLigand_vs_input_peak_442	chr17	80376424	80376750	+	20	NA	promoter-TSS (NR_033265)	promoter-TSS (NR_033265)	-74	NR_033265	79701	Hs.187505	NM_024648	ENSG00000181396	OGFOD3	C17orf101	2-oxoglutarate and iron dependent oxygenase domain containing 3	protein-coding	0.153374	0.792049
peak_call/ChIP_NoLigand_vs_input/ChIP_NoLigand_vs_input_peak_110	chr1	119152497	119152813	+	20	NA	Intergenic	L1MB2|LINE|L1	377821	NM_001330677	6913	Hs.146196	NM_152380	ENSG00000092607	TBX15	TBX14	T-box 15	protein-coding	0.003165	0.283912
peak_call/ChIP_NoLigand_vs_input/ChIP_NoLigand_vs_input_peak_587	chr5	23534716	23535027	+	20	NA	Intergenic	Intergenic	27107	NM_001310214	56979	Hs.283096	NM_020227	ENSG00000164256	PRDM9	KMT8B|MEISETZ|MSBP3|PFM6|ZNF899	PR/SET domain 9	protein-coding	0.003215	0.291667
peak_call/ChIP_NoLigand_vs_input/ChIP_NoLigand_vs_input_peak_39	chr1	74736494	74736833	+	20	NA	intron (NM_015978, intron 4 of 24)	intron (NM_015978, intron 4 of 24)	35592	NM_015978	51086	Hs.480085	NM_015978	ENSG00000116783	TNNI3K	CARK|CCDD	TNNI3 interacting kinase	protein-coding	0.00295	0.238235
peak_call/ChIP_NoLigand_vs_input/ChIP_NoLigand_vs_input_peak_209	chr1	242283846	242284190	+	20	NA	intron (NM_001320272, intron 7 of 10)	intron (NM_001320272, intron 7 of 10)	-121633	NM_001004343	440738	Hs.534971	NM_001004343	ENSG00000197769	MAP1LC3C	ATG8J|LC3C	microtubule associated protein 1 light chain 3 gamma	protein-coding	0	0.362319
peak_call/ChIP_NoLigand_vs_input/ChIP_NoLigand_vs_input_peak_298	chr12	20040382	20040681	+	20	NA	Intergenic	Intergenic	-127088	NR_040098	100506393	Hs.658356	NR_040098	ENSG00000256287	LOC100506393	-	uncharacterized LOC100506393	ncRNA	0.006689	0.31
peak_call/ChIP_NoLigand_vs_input/ChIP_NoLigand_vs_input_peak_612	chr5	42502427	42502743	+	20	NA	intron (NM_001242401, intron 2 of 10)	intron (NM_001242401, intron 2 of 10)	-45560	NM_001242402	2690	Hs.125180	NM_000163	ENSG00000112964	GHR	GHBP|GHIP	growth hormone receptor	protein-coding	0.003165	0.315457
peak_call/ChIP_NoLigand_vs_input/ChIP_NoLigand_vs_input_peak_142	chr1	187655264	187655607	+	20	NA	Intergenic	Intergenic	242675	NR_132374	106144535	Hs.568709	NR_132374	ENSG00000231599	LINC01037	-	long intergenic non-protein coding RNA 1037	ncRNA	0	0.293605
peak_call/ChIP_NoLigand_vs_input/ChIP_NoLigand_vs_input_peak_131	chr1	172227787	172228174	+	20	NA	intron (NM_015569, intron 15 of 20)	L1MA4A|LINE|L1	-114005	NR_038397	100628315	Hs.584880	NR_038397	ENSG00000230630	DNM3OS	DNM3-AS1|MIR199A2HG	DNM3 opposite strand/antisense RNA	ncRNA	0.002584	0.262887
peak_call/ChIP_NoLigand_vs_input/ChIP_NoLigand_vs_input_peak_494	chr22	46466069	46466375	+	20	NA	Intergenic	CpG	-15655	NR_027033	400931	Hs.235838	NM_207477	ENSG00000197182	MIRLET7BHG	linc-Ppara	MIRLET7B host gene	ncRNA	0.084967	0.674267
peak_call/ChIP_NoLigand_vs_input/ChIP_NoLigand_vs_input_peak_403	chr13	103069949	103070248	+	20	NA	Intergenic	Charlie5|DNA|hAT-Charlie	-15320	NM_001321946	2259	Hs.508616	NM_004115	ENSG00000102466	FGF14	FGF-14|FHF-4|FHF4|SCA27	fibroblast growth factor 14	protein-coding	0	0.223333
peak_call/ChIP_NoLigand_vs_input/ChIP_NoLigand_vs_input_peak_405	chr13	105200182	105200536	+	20	NA	Intergenic	Intergenic	-917857	NM_001161814	267012	Hs.381382	NM_172370	ENSG00000182346	DAOA	LG72|SG72	D-amino acid oxidase activator	protein-coding	0.008475	0.346479
peak_call/ChIP_NoLigand_vs_input/ChIP_NoLigand_vs_input_peak_564	chr5	16250805	16251162	+	20	NA	Intergenic	L1MEg|LINE|L1	-71086	NM_001102562	441061	Hs.662216	NM_001102562	ENSG00000183654	2018-03-11	MARCH-XI	membrane associated ring-CH-type finger 11	protein-coding	0.002801	0.301676
peak_call/ChIP_NoLigand_vs_input/ChIP_NoLigand_vs_input_peak_609	chr5	41211805	41212502	+	20	NA	intron (NM_001115131, intron 1 of 17)	intron (NM_001115131, intron 1 of 17)	1542	NM_000065	729	Hs.481992	NM_000065	ENSG00000039537	C6	-	complement C6	protein-coding	0.005739	0.34384
peak_call/ChIP_NoLigand_vs_input/ChIP_NoLigand_vs_input_peak_159	chr1	192176851	192177225	+	20	NA	Intergenic	Intergenic	49446	NM_130782	64407	Hs.440890	NM_130782	ENSG00000150681	RGS18	RGS13	regulator of G-protein signaling 18	protein-coding	0	0.328
peak_call/ChIP_NoLigand_vs_input/ChIP_NoLigand_vs_input_peak_153	chr1	191147431	191147833	+	20	NA	Intergenic	Intergenic	553612	NR_033922	440704	Hs.518802	NR_033922	ENSG00000231175	LINC01720	-	long intergenic non-protein coding RNA 1720	ncRNA	0	0.265509
peak_call/ChIP_NoLigand_vs_input/ChIP_NoLigand_vs_input_peak_59	chr1	82861074	82861379	+	20	NA	Intergenic	Intergenic	589379	NR_110632	101927498		NR_110632	ENSG00000236268	LINC01361	-	long intergenic non-protein coding RNA 1361	ncRNA	0.006557	0.333333
peak_call/ChIP_NoLigand_vs_input/ChIP_NoLigand_vs_input_peak_146	chr1	188845312	188845810	+	20	NA	Intergenic	Intergenic	1432801	NR_132374	106144535	Hs.568709	NR_132374	ENSG00000231599	LINC01037	-	long intergenic non-protein coding RNA 1037	ncRNA	0.006024	0.264529
peak_call/ChIP_NoLigand_vs_input/ChIP_NoLigand_vs_input_peak_48	chr1	80096042	80096483	+	20	NA	Intergenic	MER45B|DNA|hAT-Tip100	-623767	NM_022159	64123	Hs.132314	NM_022159	ENSG00000162618	ADGRL4	ELTD1|ETL|KPG_003	adhesion G protein-coupled receptor L4	protein-coding	0.002268	0.257919
peak_call/ChIP_NoLigand_vs_input/ChIP_NoLigand_vs_input_peak_681	chr6	72394560	72394904	+	20	NA	Intergenic	Intergenic	-201674	NM_014989	22999	Hs.485729	NM_014989	ENSG00000079841	RIMS1	CORD7|RAB3IP2|RIM|RIM1	regulating synaptic membrane exocytosis 1	protein-coding	0	0.263768
peak_call/ChIP_NoLigand_vs_input/ChIP_NoLigand_vs_input_peak_756	chr7	140758635	140758972	+	20	NA	Intergenic	Zaphod|DNA|hAT-Tip100	-15229	NM_001195278	100507421	Hs.283851	NM_001195278	ENSG00000261115	TMEM178B	-	transmembrane protein 178B	protein-coding	0	0.284024
peak_call/ChIP_NoLigand_vs_input/ChIP_NoLigand_vs_input_peak_35	chr1	73445108	73445447	+	20	NA	Intergenic	L2c|LINE|L2	-326576	NR_110676	101927295	Hs.436589	NR_110676	ENSG00000233973	LINC01360	-	long intergenic non-protein coding RNA 1360	ncRNA	0	0.314706
peak_call/ChIP_NoLigand_vs_input/ChIP_NoLigand_vs_input_peak_758	chr7	142386158	142386620	+	20	NA	Intergenic	L1MEf|LINE|L1	12258	NM_001190487	100463482		NM_001190487	ENSG00000270672	MTRNR2L6	HN6	MT-RNR2-like 6	protein-coding	0	0.306695
peak_call/ChIP_NoLigand_vs_input/ChIP_NoLigand_vs_input_peak_70	chr1	96321526	96322006	+	20	NA	Intergenic	L1ME1|LINE|L1	-135858	NR_125991	102723661	Hs.143911	NR_125991	ENSG00000237435	LOC102723661	-	uncharacterized LOC102723661	ncRNA	0	0.247401
peak_call/ChIP_NoLigand_vs_input/ChIP_NoLigand_vs_input_peak_285	chr12	9143766	9144103	+	20	NA	intron (NM_001329102, intron 2 of 5)	intron (NM_001329102, intron 2 of 5)	1713	NR_137428	10219	Hs.558446	NM_005810	ENSG00000139187	KLRG1	2F1|CLEC15A|MAFA|MAFA-2F1|MAFA-L|MAFA-LIKE	killer cell lectin like receptor G1	protein-coding	0.014837	0.281065
peak_call/ChIP_NoLigand_vs_input/ChIP_NoLigand_vs_input_peak_93	chr1	104471898	104472250	+	20	NA	Intergenic	LTR37B|LTR|ERV1	-143571	NR_033990	100129138	Hs.514487	NR_033990	ENSG00000215869	LOC100129138	-	THAP domain containing, apoptosis associated protein 3 pseudogene	pseudo	0.005682	0.260623
peak_call/ChIP_NoLigand_vs_input/ChIP_NoLigand_vs_input_peak_589	chr5	24369140	24369599	+	20	NA	Intergenic	Intergenic	224239	NM_001317224	1008	Hs.92489	NM_006727	ENSG00000040731	CDH10	-	cadherin 10	protein-coding	0.002179	0.265217
peak_call/ChIP_NoLigand_vs_input/ChIP_NoLigand_vs_input_peak_17	chr1	61105034	61105510	+	20	NA	Intergenic	L1M5|LINE|L1	185984	NR_110628	101926964	Hs.650459	NR_110628	ENSG00000231252	LOC101926964	-	uncharacterized LOC101926964	ncRNA	0.002101	0.238994
peak_call/ChIP_NoLigand_vs_input/ChIP_NoLigand_vs_input_peak_54	chr1	80856814	80857324	+	20	NA	Intergenic	L1MEg|LINE|L1	-144371	NR_125940	101927412	Hs.171273	NR_125940	ENSG00000234184	LINC01781	-	long intergenic non-protein coding RNA 1781	ncRNA	0.003922	0.283757
peak_call/ChIP_NoLigand_vs_input/ChIP_NoLigand_vs_input_peak_27	chr1	71793004	71793331	+	20	NA	Intergenic	L1ME3E|LINE|L1	246160	NR_046217	100852410	Hs.535534	NR_046217	ENSG00000229956	ZRANB2-AS2	-	ZRANB2 antisense RNA 2 (head to head)	ncRNA	0	0.280488
peak_call/ChIP_NoLigand_vs_input/ChIP_NoLigand_vs_input_peak_309	chr12	24828948	24829331	+	20	NA	Intergenic	Tigger4b|DNA|TcMar-Tigger	-92037	NR_029451	144360	Hs.350668	NM_144667	ENSG00000197503	LINC00477	C12orf67|FAM191B	long intergenic non-protein coding RNA 477	ncRNA	0.007833	0.296875
peak_call/ChIP_NoLigand_vs_input/ChIP_NoLigand_vs_input_peak_119	chr1	159466471	159466787	+	20	NA	Intergenic	L1M2|LINE|L1	39168	NM_001004469	127385	Hs.553587	NM_001004469	ENSG00000184155	OR10J5	OR1-28	olfactory receptor family 10 subfamily J member 5	protein-coding	0	0.299685
peak_call/ChIP_NoLigand_vs_input/ChIP_NoLigand_vs_input_peak_761	chr7	142891095	142891403	+	20	NA	Intergenic	Intergenic	10737	NM_176881	259285	Hs.553660	NM_176881	ENSG00000236398	TAS2R39	T2R39|T2R57	taste 2 receptor member 39	protein-coding	0.006494	0.378641
peak_call/ChIP_NoLigand_vs_input/ChIP_NoLigand_vs_input_peak_160	chr1	192623507	192623846	+	20	NA	intron (NM_002927, intron 5 of 6)	X7C_LINE|LINE|CR1	18408	NM_002927	6003	Hs.497220	NM_002927	ENSG00000127074	RGS13	-	regulator of G-protein signaling 13	protein-coding	0.00295	0.332353
peak_call/ChIP_NoLigand_vs_input/ChIP_NoLigand_vs_input_peak_33	chr1	72853151	72853461	+	19	NA	Intergenic	L1PA10|LINE|L1	-105029	NM_173808	257194	Hs.146542	NM_173808	ENSG00000172260	NEGR1	DMML2433|IGLON4|KILON|Ntra	neuronal growth regulator 1	protein-coding	0.003226	0.340836
peak_call/ChIP_NoLigand_vs_input/ChIP_NoLigand_vs_input_peak_302	chr12	21228134	21228436	+	19	NA	intron (NM_001009562, intron 11 of 12)	intron (NM_001009562, intron 11 of 12)	-55843	NM_006446	10599	Hs.449738	NM_006446	ENSG00000134538	SLCO1B1	HBLRR|LST-1|LST1|OATP-C|OATP1B1|OATP2|OATPC|SLC21A6	solute carrier organic anion transporter family member 1B1	protein-coding	0	0.316832
peak_call/ChIP_NoLigand_vs_input/ChIP_NoLigand_vs_input_peak_574	chr5	20476568	20476917	+	19	NA	intron (NM_001291956, intron 1 of 14)	intron (NM_001291956, intron 1 of 14)	99240	NM_001291956	1016	Hs.317632	NM_004934	ENSG00000145526	CDH18	CDH14|CDH14L|CDH24	cadherin 18	protein-coding	0.002865	0.257143
peak_call/ChIP_NoLigand_vs_input/ChIP_NoLigand_vs_input_peak_667	chr6	10817898	10818227	+	19	NA	intron (NM_001242957, intron 3 of 13)	intron (NM_001242957, intron 3 of 13)	13048	NM_001242957	4117	Hs.446125	NM_005906	ENSG00000111837	MAK	RP62	male germ cell associated kinase	protein-coding	0	0.3
peak_call/ChIP_NoLigand_vs_input/ChIP_NoLigand_vs_input_peak_576	chr5	21020414	21020759	+	19	NA	Intergenic	AT_rich|Low_complexity|Low_complexity	-439003	NR_027028	728411	Hs.88181	NM_207331	ENSG00000183666	GUSBP1	-	glucuronidase, beta pseudogene 1	pseudo	0.002899	0.239884
peak_call/ChIP_NoLigand_vs_input/ChIP_NoLigand_vs_input_peak_187	chr1	216171021	216171413	+	19	NA	intron (NM_206933, intron 34 of 71)	intron (NM_206933, intron 34 of 71)	-74590	NR_125992	102723833	Hs.232072	NR_125992	ENSG00000233620	LOC102723833	-	uncharacterized LOC102723833	ncRNA	0	0.315522
peak_call/ChIP_NoLigand_vs_input/ChIP_NoLigand_vs_input_peak_595	chr5	28373558	28373963	+	19	NA	Intergenic	Intergenic	-85988	NR_134265	105374698	Hs.124461	NR_134265	ENSG00000249785	LINC02103	-	long intergenic non-protein coding RNA 2103	ncRNA	0.002469	0.246305
peak_call/ChIP_NoLigand_vs_input/ChIP_NoLigand_vs_input_peak_579	chr5	21105720	21106187	+	19	NA	Intergenic	MER4-int|LTR|ERV1	-353636	NR_027028	728411	Hs.88181	NM_207331	ENSG00000183666	GUSBP1	-	glucuronidase, beta pseudogene 1	pseudo	0.002141	0.297009
peak_call/ChIP_NoLigand_vs_input/ChIP_NoLigand_vs_input_peak_585	chr5	22388463	22389198	+	19	NA	intron (NM_004061, intron 3 of 14)	intron (NM_004061, intron 3 of 14)	-174921	NM_001317228	1010	Hs.113684	NM_004061	ENSG00000154162	CDH12	CDHB	cadherin 12	protein-coding	0.004082	0.288043
peak_call/ChIP_NoLigand_vs_input/ChIP_NoLigand_vs_input_peak_556	chr5	12151001	12151323	+	19	NA	Intergenic	Intergenic	-247007	NR_109988	1501	Hs.314543	NM_001332	ENSG00000169862	CTNND2	GT24|NPRAP	catenin delta 2	protein-coding	0.003106	0.28483
peak_call/ChIP_NoLigand_vs_input/ChIP_NoLigand_vs_input_peak_351	chr12	90434892	90435304	+	19	NA	Intergenic	L3|LINE|CR1	93628	NR_135019	105369891	Hs.148998	NR_135019	ENSG00000257725	LOC105369891	-	uncharacterized LOC105369891	ncRNA	0.007282	0.346247
peak_call/ChIP_NoLigand_vs_input/ChIP_NoLigand_vs_input_peak_875	chrX	21640059	21640406	+	19	NA	intron (NM_001330772, intron 18 of 19)	intron (NM_001330772, intron 18 of 19)	36273	NM_153270	257240	Hs.448572	NM_153270	ENSG00000185915	KLHL34	-	kelch like family member 34	protein-coding	0	0.333333
peak_call/ChIP_NoLigand_vs_input/ChIP_NoLigand_vs_input_peak_196	chr1	232391939	232392238	+	19	NA	Intergenic	L1ME3A|LINE|L1	259266	NM_020808	57568	Hs.745009	NM_020808	ENSG00000116991	SIPA1L2	SPAL2	signal induced proliferation associated 1 like 2	protein-coding	0	0.28
peak_call/ChIP_NoLigand_vs_input/ChIP_NoLigand_vs_input_peak_561	chr5	12701971	12702312	+	19	NA	intron (NR_033383, intron 2 of 3)	intron (NR_033383, intron 2 of 3)	34170	NR_039659	100616234		NR_039659	ENSG00000283468	MIR4454	-	microRNA 4454	ncRNA	0	0.274854
peak_call/ChIP_NoLigand_vs_input/ChIP_NoLigand_vs_input_peak_884	chrX	33489762	33490061	+	19	NA	Intergenic	L1MB7|LINE|L1	-132185	NM_000109	1756	Hs.495912	NM_000109	ENSG00000198947	DMD	BMD|CMD3B|DXS142|DXS164|DXS206|DXS230|DXS239|DXS268|DXS269|DXS270|DXS272|MRX85	dystrophin	protein-coding	0.003344	0.23
peak_call/ChIP_NoLigand_vs_input/ChIP_NoLigand_vs_input_peak_134	chr1	177984953	177985274	+	19	NA	intron (NR_037167, intron 9 of 9)	L1PB2|LINE|L1	22029	NR_037167	730102	Hs.733192	NR_037167	ENSG00000242193	LOC730102	-	quinone oxidoreductase-like protein 2 pseudogene	pseudo	0.003115	0.298137
peak_call/ChIP_NoLigand_vs_input/ChIP_NoLigand_vs_input_peak_100	chr1	106200135	106200487	+	19	NA	Intergenic	AT_rich|Low_complexity|Low_complexity	-38754	NR_125954	101928476	Hs.563856	NR_125954	ENSG00000230768	LINC01676	-	long intergenic non-protein coding RNA 1676	ncRNA	0	0.31728
peak_call/ChIP_NoLigand_vs_input/ChIP_NoLigand_vs_input_peak_53	chr1	80501416	80501727	+	19	NA	Intergenic	L1M4|LINE|L1	-499869	NR_125940	101927412	Hs.171273	NR_125940	ENSG00000234184	LINC01781	-	long intergenic non-protein coding RNA 1781	ncRNA	0	0.246795
peak_call/ChIP_NoLigand_vs_input/ChIP_NoLigand_vs_input_peak_539	chr3	180542122	180542429	+	19	NA	intron (NR_109986, intron 2 of 13)	L1MC5|LINE|L1	45691	NR_109986	101928882	Hs.734668	NR_109986	ENSG00000145075	LOC101928882	-	uncharacterized LOC101928882	ncRNA	0	0.275974
peak_call/ChIP_NoLigand_vs_input/ChIP_NoLigand_vs_input_peak_225	chr11	4228645	4228975	+	19	NA	Intergenic	Intergenic	20428	NR_047550	100506082	Hs.445705	NR_047550	ENSG00000254480	LOC100506082	-	uncharacterized LOC100506082	ncRNA	0.00303	0.29003
peak_call/ChIP_NoLigand_vs_input/ChIP_NoLigand_vs_input_peak_294	chr12	17540952	17541265	+	19	NA	Intergenic	Intergenic	-285125	NR_039770	100616279		NR_039770	ENSG00000283665	MIR3974	-	microRNA 3974	ncRNA	0	0.292994
peak_call/ChIP_NoLigand_vs_input/ChIP_NoLigand_vs_input_peak_287	chr12	11269253	11269579	+	19	NA	intron (NM_001291314, intron 1 of 6)	L1MA2|LINE|L1	17427	NM_001097643	259293	Hs.679464	NM_001097643	ENSG00000256188	TAS2R30	T2R30|T2R47|TAS2R47	taste 2 receptor member 30	protein-coding	0.003067	0.29052
peak_call/ChIP_NoLigand_vs_input/ChIP_NoLigand_vs_input_peak_560	chr5	12635073	12635602	+	19	NA	intron (NR_033383, intron 2 of 3)	intron (NR_033383, intron 2 of 3)	-32634	NR_039659	100616234		NR_039659	ENSG00000283468	MIR4454	-	microRNA 4454	ncRNA	0.003781	0.326415
peak_call/ChIP_NoLigand_vs_input/ChIP_NoLigand_vs_input_peak_741	chr7	113328845	113329272	+	19	NA	Intergenic	Kanga1a|DNA|TcMar-Tc2	230024	NM_002711	5506	Hs.458309	NM_002711	ENSG00000154415	PPP1R3A	GM|PP1G|PPP1R3	protein phosphatase 1 regulatory subunit 3A	protein-coding	0.004684	0.331776
peak_call/ChIP_NoLigand_vs_input/ChIP_NoLigand_vs_input_peak_299	chr12	20042832	20043196	+	19	NA	Intergenic	Charlie2b|DNA|hAT-Charlie	-124605	NR_040098	100506393	Hs.658356	NR_040098	ENSG00000256287	LOC100506393	-	uncharacterized LOC100506393	ncRNA	0	0.265753
peak_call/ChIP_NoLigand_vs_input/ChIP_NoLigand_vs_input_peak_92	chr1	104471466	104471768	+	19	NA	Intergenic	L1M3|LINE|L1	-144028	NR_033990	100129138	Hs.514487	NR_033990	ENSG00000215869	LOC100129138	-	THAP domain containing, apoptosis associated protein 3 pseudogene	pseudo	0.003311	0.287129
peak_call/ChIP_NoLigand_vs_input/ChIP_NoLigand_vs_input_peak_102	chr1	106459258	106459637	+	19	NA	Intergenic	Intergenic	-297890	NR_125954	101928476	Hs.563856	NR_125954	ENSG00000230768	LINC01676	-	long intergenic non-protein coding RNA 1676	ncRNA	0.005277	0.278947
peak_call/ChIP_NoLigand_vs_input/ChIP_NoLigand_vs_input_peak_198	chr1	237695598	237695933	+	19	NA	intron (NM_001035, intron 25 of 104)	Charlie2a|DNA|hAT-Charlie	61346	NR_039626	100616141		NR_039626	ENSG00000266262	MIR4428	-	microRNA 4428	ncRNA	0.002985	0.297619
peak_call/ChIP_NoLigand_vs_input/ChIP_NoLigand_vs_input_peak_268	chr11	93990780	93991105	+	19	NA	Intergenic	L1MA6|LINE|L1	-47861	NM_001199206	390243	Hs.553758	NM_001080486	ENSG00000183560	IZUMO1R	FOLR4|Folbp3|JUNO	IZUMO1 receptor, JUNO	protein-coding	0.003077	0.337423
peak_call/ChIP_NoLigand_vs_input/ChIP_NoLigand_vs_input_peak_184	chr1	215368134	215368532	+	19	NA	exon (NM_001017424, exon 6 of 7)	exon (NM_001017424, exon 6 of 7)	111773	NM_014217	3776	Hs.497745	NM_014217	ENSG00000082482	KCNK2	K2p2.1|TPKC1|TREK|TREK-1|TREK1|hTREK-1c|hTREK-1e	potassium two pore domain channel subfamily K member 2	protein-coding	0.007538	0.300752
peak_call/ChIP_NoLigand_vs_input/ChIP_NoLigand_vs_input_peak_135	chr1	179605314	179605828	+	19	NA	intron (NM_001199092, intron 6 of 13)	Charlie1|DNA|hAT-Charlie	30209	NM_001199092	163589	Hs.197354	NM_173533	ENSG00000162782	TDRD5	TUDOR3	tudor domain containing 5	protein-coding	0	0.326214
peak_call/ChIP_NoLigand_vs_input/ChIP_NoLigand_vs_input_peak_247	chr11	48590211	48590588	+	19	NA	Intergenic	Intergenic	80054	NM_001005512	403253	Hs.554532	NM_001005512	ENSG00000237388	OR4A47	OR11-113	olfactory receptor family 4 subfamily A member 47	protein-coding	0.005305	0.275132
peak_call/ChIP_NoLigand_vs_input/ChIP_NoLigand_vs_input_peak_170	chr1	199036949	199037338	+	19	NA	intron (NR_126351, intron 2 of 2)	intron (NR_126351, intron 2 of 2)	-49050	NR_110525	102800316	Hs.568480	NR_110525		LINC01222	TCONS_00000112	long intergenic non-protein coding RNA 1222	ncRNA	0	0.258974
peak_call/ChIP_NoLigand_vs_input/ChIP_NoLigand_vs_input_peak_114	chr1	153301057	153301510	+	19	NA	Intergenic	L1M7|LINE|L1	-18089	NM_052891	114771	Hs.348266	NM_052891	ENSG00000159527	PGLYRP3	PGLYRPIalpha|PGRP-Ialpha|PGRPIA	peptidoglycan recognition protein 3	protein-coding	0.004415	0.301762
peak_call/ChIP_NoLigand_vs_input/ChIP_NoLigand_vs_input_peak_434	chr17	16344551	16344956	+	19	NA	TTS (NR_027179)	TTS (NR_027179)	213	NR_003054	692106		NR_003054	ENSG00000277512	SNORD65	HBII-135|SNORD65A	small nucleolar RNA, C/D box 65	snoRNA	0.002469	0.41133
peak_call/ChIP_NoLigand_vs_input/ChIP_NoLigand_vs_input_peak_272	chr11	97536637	97536968	+	19	NA	Intergenic	Intergenic	1295213	NR_135097	105369443	Hs.599377	NR_135097	ENSG00000256684	LOC105369443	-	uncharacterized LOC105369443	ncRNA	0.009063	0.28012
peak_call/ChIP_NoLigand_vs_input/ChIP_NoLigand_vs_input_peak_582	chr5	21897904	21898226	+	19	NA	intron (NM_001317227, intron 3 of 11)	intron (NM_001317227, intron 3 of 11)	13502	NR_132788	106635540		NR_132788		SNORA105B	-	small nucleolar RNA, H/ACA box 105B	snoRNA	0	0.275542
peak_call/ChIP_NoLigand_vs_input/ChIP_NoLigand_vs_input_peak_665	chr6	9512157	9512598	+	18	NA	Intergenic	Intergenic	859935	NR_004855	728655	Hs.214343	NR_004855	ENSG00000251164	HULC	HCCAT1|LINC00078|NCRNA00078	hepatocellular carcinoma up-regulated long non-coding RNA	ncRNA	0.011338	0.373303
peak_call/ChIP_NoLigand_vs_input/ChIP_NoLigand_vs_input_peak_12	chr1	58380468	58380843	+	18	NA	intron (NM_021080, intron 1 of 16)	intron (NM_021080, intron 1 of 16)	54440	NR_104362	101926890	Hs.662207	NR_104362	ENSG00000226759	DAB1-AS1	-	DAB1 antisense RNA 1	ncRNA	0.008	0.348404
peak_call/ChIP_NoLigand_vs_input/ChIP_NoLigand_vs_input_peak_546	chr5	4518446	4518926	+	18	NA	Intergenic	Intergenic	-254908	NR_104619	101929153	Hs.385526	NR_104619	ENSG00000249521	LINC02114	-	long intergenic non-protein coding RNA 2114	ncRNA	0	0.247401
peak_call/ChIP_NoLigand_vs_input/ChIP_NoLigand_vs_input_peak_279	chr11	100931860	100932323	+	18	NA	intron (NM_001271161, intron 3 of 6)	intron (NM_001271161, intron 3 of 6)	67703	NM_001202474	5241	Hs.32405	NM_000926	ENSG00000082175	PGR	NR3C3|PR	progesterone receptor	protein-coding	0	0.269397
peak_call/ChIP_NoLigand_vs_input/ChIP_NoLigand_vs_input_peak_194	chr1	225296461	225296803	+	18	NA	intron (NM_001373, intron 23 of 83)	L1M1|LINE|L1	179269	NM_144989	127602	Hs.133977	NM_001373	ENSG00000185842	DNAH14	C1orf67|Dnahc14|HL-18|HL18	dynein axonemal heavy chain 14	protein-coding	0.011696	0.346939
peak_call/ChIP_NoLigand_vs_input/ChIP_NoLigand_vs_input_peak_199	chr1	238257169	238257601	+	18	NA	Intergenic	Intergenic	-203163	NM_021186	57829	Hs.136241	NM_021186	ENSG00000116996	ZP4	ZBP|ZP1|ZPB|Zp-4	zona pellucida glycoprotein 4	protein-coding	0	0.265589
peak_call/ChIP_NoLigand_vs_input/ChIP_NoLigand_vs_input_peak_60	chr1	83123936	83124320	+	18	NA	Intergenic	Intergenic	326477	NR_110632	101927498		NR_110632	ENSG00000236268	LINC01361	-	long intergenic non-protein coding RNA 1361	ncRNA	0.002604	0.306494
peak_call/ChIP_NoLigand_vs_input/ChIP_NoLigand_vs_input_peak_151	chr1	190905250	190905778	+	18	NA	Intergenic	Intergenic	311494	NR_033922	440704	Hs.518802	NR_033922	ENSG00000231175	LINC01720	-	long intergenic non-protein coding RNA 1720	ncRNA	0.003788	0.336484
peak_call/ChIP_NoLigand_vs_input/ChIP_NoLigand_vs_input_peak_112	chr1	152966805	152967204	+	18	NA	Intergenic	L1MD2|LINE|L1	-7219	NM_005416	6707	Hs.139322	NM_005416	ENSG00000163209	SPRR3	-	small proline rich protein 3	protein-coding	0.002506	0.28
peak_call/ChIP_NoLigand_vs_input/ChIP_NoLigand_vs_input_peak_557	chr5	12236219	12236686	+	18	NA	Intergenic	L1MC4a|LINE|L1	-332297	NR_109988	1501	Hs.314543	NM_001332	ENSG00000169862	CTNND2	GT24|NPRAP	catenin delta 2	protein-coding	0	0.194444
peak_call/ChIP_NoLigand_vs_input/ChIP_NoLigand_vs_input_peak_34	chr1	72861298	72861629	+	18	NA	Intergenic	Intergenic	-113186	NM_173808	257194	Hs.146542	NM_173808	ENSG00000172260	NEGR1	DMML2433|IGLON4|KILON|Ntra	neuronal growth regulator 1	protein-coding	0	0.271084
peak_call/ChIP_NoLigand_vs_input/ChIP_NoLigand_vs_input_peak_84	chr1	102393774	102394272	+	18	NA	intron (NM_058170, intron 1 of 5)	intron (NM_058170, intron 1 of 5)	56455	NR_033424	94236	Hs.606193	NR_033424		DNAJA1P5	HEJ1	DnaJ heat shock protein family (Hsp40) member A1 pseudogene 5	pseudo	0.004016	0.356713
peak_call/ChIP_NoLigand_vs_input/ChIP_NoLigand_vs_input_peak_315	chr12	30333722	30334113	+	18	NA	Intergenic	Intergenic	-396225	NM_175861	83857	Hs.401954	NM_175861	ENSG00000133687	TMTC1	ARG99|OLF|TMTC1A	transmembrane and tetratricopeptide repeat containing 1	protein-coding	0.002558	0.318878
peak_call/ChIP_NoLigand_vs_input/ChIP_NoLigand_vs_input_peak_572	chr5	20022588	20023156	+	18	NA	intron (NM_001291956, intron 2 of 14)	intron (NM_001291956, intron 2 of 14)	-34519	NM_004934	1016	Hs.317632	NM_004934	ENSG00000145526	CDH18	CDH14|CDH14L|CDH24	cadherin 18	protein-coding	0.003521	0.275923
peak_call/ChIP_NoLigand_vs_input/ChIP_NoLigand_vs_input_peak_31	chr1	72211998	72212297	+	18	NA	intron (NM_173808, intron 3 of 6)	intron (NM_173808, intron 3 of 6)	90548	NR_046218	100852409	Hs.681780	NR_046218	ENSG00000228853	NEGR1-IT1	-	NEGR1 intronic transcript 1	ncRNA	0.003344	0.336667
peak_call/ChIP_NoLigand_vs_input/ChIP_NoLigand_vs_input_peak_760	chr7	142884627	142884944	+	18	NA	Intergenic	Intergenic	4273	NM_176881	259285	Hs.553660	NM_176881	ENSG00000236398	TAS2R39	T2R39|T2R57	taste 2 receptor member 39	protein-coding	0.006309	0.245283
peak_call/ChIP_NoLigand_vs_input/ChIP_NoLigand_vs_input_peak_283	chr12	3984023	3984443	+	18	NA	Intergenic	Intergenic	-1619	NM_020367	57097	Hs.657268	NM_020367	ENSG00000111224	PARP11	ARTD11|C12orf6|MIB006	poly(ADP-ribose) polymerase family member 11	protein-coding	0.002381	0.270784
peak_call/ChIP_NoLigand_vs_input/ChIP_NoLigand_vs_input_peak_181	chr1	214879226	214879600	+	18	NA	Intergenic	L1MA1|LINE|L1	102881	NM_016343	1063	Hs.497741	NM_016343	ENSG00000117724	CENPF	CENF|CILD31|PRO1779|STROMS|hcp-1	centromere protein F	protein-coding	0.002674	0.304
peak_call/ChIP_NoLigand_vs_input/ChIP_NoLigand_vs_input_peak_230	chr11	7163363	7163673	+	18	NA	Intergenic	L3|LINE|CR1	53353	NM_014469	27288	Hs.121605	NM_014469	ENSG00000170748	RBMXL2	HNRNPG-T|HNRNPGT|HNRPGT	RNA binding motif protein, X-linked like 2	protein-coding	0	0.376206
peak_call/ChIP_NoLigand_vs_input/ChIP_NoLigand_vs_input_peak_606	chr5	39795783	39796110	+	18	NA	Intergenic	Intergenic	-256447	NR_104633	102467077	Hs.148993	NR_104633		LINC00603	-	long intergenic non-protein coding RNA 603	ncRNA	0.003058	0.286585
peak_call/ChIP_NoLigand_vs_input/ChIP_NoLigand_vs_input_peak_565	chr5	16273458	16274616	+	18	NA	Intergenic	AT_rich|Low_complexity|Low_complexity	-94140	NM_001102562	441061	Hs.662216	NM_001102562	ENSG00000183654	2018-03-11	MARCH-XI	membrane associated ring-CH-type finger 11	protein-coding	0.002591	0.267472
peak_call/ChIP_NoLigand_vs_input/ChIP_NoLigand_vs_input_peak_599	chr5	29965425	29965773	+	18	NA	Intergenic	L1ME1|LINE|L1	84932	NR_134264	105374704	Hs.151157	NR_134264		LOC105374704	-	uncharacterized LOC105374704	ncRNA	0	0.26361
peak_call/ChIP_NoLigand_vs_input/ChIP_NoLigand_vs_input_peak_130	chr1	171270376	171270675	+	18	NA	Intergenic	L1MEe|LINE|L1	-12797	NM_002022	2329	Hs.386502	NM_002022	ENSG00000076258	FMO4	FMO2	flavin containing monooxygenase 4	protein-coding	0	0.33
peak_call/ChIP_NoLigand_vs_input/ChIP_NoLigand_vs_input_peak_736	chr7	94059382	94059774	+	18	NA	exon (NM_000089, exon 52 of 52)	exon (NM_000089, exon 52 of 52)	35705	NM_000089	1278	Hs.489142	NM_000089	ENSG00000164692	COL1A2	OI4	collagen type I alpha 2 chain	protein-coding	0.005102	0.356234
peak_call/ChIP_NoLigand_vs_input/ChIP_NoLigand_vs_input_peak_597	chr5	28976011	28976398	+	18	NA	Intergenic	Intergenic	49227	NR_033961	729862	Hs.646006	NR_033961		LSP1P3	-	lymphocyte-specific protein 1 pseudogene 3	pseudo	0	0.255155
peak_call/ChIP_NoLigand_vs_input/ChIP_NoLigand_vs_input_peak_550	chr5	8020355	8020670	+	18	NA	Intergenic	L1MCa|LINE|L1	151295	NR_134482	4552	Hs.481551	NM_002454	ENSG00000124275	MTRR	MSR|cblE	5-methyltetrahydrofolate-homocysteine methyltransferase reductase	protein-coding	0.006349	0.332278
peak_call/ChIP_NoLigand_vs_input/ChIP_NoLigand_vs_input_peak_148	chr1	188890018	188890454	+	18	NA	Intergenic	Intergenic	1477476	NR_132374	106144535	Hs.568709	NR_132374	ENSG00000231599	LINC01037	-	long intergenic non-protein coding RNA 1037	ncRNA	0.002294	0.256293
peak_call/ChIP_NoLigand_vs_input/ChIP_NoLigand_vs_input_peak_47	chr1	79637047	79637367	+	18	NA	Intergenic	Intergenic	-164712	NM_022159	64123	Hs.132314	NM_022159	ENSG00000162618	ADGRL4	ELTD1|ETL|KPG_003	adhesion G protein-coupled receptor L4	protein-coding	0	0.299065
peak_call/ChIP_NoLigand_vs_input/ChIP_NoLigand_vs_input_peak_193	chr1	222240528	222240841	+	18	NA	Intergenic	Intergenic	-226676	NR_125989	101929771	Hs.557001	NR_125989	ENSG00000227925	LINC01655	-	long intergenic non-protein coding RNA 1655	ncRNA	0.003195	0.315287
peak_call/ChIP_NoLigand_vs_input/ChIP_NoLigand_vs_input_peak_158	chr1	191783620	191783924	+	18	NA	Intergenic	Intergenic	-343820	NM_130782	64407	Hs.440890	NM_130782	ENSG00000150681	RGS18	RGS13	regulator of G-protein signaling 18	protein-coding	0.009868	0.357377
peak_call/ChIP_NoLigand_vs_input/ChIP_NoLigand_vs_input_peak_29	chr1	72169000	72169336	+	18	NA	intron (NM_173808, intron 3 of 6)	L1ME1|LINE|L1	133527	NR_046218	100852409	Hs.681780	NR_046218	ENSG00000228853	NEGR1-IT1	-	NEGR1 intronic transcript 1	ncRNA	0.002976	0.25816
peak_call/ChIP_NoLigand_vs_input/ChIP_NoLigand_vs_input_peak_328	chr12	48655058	48655357	+	18	NA	Intergenic	L1MC5|LINE|L1	-58132	NM_001004134	121275	Hs.446790	NM_001004134	ENSG00000172640	OR10AD1	OR10AD1P|OR12-1	olfactory receptor family 10 subfamily AD member 1	protein-coding	0.003344	0.323333
peak_call/ChIP_NoLigand_vs_input/ChIP_NoLigand_vs_input_peak_253	chr11	65266515	65267909	+	18	NA	non-coding (NR_002819, exon 1 of 1)	non-coding (NR_002819, exon 1 of 1)	2003	NR_144567	378938	Hs.621695	NR_002819		MALAT1	HCN|LINC00047|NCRNA00047|NEAT2|PRO2853	metastasis associated lung adenocarcinoma transcript 1 (non-protein coding)	ncRNA	0.01363	0.336201
peak_call/ChIP_NoLigand_vs_input/ChIP_NoLigand_vs_input_peak_85	chr1	102673910	102674344	+	18	NA	Intergenic	L1PB1|LINE|L1	-211337	NM_001288823	118427	Hs.484475	NM_058170	ENSG00000118733	OLFM3	NOE3|NOELIN3|OPTIMEDIN	olfactomedin 3	protein-coding	0.004608	0.34023
peak_call/ChIP_NoLigand_vs_input/ChIP_NoLigand_vs_input_peak_8	chr1	56552078	56552417	+	18	NA	Intergenic	L1ME3F|LINE|L1	493010	NM_003713	8613	Hs.405156	NM_003713	ENSG00000162407	PLPP3	Dri42|LPP3|PAP2B|PPAP2B|VCIP	phospholipid phosphatase 3	protein-coding	0	0.235294
peak_call/ChIP_NoLigand_vs_input/ChIP_NoLigand_vs_input_peak_280	chr11	101255797	101256299	+	18	NA	Intergenic	L1MEe|LINE|L1	134588	NR_037485	100500823		NR_037485	ENSG00000263885	MIR3920	-	microRNA 3920	ncRNA	0	0.310139
peak_call/ChIP_NoLigand_vs_input/ChIP_NoLigand_vs_input_peak_95	chr1	105039405	105039764	+	18	NA	Intergenic	L2|LINE|L2	423939	NR_033990	100129138	Hs.514487	NR_033990	ENSG00000215869	LOC100129138	-	THAP domain containing, apoptosis associated protein 3 pseudogene	pseudo	0.005571	0.294444
peak_call/ChIP_NoLigand_vs_input/ChIP_NoLigand_vs_input_peak_554	chr5	11909003	11909564	+	18	NA	Intergenic	Intergenic	-5128	NR_109988	1501	Hs.314543	NM_001332	ENSG00000169862	CTNND2	GT24|NPRAP	catenin delta 2	protein-coding	0.005348	0.259786
peak_call/ChIP_NoLigand_vs_input/ChIP_NoLigand_vs_input_peak_846	chr9	31452615	31452987	+	17	NA	Intergenic	Intergenic	-71313	NR_135134	101929620	Hs.547175	NR_135134	ENSG00000260720	LINC01243	-	long intergenic non-protein coding RNA 1243	ncRNA	0.002688	0.281501
peak_call/ChIP_NoLigand_vs_input/ChIP_NoLigand_vs_input_peak_706	chr7	19365041	19365376	+	17	NA	Intergenic	Intergenic	-180164	NM_152898	222894	Hs.592168	NM_152898	ENSG00000146618	FERD3L	N-TWIST|NATO3|NTWIST|PTFB|bHLHa31	Fer3 like bHLH transcription factor	protein-coding	0	0.217262
peak_call/ChIP_NoLigand_vs_input/ChIP_NoLigand_vs_input_peak_419	chr15	81381565	81381864	+	17	NA	Intergenic	Intergenic	-44930	NM_173528	161502	Hs.130979	NM_173528	ENSG00000156206	CFAP161	C15orf26	cilia and flagella associated protein 161	protein-coding	0.013378	0.413333
peak_call/ChIP_NoLigand_vs_input/ChIP_NoLigand_vs_input_peak_3	chr1	43729251	43729569	+	17	NA	Intergenic	LOR1-int|LTR|ERV1	-6255	NM_144626	128218	Hs.104476	NM_144626	ENSG00000179178	TMEM125	-	transmembrane protein 125	protein-coding	0	0.322884
peak_call/ChIP_NoLigand_vs_input/ChIP_NoLigand_vs_input_peak_832	chr9	15060430	15060808	+	17	NA	Intergenic	Intergenic	67294	NR_003920	389705	Hs.431257	NR_003920		LOC389705	-	chromosome 4 open reading frame 27 pseudogene	pseudo	0.002646	0.295515
peak_call/ChIP_NoLigand_vs_input/ChIP_NoLigand_vs_input_peak_90	chr1	104005331	104005769	+	17	NA	intron (NM_001347930, intron 1 of 4)	intron (NM_001347930, intron 1 of 4)	62583	NM_001347929	101928436	Hs.558999	NM_001286997	ENSG00000224613	LOC101928436	-	uncharacterized LOC101928436	protein-coding	0.002283	0.300683
peak_call/ChIP_NoLigand_vs_input/ChIP_NoLigand_vs_input_peak_753	chr7	136865798	136866158	+	17	NA	Intergenic	L1MC4|LINE|L1	-16890	NR_046103	349160	Hs.660713	NR_046103	ENSG00000234352	LOC349160	-	uncharacterized LOC349160	ncRNA	0	0.263158
peak_call/ChIP_NoLigand_vs_input/ChIP_NoLigand_vs_input_peak_325	chr12	42715975	42716406	+	17	NA	intron (NM_033114, intron 3 of 7)	intron (NM_033114, intron 3 of 7)	1471	NR_107005	102467003		NR_107005	ENSG00000278520	MIR7851	hsa-mir-7851	microRNA 7851	ncRNA	0	0.238426
peak_call/ChIP_NoLigand_vs_input/ChIP_NoLigand_vs_input_peak_473	chr2	82845457	82845829	+	17	NA	Intergenic	Intergenic	-238284	NR_033423	1720	Hs.169235	NR_033423		DHFRP3	-	dihydrofolate reductase pseudogene 3	pseudo	0	0.268097
peak_call/ChIP_NoLigand_vs_input/ChIP_NoLigand_vs_input_peak_628	chr5	96245887	96246226	+	17	NA	intron (NR_137637, intron 15 of 18)	intron (NR_137637, intron 15 of 18)	-25290	NM_005575	4012	Hs.527199	NM_005575	ENSG00000113441	LNPEP	CAP|IRAP|P-LAP|PLAP	leucyl and cystinyl aminopeptidase	protein-coding	0.0059	0.326471
peak_call/ChIP_NoLigand_vs_input/ChIP_NoLigand_vs_input_peak_96	chr1	105185136	105185489	+	17	NA	Intergenic	Intergenic	569667	NR_033990	100129138	Hs.514487	NR_033990	ENSG00000215869	LOC100129138	-	THAP domain containing, apoptosis associated protein 3 pseudogene	pseudo	0.002833	0.276836
peak_call/ChIP_NoLigand_vs_input/ChIP_NoLigand_vs_input_peak_296	chr12	17920209	17920588	+	17	NA	Intergenic	L1MEf|LINE|L1	94165	NR_039770	100616279		NR_039770	ENSG00000283665	MIR3974	-	microRNA 3974	ncRNA	0.002639	0.297368
peak_call/ChIP_NoLigand_vs_input/ChIP_NoLigand_vs_input_peak_216	chr10	4043759	4044103	+	17	NA	Intergenic	Intergenic	10579	NR_106726	102464829		NR_106726	ENSG00000274809	MIR6078	hsa-mir-6078	microRNA 6078	ncRNA	0.011628	0.281159
peak_call/ChIP_NoLigand_vs_input/ChIP_NoLigand_vs_input_peak_507	chr3	144418819	144419118	+	17	NA	Intergenic	HAL1b|LINE|L1	726801	NM_001134470	205428	Hs.288954	NM_173552	ENSG00000181744	C3orf58	DIA1|GoPro49|HASF	chromosome 3 open reading frame 58	protein-coding	0	0.2
peak_call/ChIP_NoLigand_vs_input/ChIP_NoLigand_vs_input_peak_642	chr5	116486897	116487262	+	17	NA	Intergenic	L3|LINE|CR1	-264129	NR_046089	728342	Hs.434420	NR_046089		LINC00992	-	long intergenic non-protein coding RNA 992	ncRNA	0	0.273224
peak_call/ChIP_NoLigand_vs_input/ChIP_NoLigand_vs_input_peak_116	chr1	157577727	157578096	+	17	NA	Intergenic	L1MA4|LINE|L1	-10041	NM_031282	83417	Hs.120260	NM_031282	ENSG00000163518	FCRL4	CD307d|FCRH4|IGFP2|IRTA1	Fc receptor like 4	protein-coding	0.00813	0.332432
peak_call/ChIP_NoLigand_vs_input/ChIP_NoLigand_vs_input_peak_384	chr13	82251032	82251409	+	17	NA	Intergenic	Intergenic	-450102	NR_047494	100861546	Hs.539621	NR_047494	ENSG00000260094	LINC00564	-	long intergenic non-protein coding RNA 564	ncRNA	0	0.238095
peak_call/ChIP_NoLigand_vs_input/ChIP_NoLigand_vs_input_peak_721	chr7	67440927	67441226	+	17	NA	Intergenic	AluSp|SINE|Alu	-44164	NR_120514	102723427	Hs.583491	NR_120514	ENSG00000225209	LOC102723427	-	uncharacterized LOC102723427	ncRNA	0.033445	0.52
peak_call/ChIP_NoLigand_vs_input/ChIP_NoLigand_vs_input_peak_590	chr5	24370035	24370405	+	17	NA	Intergenic	Intergenic	223388	NM_001317224	1008	Hs.92489	NM_006727	ENSG00000040731	CDH10	-	cadherin 10	protein-coding	0.008108	0.237197
peak_call/ChIP_NoLigand_vs_input/ChIP_NoLigand_vs_input_peak_378	chr13	71390748	71391086	+	17	NA	Intergenic	Intergenic	-198356	NR_047699	100885781	Hs.372660	NR_047699	ENSG00000226846	LINC00348	-	long intergenic non-protein coding RNA 348	ncRNA	0	0.297935
peak_call/ChIP_NoLigand_vs_input/ChIP_NoLigand_vs_input_peak_361	chr13	56064177	56064484	+	17	NA	Intergenic	Intergenic	315741	NR_049804	100846996		NR_049804	ENSG00000264387	MIR5007	-	microRNA 5007	ncRNA	0.003257	0.243506
peak_call/ChIP_NoLigand_vs_input/ChIP_NoLigand_vs_input_peak_335	chr12	72439166	72439612	+	17	NA	Intergenic	L1M5|LINE|L1	106763	NM_173353	121278	Hs.736576	NM_173353	ENSG00000139287	TPH2	ADHD7|NTPH	tryptophan hydroxylase 2	protein-coding	0.002242	0.297539
peak_call/ChIP_NoLigand_vs_input/ChIP_NoLigand_vs_input_peak_693	chr6	107838180	107838479	+	17	NA	intron (NM_018013, intron 3 of 6)	L1M5|LINE|L1	27012	NM_018013	55084	Hs.445244	NM_018013	ENSG00000112320	SOBP	JXC1|MRAMS	sine oculis binding protein homolog	protein-coding	0	0.3
peak_call/ChIP_NoLigand_vs_input/ChIP_NoLigand_vs_input_peak_722	chr7	78336626	78336965	+	17	NA	intron (NM_001301128, intron 2 of 20)	intron (NM_001301128, intron 2 of 20)	-301509	NR_046689	100874021	Hs.128252	NR_046689	ENSG00000226978	MAGI2-AS2	-	MAGI2 antisense RNA 2	ncRNA	0	0.279412
peak_call/ChIP_NoLigand_vs_input/ChIP_NoLigand_vs_input_peak_702	chr7	14135984	14136288	+	17	NA	Intergenic	Tigger3b|DNA|TcMar-Tigger	-105086	NM_001163148	2115	Hs.22634	NM_004956	ENSG00000006468	ETV1	ER81	ETS variant 1	protein-coding	0	0.272131
peak_call/ChIP_NoLigand_vs_input/ChIP_NoLigand_vs_input_peak_77	chr1	99084113	99084539	+	17	NA	Intergenic	HAL1|LINE|L1	-42910	NM_015976	51375	Hs.197015	NM_015976	ENSG00000162627	SNX7	-	sorting nexin 7	protein-coding	0	0.30445
peak_call/ChIP_NoLigand_vs_input/ChIP_NoLigand_vs_input_peak_804	chr8	107346038	107346458	+	17	NA	intron (NM_001198533, intron 1 of 16)	L1MB7|LINE|L1	63842	NM_018002	55074	Hs.127286	NM_018002	ENSG00000164830	OXR1	Nbla00307|TLDC3	oxidation resistance 1	protein-coding	0.004762	0.296912
peak_call/ChIP_NoLigand_vs_input/ChIP_NoLigand_vs_input_peak_818	chr8	127902636	127902948	+	17	NA	Intergenic	L1PB2|LINE|L1	-122607	NR_045262	100750225	Hs.571530	NR_045262	ENSG00000253438	PCAT1	PCA1|PCAT-1	prostate cancer associated transcript 1 (non-protein coding)	ncRNA	0	0.383387
peak_call/ChIP_NoLigand_vs_input/ChIP_NoLigand_vs_input_peak_876	chrX	25298408	25298747	+	17	NA	Intergenic	Intergenic	-264512	NM_139058	170302	Hs.300304	NM_139058	ENSG00000004848	ARX	CT121|EIEE1|ISSX|MRX29|MRX32|MRX33|MRX36|MRX38|MRX43|MRX54|MRX76|MRX87|MRXS1|PRTS	aristaless related homeobox	protein-coding	0.0059	0.305882
peak_call/ChIP_NoLigand_vs_input/ChIP_NoLigand_vs_input_peak_111	chr1	146772441	146772764	+	17	NA	Intergenic	L1MA8|LINE|L1	58311	NR_046070	9557	Hs.191164	NM_004284	ENSG00000131778	CHD1L	ALC1|CHDL	chromodomain helicase DNA binding protein 1 like	protein-coding	0.009288	0.333333
peak_call/ChIP_NoLigand_vs_input/ChIP_NoLigand_vs_input_peak_849	chr9	79862123	79862422	+	17	NA	exon (NM_033305, exon 20 of 72)	exon (NM_033305, exon 20 of 72)	-69439	NR_026668	100286938	Hs.662256	NR_026668	ENSG00000232998	VPS13A-AS1	-	VPS13A antisense RNA 1	ncRNA	0.003344	0.276667
peak_call/ChIP_NoLigand_vs_input/ChIP_NoLigand_vs_input_peak_493	chr22	17426156	17426522	+	17	NA	Intergenic	L1MC3|LINE|L1	62773	NM_001037814	128954	Hs.434113	NM_001037814	ENSG00000215568	GAB4	-	GRB2 associated binding protein family member 4	protein-coding	0	0.288828
peak_call/ChIP_NoLigand_vs_input/ChIP_NoLigand_vs_input_peak_886	chrX	34000587	34000886	+	17	NA	Intergenic	Intergenic	149711	NM_203408	158724	Hs.143268	NM_203408	ENSG00000185448	FAM47A	-	family with sequence similarity 47 member A	protein-coding	0	0.216667
peak_call/ChIP_NoLigand_vs_input/ChIP_NoLigand_vs_input_peak_531	chr3	167983501	167983812	+	17	NA	intron (NR_021485, intron 1 of 15)	intron (NR_021485, intron 1 of 15)	16346	NR_021485	93556	Hs.478158	NR_021485		EGFEM1P	C3orf50|NCRNA00259	EGF like and EMI domain containing 1, pseudogene	pseudo	0.006431	0.288462
peak_call/ChIP_NoLigand_vs_input/ChIP_NoLigand_vs_input_peak_535	chr3	173055055	173055425	+	17	NA	Intergenic	Intergenic	-60998	NM_014932	22871	Hs.478289	NM_014932	ENSG00000169760	NLGN1	NL1	neuroligin 1	protein-coding	0	0.266846
peak_call/ChIP_NoLigand_vs_input/ChIP_NoLigand_vs_input_peak_332	chr12	60499546	60499986	+	17	NA	Intergenic	Intergenic	416648	NR_073056	9194	Hs.88156	NM_004731	ENSG00000118596	SLC16A7	MCT2	solute carrier family 16 member 7	protein-coding	0	0.278912
peak_call/ChIP_NoLigand_vs_input/ChIP_NoLigand_vs_input_peak_381	chr13	79382286	79382589	+	17	NA	intron (NR_046869, intron 2 of 4)	L1MA8|LINE|L1	31748	NR_046869	100874126	Hs.577893	NR_046869		LINC00331	NCRNA00331	long intergenic non-protein coding RNA 331	ncRNA	0.006601	0.276316
peak_call/ChIP_NoLigand_vs_input/ChIP_NoLigand_vs_input_peak_260	chr11	84379542	84379859	+	17	NA	intron (NM_001142699, intron 6 of 27)	intron (NM_001142699, intron 6 of 27)	254765	NM_001364	1740	Hs.367656	NM_001364	ENSG00000150672	DLG2	PPP1R58|PSD-93|PSD93|chapsyn-110	discs large MAGUK scaffold protein 2	protein-coding	0.015773	0.333333
peak_call/ChIP_NoLigand_vs_input/ChIP_NoLigand_vs_input_peak_715	chr7	50552744	50553205	+	17	NA	intron (NM_001082971, intron 9 of 14)	intron (NM_001082971, intron 9 of 14)	-34870	NM_001346565	63979	Hs.137516	NM_022116	ENSG00000132436	FIGNL1	-	fidgetin like 1	protein-coding	0.002169	0.279221
peak_call/ChIP_NoLigand_vs_input/ChIP_NoLigand_vs_input_peak_474	chr2	104276829	104277183	+	17	NA	Intergenic	Intergenic	-676119	NR_135530	105373519		NR_135530	ENSG00000224095	LINC01935	-	long intergenic non-protein coding RNA 1935	ncRNA	0	0.214085
peak_call/ChIP_NoLigand_vs_input/ChIP_NoLigand_vs_input_peak_635	chr5	104515140	104515477	+	17	NA	Intergenic	Intergenic	80133	NR_000039	9366	Hs.158296	NR_000039	ENSG00000232159	RAB9BP1	RAB9P1	RAB9B, member RAS oncogene family pseudogene 1	pseudo	0.002967	0.269231
peak_call/ChIP_NoLigand_vs_input/ChIP_NoLigand_vs_input_peak_719	chr7	56700545	56701033	+	17	NA	Intergenic	Intergenic	-94966	NR_108099	101928401	Hs.385614	NR_108099	ENSG00000233288	LOC101928401	-	uncharacterized LOC101928401	ncRNA	0.002049	0.263804
peak_call/ChIP_NoLigand_vs_input/ChIP_NoLigand_vs_input_peak_671	chr6	51829564	51829863	+	17	NA	intron (NM_170724, intron 35 of 60)	intron (NM_170724, intron 35 of 60)	122710	NM_170724	5314	Hs.662050	NM_138694	ENSG00000170927	PKHD1	ARPKD|FCYT|TIGM1	polycystic kidney and hepatic disease 1 (autosomal recessive)	protein-coding	0.003344	0.293333
peak_call/ChIP_NoLigand_vs_input/ChIP_NoLigand_vs_input_peak_834	chr9	21351317	21351616	+	17	NA	promoter-TSS (NM_021002)	promoter-TSS (NM_021002)	-580	NM_021002	3443	Hs.533470	NM_021002	ENSG00000120235	IFNA6	IFN-alphaK	interferon alpha 6	protein-coding	0	0.216667
peak_call/ChIP_NoLigand_vs_input/ChIP_NoLigand_vs_input_peak_787	chr8	76397255	76397559	+	17	NA	intron (NM_001330561, intron 1 of 11)	intron (NM_001330561, intron 1 of 11)	-54796	NM_004133	3174	Hs.241529	NM_004133	ENSG00000164749	HNF4G	NR2A2|NR2A3	hepatocyte nuclear factor 4 gamma	protein-coding	0	0.262295
peak_call/ChIP_NoLigand_vs_input/ChIP_NoLigand_vs_input_peak_659	chr5	174032158	174032457	+	17	NA	Intergenic	L1ME2|LINE|L1	-119268	NM_002449	4488	Hs.89404	NM_002449	ENSG00000120149	MSX2	CRS2|FPP|HOX8|MSH|PFM|PFM1	msh homeobox 2	protein-coding	0.003344	0.28
peak_call/ChIP_NoLigand_vs_input/ChIP_NoLigand_vs_input_peak_342	chr12	79110036	79110489	+	17	NA	Intergenic	Intergenic	-147511	NM_001135805	6857	Hs.310545	NM_005639	ENSG00000067715	SYT1	P65|SVP65|SYT	synaptotagmin 1	protein-coding	0.002208	0.284141
peak_call/ChIP_NoLigand_vs_input/ChIP_NoLigand_vs_input_peak_645	chr5	120871520	120871835	+	17	NA	Intergenic	L1PA15|LINE|L1	213432	NR_104999	102467226		NR_104999		LOC102467226	-	uncharacterized LOC102467226	ncRNA	0	0.28481
peak_call/ChIP_NoLigand_vs_input/ChIP_NoLigand_vs_input_peak_270	chr11	96801958	96802396	+	17	NA	Intergenic	L1ME3E|LINE|L1	560588	NR_135097	105369443	Hs.599377	NR_135097	ENSG00000256684	LOC105369443	-	uncharacterized LOC105369443	ncRNA	0.011416	0.309795
peak_call/ChIP_NoLigand_vs_input/ChIP_NoLigand_vs_input_peak_639	chr5	106513326	106513674	+	17	NA	Intergenic	Intergenic	-166785	NR_104671	102467213	Hs.570923	NR_104671	ENSG00000251027	LINC01950	-	long intergenic non-protein coding RNA 1950	ncRNA	0	0.229226
peak_call/ChIP_NoLigand_vs_input/ChIP_NoLigand_vs_input_peak_337	chr12	74859248	74859676	+	17	NA	Intergenic	MER46C|DNA|TcMar-Tigger	-72089	NM_001136262	552889	Hs.744849	NM_001136262	ENSG00000253719	ATXN7L3B	lnc-SCA7	ataxin 7 like 3B	protein-coding	0.002336	0.254079
peak_call/ChIP_NoLigand_vs_input/ChIP_NoLigand_vs_input_peak_301	chr12	20761522	20761926	+	17	NA	intron (NM_001244683, intron 1 of 14)	intron (NM_001244683, intron 1 of 14)	36926	NM_001244683	5139	Hs.386791	NM_000921	ENSG00000172572	PDE3A	CGI-PDE|CGI-PDE A|CGI-PDE-A|HTNB	phosphodiesterase 3A	protein-coding	0	0.214815
peak_call/ChIP_NoLigand_vs_input/ChIP_NoLigand_vs_input_peak_593	chr5	25465932	25466319	+	17	NA	Intergenic	Intergenic	275063	NR_136209	105374693	Hs.628714	NR_136209		LOC105374693	-	uncharacterized LOC105374693	ncRNA	0.010336	0.25
peak_call/ChIP_NoLigand_vs_input/ChIP_NoLigand_vs_input_peak_882	chrX	31786797	31787118	+	17	NA	intron (NM_004023, intron 8 of 30)	intron (NM_004023, intron 8 of 30)	-260542	NM_004014	1756	Hs.495912	NM_000109	ENSG00000198947	DMD	BMD|CMD3B|DXS142|DXS164|DXS206|DXS230|DXS239|DXS268|DXS269|DXS270|DXS272|MRX85	dystrophin	protein-coding	0.003115	0.26087
peak_call/ChIP_NoLigand_vs_input/ChIP_NoLigand_vs_input_peak_431	chr16	80389253	80389785	+	17	NA	intron (NR_120307, intron 2 of 5)	intron (NR_120307, intron 2 of 5)	-185112	NM_001305017	83657	Hs.98849	NM_130897	ENSG00000168589	DYNLRB2	DNCL2B|DNLC2B|ROBLD2	dynein light chain roadblock-type 2	protein-coding	0.00188	0.273921
peak_call/ChIP_NoLigand_vs_input/ChIP_NoLigand_vs_input_peak_258	chr11	81398836	81399173	+	17	NA	Intergenic	L1ME1|LINE|L1	202874	NR_036186	100422823		NR_036186	ENSG00000264110	MIR4300	-	microRNA 4300	ncRNA	0	0.251479
peak_call/ChIP_NoLigand_vs_input/ChIP_NoLigand_vs_input_peak_105	chr1	107468611	107468939	+	17	NA	Intergenic	Intergenic	-130492	NM_018137	55170	Hs.26006	NM_018137	ENSG00000198890	PRMT6	HRMT1L6	protein arginine methyltransferase 6	protein-coding	0.003049	0.264438
peak_call/ChIP_NoLigand_vs_input/ChIP_NoLigand_vs_input_peak_420	chr15	81413126	81413665	+	17	NA	Intergenic	MER101-int|LTR|ERV1	-13249	NM_173528	161502	Hs.130979	NM_173528	ENSG00000156206	CFAP161	C15orf26	cilia and flagella associated protein 161	protein-coding	0.001855	0.27963
peak_call/ChIP_NoLigand_vs_input/ChIP_NoLigand_vs_input_peak_783	chr8	70180783	70181398	+	17	NA	Intergenic	Intergenic	-164665	NR_039986	100505718	Hs.122386	NR_039986	ENSG00000253658	LINC01592	-	long intergenic non-protein coding RNA 1592	ncRNA	0.003252	0.298701
peak_call/ChIP_NoLigand_vs_input/ChIP_NoLigand_vs_input_peak_341	chr12	78004958	78005260	+	17	NA	Intergenic	Intergenic	-219960	NM_001024383	89795	Hs.655301	NM_014903	ENSG00000067798	NAV3	POMFIL1|STEERIN3|unc53H3	neuron navigator 3	protein-coding	0.003311	0.293729
peak_call/ChIP_NoLigand_vs_input/ChIP_NoLigand_vs_input_peak_391	chr13	87495604	87495903	+	17	NA	Intergenic	Intergenic	-68422	NR_132371	106144533	Hs.525107	NR_132371		LINC00430	-	long intergenic non-protein coding RNA 430	ncRNA	0	0.256667
peak_call/ChIP_NoLigand_vs_input/ChIP_NoLigand_vs_input_peak_745	chr7	120974183	120974649	+	17	NA	intron (NM_057168, intron 3 of 3)	intron (NM_057168, intron 3 of 3)	5326	NM_057168	51384	Hs.272375	NM_016087	ENSG00000002745	WNT16	-	Wnt family member 16	protein-coding	0	0.286938
peak_call/ChIP_NoLigand_vs_input/ChIP_NoLigand_vs_input_peak_421	chr15	97668759	97669142	+	17	NA	Intergenic	L1MEf|LINE|L1	342313	NM_001304804	145946	Hs.326528	NM_173499	ENSG00000185594	SPATA8	SRG8	spermatogenesis associated 8	protein-coding	0.002611	0.304688
peak_call/ChIP_NoLigand_vs_input/ChIP_NoLigand_vs_input_peak_631	chr5	98966979	98967291	+	17	NA	Intergenic	Intergenic	97441	NR_110562	102724855	Hs.519477	NR_110562		LINC02113	CTD-2151A2.1	long intergenic non-protein coding RNA 2113	ncRNA	0.00641	0.255591
peak_call/ChIP_NoLigand_vs_input/ChIP_NoLigand_vs_input_peak_786	chr8	75753948	75754289	+	17	NA	intron (NM_001324403, intron 2 of 5)	intron (NM_001324403, intron 2 of 5)	17346	NM_015886	51050	Hs.98558	NM_015886	ENSG00000137558	PI15	CRISP8|P24TI|P25TI	peptidase inhibitor 15	protein-coding	0	0.274854
peak_call/ChIP_NoLigand_vs_input/ChIP_NoLigand_vs_input_peak_374	chr13	69650633	69650932	+	17	NA	Intergenic	Intergenic	-145696	NR_125752	103689913	Hs.585628	NR_125752		LINC00383	LINC00401	long intergenic non-protein coding RNA 383	ncRNA	0.003344	0.29
peak_call/ChIP_NoLigand_vs_input/ChIP_NoLigand_vs_input_peak_810	chr8	112919513	112919850	+	17	NA	Intergenic	Intergenic	-671249	NR_125418	101927487	Hs.630004	NR_125418	ENSG00000253103	LINC01609	-	long intergenic non-protein coding RNA 1609	ncRNA	0.002967	0.257396
peak_call/ChIP_NoLigand_vs_input/ChIP_NoLigand_vs_input_peak_109	chr1	116319740	116320074	+	17	NA	Intergenic	L1ME1|LINE|L1	-8481	NM_001232	845	Hs.57975	NM_001232	ENSG00000118729	CASQ2	PDIB2	calsequestrin 2	protein-coding	0.008982	0.301493
peak_call/ChIP_NoLigand_vs_input/ChIP_NoLigand_vs_input_peak_425	chr16	46519749	46520101	+	17	NA	intron (NR_026556, intron 12 of 16)	L1MA5|LINE|L1	83084	NR_026556	124149	Hs.97414	NM_001004299		ANKRD26P1	-	ankyrin repeat domain 26 pseudogene 1	pseudo	0.005682	0.334278
peak_call/ChIP_NoLigand_vs_input/ChIP_NoLigand_vs_input_peak_348	chr12	85626818	85627302	+	17	NA	intron (NM_001079910, intron 26 of 26)	intron (NM_001079910, intron 26 of 26)	-46976	NM_006982	8092	Hs.41683	NM_006982	ENSG00000180318	ALX1	CART1|FND3|HEL23	ALX homeobox 1	protein-coding	0.004132	0.346392
peak_call/ChIP_NoLigand_vs_input/ChIP_NoLigand_vs_input_peak_63	chr1	87151369	87151921	+	17	NA	intron (NR_135837, intron 4 of 4)	AT_rich|Low_complexity|Low_complexity	18531	NR_135837	105378828	Hs.175285	NR_135837	ENSG00000261737	LOC105378828	-	uncharacterized LOC105378828	ncRNA	0.001812	0.303797
peak_call/ChIP_NoLigand_vs_input/ChIP_NoLigand_vs_input_peak_624	chr5	87254035	87254448	+	17	NA	Intergenic	Intergenic	310455	NM_153354	153396	Hs.379972	NM_153354	ENSG00000164180	TMEM161B	FLB3342|PRO1313	transmembrane protein 161B	protein-coding	0	0.280193
peak_call/ChIP_NoLigand_vs_input/ChIP_NoLigand_vs_input_peak_386	chr13	83793509	83793940	+	17	NA	Intergenic	Intergenic	662804	NM_052910	114798	Hs.415478	NM_052910	ENSG00000178235	SLITRK1	LRRC12|TTM	SLIT and NTRK like family member 1	protein-coding	0.00232	0.25463
peak_call/ChIP_NoLigand_vs_input/ChIP_NoLigand_vs_input_peak_30	chr1	72202058	72202357	+	17	NA	intron (NM_173808, intron 3 of 6)	intron (NM_173808, intron 3 of 6)	100488	NR_046218	100852409	Hs.681780	NR_046218	ENSG00000228853	NEGR1-IT1	-	NEGR1 intronic transcript 1	ncRNA	0.006689	0.353333
peak_call/ChIP_NoLigand_vs_input/ChIP_NoLigand_vs_input_peak_803	chr8	105500230	105500579	+	17	NA	Intergenic	L1M5|LINE|L1	-21127	NM_001385	1807	Hs.443161	NM_001385	ENSG00000147647	DPYS	DHP|DHPase	dihydropyrimidinase	protein-coding	0	0.271429
peak_call/ChIP_NoLigand_vs_input/ChIP_NoLigand_vs_input_peak_21	chr1	69286198	69286594	+	17	NA	Intergenic	MIRc|SINE|MIR	-323492	NM_001114120	55635	Hs.445098	NM_017779	ENSG00000024526	DEPDC1	DEP.8|DEPDC1-V2|DEPDC1A|SDP35	DEP domain containing 1	protein-coding	0.005051	0.355164
peak_call/ChIP_NoLigand_vs_input/ChIP_NoLigand_vs_input_peak_726	chr7	82140132	82140594	+	17	NA	Intergenic	L1MEg|LINE|L1	-67241	NM_001302890	781	Hs.282151	NM_000722	ENSG00000153956	CACNA2D1	CACNA2|CACNL2A|CCHL2A|LINC01112|lncRNA-N3	calcium voltage-gated channel auxiliary subunit alpha2delta 1	protein-coding	0.004329	0.276458
peak_call/ChIP_NoLigand_vs_input/ChIP_NoLigand_vs_input_peak_366	chr13	63591796	63592209	+	17	NA	Intergenic	(TA)n|Simple_repeat|Simple_repeat	-210510	NR_120403	100874176	Hs.402083	NR_047029		LINC00448	-	long intergenic non-protein coding RNA 448	ncRNA	0.004843	0.299517
peak_call/ChIP_NoLigand_vs_input/ChIP_NoLigand_vs_input_peak_522	chr3	162910865	162911366	+	17	NA	intron (NR_033945, intron 4 of 6)	L1MCb|LINE|L1	109974	NR_033945	647107	Hs.408584	NR_033945	ENSG00000241369	LINC01192	CT64	long intergenic non-protein coding RNA 1192	ncRNA	0.001996	0.318725
peak_call/ChIP_NoLigand_vs_input/ChIP_NoLigand_vs_input_peak_71	chr1	97223192	97223491	+	17	NA	intron (NM_001300989, intron 3 of 13)	L1ME2|LINE|L1	35147	NR_125356	58155	Hs.596061	NM_021190	ENSG00000117569	PTBP2	PTBLP|brPTB|nPTB	polypyrimidine tract binding protein 2	protein-coding	0.003344	0.286667
peak_call/ChIP_NoLigand_vs_input/ChIP_NoLigand_vs_input_peak_249	chr11	55947109	55947445	+	17	NA	Intergenic	L1MEc|LINE|L1	3183	NM_001005492	282775	Hs.537145	NM_001005492	ENSG00000174957	OR5J2	OR11-266	olfactory receptor family 5 subfamily J member 2	protein-coding	0.002976	0.311573
peak_call/ChIP_NoLigand_vs_input/ChIP_NoLigand_vs_input_peak_447	chr19	22887228	22887603	+	17	NA	Intergenic	Intergenic	70289	NM_020855	57615	Hs.232108	NM_020855	ENSG00000229676	ZNF492	ZNF115	zinc finger protein 492	protein-coding	0.005333	0.244681
peak_call/ChIP_NoLigand_vs_input/ChIP_NoLigand_vs_input_peak_878	chrX	28401123	28401475	+	17	NA	Intergenic	Intergenic	112481	NR_106750	102465140		NR_106750	ENSG00000277569	MIR6134	hsa-mir-6134	microRNA 6134	ncRNA	0.002841	0.29745
peak_call/ChIP_NoLigand_vs_input/ChIP_NoLigand_vs_input_peak_375	chr13	69930532	69930969	+	17	NA	Intergenic	Intergenic	134272	NR_125752	103689913	Hs.585628	NR_125752		LINC00383	LINC00401	long intergenic non-protein coding RNA 383	ncRNA	0.004577	0.237443
peak_call/ChIP_NoLigand_vs_input/ChIP_NoLigand_vs_input_peak_282	chr11	101720795	101721230	+	17	NA	Intergenic	L1MA8|LINE|L1	-64734	NM_020802	57562	Hs.156352	NM_020802	ENSG00000110318	CEP126	KIAA1377	centrosomal protein 126	protein-coding	0.018391	0.40367
peak_call/ChIP_NoLigand_vs_input/ChIP_NoLigand_vs_input_peak_511	chr3	145389800	145390100	+	17	NA	Intergenic	Intergenic	489332	NM_182943	5352	Hs.477866	NM_000935	ENSG00000152952	PLOD2	BRKS2|LH2|TLH	procollagen-lysine,2-oxoglutarate 5-dioxygenase 2	protein-coding	0.006667	0.249169
peak_call/ChIP_NoLigand_vs_input/ChIP_NoLigand_vs_input_peak_748	chr7	125954598	125955027	+	17	NA	Intergenic	Intergenic	743426	NR_030323	693177		NR_030323	ENSG00000207692	MIR592	MIRN592|hsa-mir-592|mir-592	microRNA 592	ncRNA	0.004662	0.339535
peak_call/ChIP_NoLigand_vs_input/ChIP_NoLigand_vs_input_peak_658	chr5	168814984	168815289	+	17	NA	Intergenic	Charlie1a|DNA|hAT-Charlie	-87003	NM_003062	6586	Hs.552087	NM_003062	ENSG00000184347	SLIT3	MEGF5|SLIL2|SLIT1|Slit-3|slit2	slit guidance ligand 3	protein-coding	0.006557	0.366013
peak_call/ChIP_NoLigand_vs_input/ChIP_NoLigand_vs_input_peak_379	chr13	78097253	78097644	+	17	NA	Intergenic	Intergenic	-12361	NM_144777	8796	Hs.534699	NM_003843	ENSG00000136155	SCEL	-	sciellin	protein-coding	0.005115	0.344388
peak_call/ChIP_NoLigand_vs_input/ChIP_NoLigand_vs_input_peak_481	chr2	157614535	157614851	+	17	NA	Intergenic	Intergenic	321793	NM_000408	2820	Hs.512382	NM_000408	ENSG00000115159	GPD2	GDH2|GPDM|mGPDH	glycerol-3-phosphate dehydrogenase 2	protein-coding	0	0.268139
peak_call/ChIP_NoLigand_vs_input/ChIP_NoLigand_vs_input_peak_458	chr2	51328970	51329276	+	17	NA	intron (NR_135237, intron 2 of 10)	intron (NR_135237, intron 2 of 10)	69384	NR_135237	730100	Hs.640140	NR_135237	ENSG00000231918	LOC730100	-	uncharacterized LOC730100	ncRNA	0.003268	0.309446
peak_call/ChIP_NoLigand_vs_input/ChIP_NoLigand_vs_input_peak_661	chr6	4720157	4720456	+	17	NA	intron (NR_026590, intron 2 of 8)	intron (NR_026590, intron 2 of 8)	13913	NR_026590	9425	Hs.269092	NM_004824	ENSG00000153046	CDYL	CDYL1	chromodomain Y-like	protein-coding	0.010033	0.376667
peak_call/ChIP_NoLigand_vs_input/ChIP_NoLigand_vs_input_peak_690	chr6	104150948	104151255	+	17	NA	Intergenic	Intergenic	1156320	NM_001321083	57531	Hs.434340	NM_020771	ENSG00000085382	HACE1	SPPRS	HECT domain and ankyrin repeat containing E3 ubiquitin protein ligase 1	protein-coding	0.003257	0.262987
peak_call/ChIP_NoLigand_vs_input/ChIP_NoLigand_vs_input_peak_778	chr8	65236757	65237083	+	17	NA	intron (NR_125826, intron 1 of 4)	intron (NR_125826, intron 1 of 4)	44195	NR_125826	102724623	Hs.586375	NR_125826	ENSG00000253554	LOC102724623	-	uncharacterized LOC102724623	ncRNA	0	0.235474
peak_call/ChIP_NoLigand_vs_input/ChIP_NoLigand_vs_input_peak_353	chr12	97049021	97049374	+	17	NA	intron (NM_001306084, intron 36 of 67)	L1MC5|LINE|L1	165848	NM_001306084	144535	Hs.382121	NM_198520	ENSG00000188596	CFAP54	C12orf55|C12orf63	cilia and flagella associated protein 54	protein-coding	0	0.327684
peak_call/ChIP_NoLigand_vs_input/ChIP_NoLigand_vs_input_peak_317	chr12	33959392	33959773	+	17	NA	Intergenic	Tigger4|DNA|TcMar-Tigger	-215634	NM_032834	84920	Hs.102971	NM_032834	ENSG00000139133	ALG10	ALG10A|DIE2|KCR1	ALG10, alpha-1,2-glucosyltransferase	protein-coding	0	0.269634
peak_call/ChIP_NoLigand_vs_input/ChIP_NoLigand_vs_input_peak_655	chr5	160646263	160646596	+	17	NA	Intergenic	MIR|SINE|MIR	-280796	NR_027111	285629	Hs.554279	NR_027111	ENSG00000253417	LINC02159	-	long intergenic non-protein coding RNA 2159	ncRNA	0	0.305389
peak_call/ChIP_NoLigand_vs_input/ChIP_NoLigand_vs_input_peak_357	chr12	114867757	114868080	+	17	NA	Intergenic	Intergenic	-21671	NM_080717	6910	Hs.381715	NM_000192	ENSG00000089225	TBX5	HOS	T-box 5	protein-coding	0.006192	0.317901
peak_call/ChIP_NoLigand_vs_input/ChIP_NoLigand_vs_input_peak_276	chr11	98817892	98818220	+	17	NA	Intergenic	Intergenic	-73650	NM_001243270	53942	Hs.656783	NM_014361	ENSG00000149972	CNTN5	HNB-2s|NB-2	contactin 5	protein-coding	0.003049	0.258359
peak_call/ChIP_NoLigand_vs_input/ChIP_NoLigand_vs_input_peak_524	chr3	163569081	163569422	+	17	NA	Intergenic	BLACKJACK|DNA|hAT-Blackjack	320093	NR_031665	100302148		NR_031665	ENSG00000221251	MIR1263	MIRN1263|hsa-mir-1263	microRNA 1263	ncRNA	0.002933	0.248538
peak_call/ChIP_NoLigand_vs_input/ChIP_NoLigand_vs_input_peak_848	chr9	75922083	75922441	+	17	NA	Intergenic	MER106B|DNA|hAT-Charlie	155615	NM_000700	301	Hs.494173	NM_000700	ENSG00000135046	ANXA1	ANX1|LPC1	annexin A1	protein-coding	0.002793	0.295265
peak_call/ChIP_NoLigand_vs_input/ChIP_NoLigand_vs_input_peak_764	chr7	146585192	146585556	+	17	NA	intron (NM_014141, intron 3 of 23)	intron (NM_014141, intron 3 of 23)	209327	NR_110829	101928700	Hs.571218	NR_110829	ENSG00000236795	LOC101928700	-	uncharacterized LOC101928700	ncRNA	0.005495	0.249315
peak_call/ChIP_NoLigand_vs_input/ChIP_NoLigand_vs_input_peak_672	chr6	51868582	51868918	+	17	NA	intron (NM_170724, intron 35 of 60)	L1MEc|LINE|L1	83673	NM_170724	5314	Hs.662050	NM_138694	ENSG00000170927	PKHD1	ARPKD|FCYT|TIGM1	polycystic kidney and hepatic disease 1 (autosomal recessive)	protein-coding	0.002976	0.278932
peak_call/ChIP_NoLigand_vs_input/ChIP_NoLigand_vs_input_peak_339	chr12	75392470	75392769	+	17	NA	Intergenic	Intergenic	210909	NM_001260499	3747	Hs.27214	NM_139136	ENSG00000166006	KCNC2	KV3.2	potassium voltage-gated channel subfamily C member 2	protein-coding	0	0.246667
peak_call/ChIP_NoLigand_vs_input/ChIP_NoLigand_vs_input_peak_137	chr1	182475048	182475354	+	17	NA	intron (NM_001137669, intron 9 of 21)	L1MEg|LINE|L1	55945	NM_001137669	353299	Hs.121200	NM_032267	ENSG00000121446	RGSL1	RGSL|RGSL2	regulator of G-protein signaling like 1	protein-coding	0	0.289902
peak_call/ChIP_NoLigand_vs_input/ChIP_NoLigand_vs_input_peak_284	chr12	8611469	8611768	+	17	NA	intron (NM_001007033, intron 2 of 5)	intron (NM_001007033, intron 2 of 5)	3027	NM_001007033	93978	Hs.591147	NM_001007033	ENSG00000205846	CLEC6A	CLEC4N|CLECSF10|dectin-2	C-type lectin domain family 6 member A	protein-coding	0.003344	0.346667
peak_call/ChIP_NoLigand_vs_input/ChIP_NoLigand_vs_input_peak_314	chr12	29318228	29318588	+	17	NA	intron (NM_001271783, intron 1 of 11)	intron (NM_001271783, intron 1 of 11)	16472	NM_001271783	55711	Hs.684482	NM_018099	ENSG00000064763	FAR2	HEL-S-81|MLSTD1|SDR10E2	fatty acyl-CoA reductase 2	protein-coding	0.005556	0.313019
peak_call/ChIP_NoLigand_vs_input/ChIP_NoLigand_vs_input_peak_704	chr7	16240297	16240796	+	17	NA	intron (NM_001101426, intron 9 of 9)	intron (NM_001101426, intron 9 of 9)	-9565	NR_038947	100506025	Hs.649029	NR_038946	ENSG00000229688	ISPD-AS1	-	ISPD antisense RNA 1	ncRNA	0.002004	0.296
peak_call/ChIP_NoLigand_vs_input/ChIP_NoLigand_vs_input_peak_847	chr9	34779195	34779506	+	17	NA	Intergenic	Intergenic	-49815	NM_001141917	259308	Hs.522093	NM_001141917	ENSG00000205108	FAM205A	C9orf144B	family with sequence similarity 205 member A	protein-coding	0.006431	0.301282
peak_call/ChIP_NoLigand_vs_input/ChIP_NoLigand_vs_input_peak_685	chr6	77449187	77449552	+	17	NA	Intergenic	Intergenic	-666974	NM_001282368	3617	Hs.590893	NM_001563	ENSG00000112706	IMPG1	GP147|IPM150|SPACR|VMD4	interphotoreceptor matrix proteoglycan 1	protein-coding	0.00274	0.363388
peak_call/ChIP_NoLigand_vs_input/ChIP_NoLigand_vs_input_peak_738	chr7	96448246	96448724	+	17	NA	Intergenic	Intergenic	-109282	NM_006304	7979	Hs.489201	NM_006304	ENSG00000127922	SEM1	DSS1|ECD|SHFD1|SHFM1|SHSF1|Shfdg1	SEM1, 26S proteasome complex subunit	protein-coding	0.006276	0.31524
peak_call/ChIP_NoLigand_vs_input/ChIP_NoLigand_vs_input_peak_527	chr3	164226126	164226567	+	17	NA	Intergenic	Intergenic	322922	NR_126405	104355289	Hs.574909	NR_126405	ENSG00000241767	LINC01324	-	long intergenic non-protein coding RNA 1324	ncRNA	0	0.278281
peak_call/ChIP_NoLigand_vs_input/ChIP_NoLigand_vs_input_peak_851	chr9	83709064	83709448	+	17	NA	Intergenic	Intergenic	595194	NM_001303104	7088	Hs.197320	NM_005077	ENSG00000196781	TLE1	ESG|ESG1|GRG1	transducin like enhancer of split 1	protein-coding	0	0.251948
peak_call/ChIP_NoLigand_vs_input/ChIP_NoLigand_vs_input_peak_191	chr1	218057954	218058476	+	17	NA	Intergenic	Intergenic	-8027	NR_048550	100885798	Hs.434632	NR_048550	ENSG00000231814	LINC00210	NCRNA00210	long intergenic non-protein coding RNA 210	ncRNA	0.005747	0.365201
peak_call/ChIP_NoLigand_vs_input/ChIP_NoLigand_vs_input_peak_2	chr1	37670954	37671299	+	17	NA	Intergenic	L1MA7|LINE|L1	43962	NR_036217	100422898		NR_036217	ENSG00000264698	MIR4255	-	microRNA 4255	ncRNA	0.002899	0.265896
peak_call/ChIP_NoLigand_vs_input/ChIP_NoLigand_vs_input_peak_428	chr16	68942649	68943004	+	17	NA	intron (NM_024562, intron 10 of 17)	L1ME3C|LINE|L1	65317	NM_024562	79613	Hs.13526	NM_024562	ENSG00000103047	TANGO6	TMCO7	transport and golgi organization 6 homolog	protein-coding	0	0.30618
peak_call/ChIP_NoLigand_vs_input/ChIP_NoLigand_vs_input_peak_316	chr12	33894561	33894876	+	17	NA	Intergenic	L1MA9|LINE|L1	-280498	NM_032834	84920	Hs.102971	NM_032834	ENSG00000139133	ALG10	ALG10A|DIE2|KCR1	ALG10, alpha-1,2-glucosyltransferase	protein-coding	0.003175	0.278481
peak_call/ChIP_NoLigand_vs_input/ChIP_NoLigand_vs_input_peak_891	chrX	36854875	36855430	+	17	NA	Intergenic	L1M5|LINE|L1	-171280	NM_001013736	442444	Hs.535216	NM_001013736	ENSG00000198173	FAM47C	-	family with sequence similarity 47 member C	protein-coding	0.001802	0.282374
peak_call/ChIP_NoLigand_vs_input/ChIP_NoLigand_vs_input_peak_640	chr5	107047468	107047808	+	17	NA	Intergenic	L1ME4a|LINE|L1	-41042	NM_001962	1946	Hs.288741	NM_001962	ENSG00000184349	EFNA5	AF1|EFL5|EPLG7|GLC1M|LERK7|RAGS	ephrin A5	protein-coding	0	0.296188
peak_call/ChIP_NoLigand_vs_input/ChIP_NoLigand_vs_input_peak_318	chr12	34009640	34010033	+	17	NA	Intergenic	L1M1|LINE|L1	-165380	NM_032834	84920	Hs.102971	NM_032834	ENSG00000139133	ALG10	ALG10A|DIE2|KCR1	ALG10, alpha-1,2-glucosyltransferase	protein-coding	0.005089	0.314721
peak_call/ChIP_NoLigand_vs_input/ChIP_NoLigand_vs_input_peak_762	chr7	144370768	144371244	+	17	NA	intron (NM_001042482, intron 4 of 7)	intron (NM_001042482, intron 4 of 7)	162140	NM_022445	27010	Hs.660232	NM_022445	ENSG00000196511	TPK1	HTPK1|PP20|THMD5	thiamin pyrophosphokinase 1	protein-coding	0.006303	0.318658
peak_call/ChIP_NoLigand_vs_input/ChIP_NoLigand_vs_input_peak_414	chr15	55189585	55190106	+	17	NA	Intergenic	L2|LINE|L2	-159100	NR_135679	105370829	Hs.174934	NR_135679	ENSG00000260937	LOC105370829	-	uncharacterized LOC105370829	ncRNA	0.003839	0.335249
peak_call/ChIP_NoLigand_vs_input/ChIP_NoLigand_vs_input_peak_376	chr13	70263158	70263501	+	17	NA	Intergenic	Intergenic	-418016	NR_002717	6315	Hs.676453	NR_002717		ATXN8OS	KLHL1AS|NCRNA00003|SCA8	ATXN8 opposite strand (non-protein coding)	ncRNA	0	0.235465
peak_call/ChIP_NoLigand_vs_input/ChIP_NoLigand_vs_input_peak_468	chr2	77427159	77427497	+	17	NA	intron (NM_001282924, intron 3 of 3)	intron (NM_001282924, intron 3 of 3)	214237	NR_110284	101927907	Hs.382185	NR_110284	ENSG00000234653	LOC101927907	-	uncharacterized LOC101927907	ncRNA	0	0.294985
peak_call/ChIP_NoLigand_vs_input/ChIP_NoLigand_vs_input_peak_537	chr3	175983050	175983393	+	17	NA	Intergenic	L1MA5|LINE|L1	-249670	NR_107017	102465858		NR_107017	ENSG00000283333	MIR7977	hsa-mir-7977	microRNA 7977	ncRNA	0.002915	0.276163
peak_call/ChIP_NoLigand_vs_input/ChIP_NoLigand_vs_input_peak_724	chr7	80433597	80433935	+	17	NA	intron (NM_006379, intron 7 of 17)	intron (NM_006379, intron 7 of 17)	114901	NM_006379	10512	Hs.269109	NM_006379	ENSG00000075223	SEMA3C	SEMAE|SemE	semaphorin 3C	protein-coding	0.002959	0.333333
peak_call/ChIP_NoLigand_vs_input/ChIP_NoLigand_vs_input_peak_503	chr3	137081742	137082041	+	17	NA	Intergenic	L1MB8|LINE|L1	-401243	NM_004189	8403	Hs.248184	NM_004189	ENSG00000168875	SOX14	SOX28	SRY-box 14	protein-coding	0	0.286667
peak_call/ChIP_NoLigand_vs_input/ChIP_NoLigand_vs_input_peak_542	chr3	182672384	182672703	+	17	NA	intron (NM_020640, intron 4 of 6)	intron (NM_020640, intron 4 of 6)	25846	NM_020640	54165	Hs.592789	NM_020640	ENSG00000043093	DCUN1D1	DCNL1|DCUN1L1|RP42|SCCRO|SCRO|Tes3	defective in cullin neddylation 1 domain containing 1	protein-coding	0.00627	0.3125
peak_call/ChIP_NoLigand_vs_input/ChIP_NoLigand_vs_input_peak_711	chr7	38480371	38480820	+	17	NA	intron (NM_139316, intron 11 of 19)	L1ME1|LINE|L1	99417	NR_040085	100506776	Hs.173034	NR_040085	ENSG00000281103	TRG-AS1	TCRGV	T cell receptor gamma locus antisense RNA 1	ncRNA	0	0.286667
peak_call/ChIP_NoLigand_vs_input/ChIP_NoLigand_vs_input_peak_433	chr17	492219	492527	+	17	NA	intron (NM_001128159, intron 12 of 21)	intron (NM_001128159, intron 12 of 21)	125723	NM_001128159	55275	Hs.461819	NM_018289	ENSG00000141252	VPS53	HCCS1|PCH2E|hVps53L|pp13624	VPS53, GARP complex subunit	protein-coding	0.003247	0.239482
peak_call/ChIP_NoLigand_vs_input/ChIP_NoLigand_vs_input_peak_739	chr7	108502796	108503109	+	17	NA	Intergenic	Intergenic	21692	NM_001024607	154907	Hs.276325	NM_001024607		C7orf66	-	chromosome 7 open reading frame 66	protein-coding	0.003195	0.321656
peak_call/ChIP_NoLigand_vs_input/ChIP_NoLigand_vs_input_peak_312	chr12	28855525	28856008	+	17	NA	Intergenic	L1ME1|LINE|L1	-446170	NM_001271783	55711	Hs.684482	NM_018099	ENSG00000064763	FAR2	HEL-S-81|MLSTD1|SDR10E2	fatty acyl-CoA reductase 2	protein-coding	0.004141	0.278926
peak_call/ChIP_NoLigand_vs_input/ChIP_NoLigand_vs_input_peak_200	chr1	238613895	238614388	+	17	NA	Intergenic	Intergenic	35176	NR_015407	339535	Hs.532047	NR_015407	ENSG00000215808	LINC01139	LINKA	long intergenic non-protein coding RNA 1139	ncRNA	0	0.283401
peak_call/ChIP_NoLigand_vs_input/ChIP_NoLigand_vs_input_peak_831	chr9	12343056	12343538	+	17	NA	Intergenic	Intergenic	-350089	NM_000550	7306	Hs.270279	NM_000550	ENSG00000107165	TYRP1	CAS2|CATB|GP75|OCA3|TRP|TRP1|TYRP|b-PROTEIN	tyrosinase related protein 1	protein-coding	0.002075	0.281573
peak_call/ChIP_NoLigand_vs_input/ChIP_NoLigand_vs_input_peak_480	chr2	123916466	123916765	+	17	NA	Intergenic	L1MA3|LINE|L1	-866249	NM_130773	129684	Hs.660653	NM_130773	ENSG00000155052	CNTNAP5	caspr5	contactin associated protein like 5	protein-coding	0.006689	0.376667
peak_call/ChIP_NoLigand_vs_input/ChIP_NoLigand_vs_input_peak_510	chr3	145150955	145151517	+	17	NA	Intergenic	Intergenic	728046	NM_182943	5352	Hs.477866	NM_000935	ENSG00000152952	PLOD2	BRKS2|LH2|TLH	procollagen-lysine,2-oxoglutarate 5-dioxygenase 2	protein-coding	0.001779	0.291297
peak_call/ChIP_NoLigand_vs_input/ChIP_NoLigand_vs_input_peak_714	chr7	50286049	50286354	+	17	NA	Intergenic	L1MEe|LINE|L1	-57478	NM_001291839	10320	Hs.435949	NM_006060	ENSG00000185811	IKZF1	CVID13|Hs.54452|IK1|IKAROS|LYF1|LyF-1|PPP1R92|PRO0758|ZNFN1A1	IKAROS family zinc finger 1	protein-coding	0.003279	0.300654
peak_call/ChIP_NoLigand_vs_input/ChIP_NoLigand_vs_input_peak_859	chr9	125607394	125607760	+	17	NA	Intergenic	Intergenic	-16642	NM_005388	5082	Hs.271749	NM_005388	ENSG00000136940	PDCL	PhLP	phosducin like	protein-coding	0.008197	0.395095
peak_call/ChIP_NoLigand_vs_input/ChIP_NoLigand_vs_input_peak_839	chr9	25446663	25446962	+	17	NA	Intergenic	L1M5|LINE|L1	232044	NM_001004125	286319	Hs.26268	NM_001004125	ENSG00000198680	TUSC1	TSG-9|TSG9	tumor suppressor candidate 1	protein-coding	0.003344	0.24
peak_call/ChIP_NoLigand_vs_input/ChIP_NoLigand_vs_input_peak_733	chr7	89288899	89289341	+	17	NA	Intergenic	Intergenic	-459594	NR_003551	442523	Hs.406964	NR_003551	ENSG00000235436	DPY19L2P4	-	DPY19L2 pseudogene 4	pseudo	0.002262	0.277652
peak_call/ChIP_NoLigand_vs_input/ChIP_NoLigand_vs_input_peak_607	chr5	40016350	40016700	+	17	NA	Intergenic	AluYc|SINE|Alu	-35868	NR_104633	102467077	Hs.148993	NR_104633		LINC00603	-	long intergenic non-protein coding RNA 603	ncRNA	0.014286	0.358974
peak_call/ChIP_NoLigand_vs_input/ChIP_NoLigand_vs_input_peak_32	chr1	72411514	72411831	+	17	NA	intron (NM_173808, intron 1 of 6)	intron (NM_173808, intron 1 of 6)	-108977	NR_046218	100852409	Hs.681780	NR_046218	ENSG00000228853	NEGR1-IT1	-	NEGR1 intronic transcript 1	ncRNA	0.003155	0.361635
peak_call/ChIP_NoLigand_vs_input/ChIP_NoLigand_vs_input_peak_321	chr12	39388223	39388595	+	17	NA	Intergenic	Intergenic	-88989	NM_153634	144402	Hs.40910	NM_153634	ENSG00000139117	CPNE8	-	copine 8	protein-coding	0.002688	0.27882
peak_call/ChIP_NoLigand_vs_input/ChIP_NoLigand_vs_input_peak_197	chr1	236816662	236817018	+	17	NA	Intergenic	Intergenic	-32914	NM_001278344	88	Hs.498178	NM_001103	ENSG00000077522	ACTN2	CMD1AA|CMH23	actinin alpha 2	protein-coding	0.005618	0.372549
peak_call/ChIP_NoLigand_vs_input/ChIP_NoLigand_vs_input_peak_498	chr3	103575601	103575900	+	17	NA	Intergenic	Intergenic	-332790	NR_039611	100616336		NR_039611	ENSG00000265328	MIR548AB	-	microRNA 548ab	ncRNA	0.003344	0.233333
peak_call/ChIP_NoLigand_vs_input/ChIP_NoLigand_vs_input_peak_293	chr12	17418026	17418419	+	17	NA	Intergenic	Intergenic	276541	NR_036619	728622	Hs.741380	NR_036619		SKP1P2	SKP1B|p19B	S-phase kinase associated protein 1 pseudogene 2	pseudo	0	0.230964
peak_call/ChIP_NoLigand_vs_input/ChIP_NoLigand_vs_input_peak_543	chr3	189719372	189719826	+	17	NA	intron (NM_001134418, intron 1 of 14)	intron (NM_001134418, intron 1 of 14)	-119154	NR_126419	101929152		NR_126419	ENSG00000225764	P3H2-AS1	LEPREL1-AS1	P3H2 antisense RNA 1	ncRNA	0.006608	0.30989
peak_call/ChIP_NoLigand_vs_input/ChIP_NoLigand_vs_input_peak_657	chr5	168753694	168754123	+	17	NA	Intergenic	L1PREC2|LINE|L1	-25775	NM_003062	6586	Hs.552087	NM_003062	ENSG00000184347	SLIT3	MEGF5|SLIL2|SLIT1|Slit-3|slit2	slit guidance ligand 3	protein-coding	0.004662	0.318605
peak_call/ChIP_NoLigand_vs_input/ChIP_NoLigand_vs_input_peak_819	chr8	130171103	130171496	+	17	NA	Intergenic	L1M6|LINE|L1	82187	NR_033916	728724	Hs.49902	NR_033916	ENSG00000250400	LINC00977	-	long intergenic non-protein coding RNA 977	ncRNA	0.007634	0.279188
peak_call/ChIP_NoLigand_vs_input/ChIP_NoLigand_vs_input_peak_1	chr1	36400911	36401236	+	17	NA	intron (NM_024852, intron 1 of 18)	intron (NM_024852, intron 1 of 18)	4390	NM_024852	192669	Hs.657659	NM_024852	ENSG00000126070	AGO3	EIF2C3	argonaute 3, RISC catalytic component	protein-coding	0.006154	0.312883
peak_call/ChIP_NoLigand_vs_input/ChIP_NoLigand_vs_input_peak_713	chr7	49588176	49588509	+	17	NA	Intergenic	Intergenic	-224915	NM_198570	375567	Hs.629302	NM_198570	ENSG00000188730	VWC2	PSST739|UNQ739	von Willebrand factor C domain containing 2	protein-coding	0.006006	0.323353
peak_call/ChIP_NoLigand_vs_input/ChIP_NoLigand_vs_input_peak_412	chr15	42949832	42950297	+	17	NA	intron (NM_020759, intron 9 of 32)	L1ME1|LINE|L1	79353	NM_138477	146059	Hs.599232	NM_138477	ENSG00000140326	CDAN1	CDA1|CDAI|CDAN1A|DLT|PRO1295	codanin 1	protein-coding	0.006452	0.332618
peak_call/ChIP_NoLigand_vs_input/ChIP_NoLigand_vs_input_peak_439	chr17	65073696	65074078	+	17	NA	3' UTR (NM_014877, exon 33 of 33)	3' UTR (NM_014877, exon 33 of 33)	33235	NM_000727	786	Hs.147989	NM_000727	ENSG00000108878	CACNG1	CACNLG	calcium voltage-gated channel auxiliary subunit gamma 1	protein-coding	0.002618	0.274151
peak_call/ChIP_NoLigand_vs_input/ChIP_NoLigand_vs_input_peak_43	chr1	75626942	75627285	+	17	NA	3' UTR (NM_001001933, exon 10 of 10)	3' UTR (NM_001001933, exon 10 of 10)	26546	NM_001256114	431707	Hs.403934	NM_001001933	ENSG00000162624	LHX8	LHX7	LIM homeobox 8	protein-coding	0	0.290698
peak_call/ChIP_NoLigand_vs_input/ChIP_NoLigand_vs_input_peak_734	chr7	89476907	89477284	+	17	NA	Intergenic	Intergenic	-271619	NR_003551	442523	Hs.406964	NR_003551	ENSG00000235436	DPY19L2P4	-	DPY19L2 pseudogene 4	pseudo	0.002653	0.330688
peak_call/ChIP_NoLigand_vs_input/ChIP_NoLigand_vs_input_peak_457	chr2	51161777	51162076	+	17	NA	intron (NM_001330081, intron 2 of 5)	intron (NM_001330081, intron 2 of 5)	97748	NM_001330087	9378	Hs.637685	NM_004801	ENSG00000179915	NRXN1	Hs.22998|PTHSL2|SCZD17	neurexin 1	protein-coding	0	0.24
peak_call/ChIP_NoLigand_vs_input/ChIP_NoLigand_vs_input_peak_755	chr7	139809945	139810358	+	17	NA	intron (NM_030647, intron 11 of 19)	intron (NM_030647, intron 11 of 19)	-46630	NR_130117	64761	Hs.12646	NM_022750	ENSG00000059378	PARP12	ARTD12|MST109|MSTP109|ZC3H1|ZC3HDC1	poly(ADP-ribose) polymerase family member 12	protein-coding	0.002421	0.292271
peak_call/ChIP_NoLigand_vs_input/ChIP_NoLigand_vs_input_peak_450	chr2	33556237	33556619	+	17	NA	intron (NM_001166266, intron 20 of 28)	L1ME3|LINE|L1	-87155	NR_039628	100616136		NR_039628	ENSG00000283591	MIR4430	-	microRNA 4430	ncRNA	0	0.227154
peak_call/ChIP_NoLigand_vs_input/ChIP_NoLigand_vs_input_peak_483	chr2	196583235	196583534	+	17	NA	intron (NM_020342, intron 8 of 9)	intron (NM_020342, intron 8 of 9)	61532	NM_020342	57181	Hs.650158	NM_020342	ENSG00000196950	SLC39A10	LZT-Hs2	solute carrier family 39 member 10	protein-coding	0	0.27
peak_call/ChIP_NoLigand_vs_input/ChIP_NoLigand_vs_input_peak_392	chr13	88122539	88122882	+	17	NA	intron (NR_033829, intron 3 of 5)	L1MCa|LINE|L1	148285	NR_039722	100616182		NR_039722	ENSG00000266052	MIR4500	-	microRNA 4500	ncRNA	0.002915	0.261628
peak_call/ChIP_NoLigand_vs_input/ChIP_NoLigand_vs_input_peak_827	chr9	9379796	9380137	+	17	NA	intron (NM_002839, intron 9 of 45)	L1MC2|LINE|L1	-419426	NR_135135	105375972	Hs.738242	NR_135135	ENSG00000230920	LOC105375972	-	uncharacterized LOC105375972	ncRNA	0.005865	0.28655
peak_call/ChIP_NoLigand_vs_input/ChIP_NoLigand_vs_input_peak_177	chr1	211407408	211407775	+	17	NA	Intergenic	Intergenic	-25117	NM_001136223	55758	Hs.356399	NM_018254	ENSG00000117625	RCOR3	-	REST corepressor 3	protein-coding	0.002725	0.334239
peak_call/ChIP_NoLigand_vs_input/ChIP_NoLigand_vs_input_peak_256	chr11	75141161	75141525	+	17	NA	exon (NM_001039548, exon 1 of 6)	exon (NM_001039548, exon 1 of 6)	331	NM_001039548	283212	Hs.292451	NM_173583	ENSG00000149243	KLHL35	-	kelch like family member 35	protein-coding	0.178571	0.791781
peak_call/ChIP_NoLigand_vs_input/ChIP_NoLigand_vs_input_peak_448	chr19	31473541	31473862	+	17	NA	Intergenic	L1ME1|LINE|L1	366730	NR_138034	57616	Hs.278436	NM_020856	ENSG00000121297	TSHZ3	TSH3|ZNF537	teashirt zinc finger homeobox 3	protein-coding	0.003115	0.295031
peak_call/ChIP_NoLigand_vs_input/ChIP_NoLigand_vs_input_peak_401	chr13	98291736	98292061	+	17	NA	Intergenic	Tigger9a|DNA|TcMar-Tigger	205423	NM_021033	5911	Hs.508480	NM_021033	ENSG00000125249	RAP2A	K-REV|KREV|RAP2|RbBP-30	RAP2A, member of RAS oncogene family	protein-coding	0.003077	0.331288
peak_call/ChIP_NoLigand_vs_input/ChIP_NoLigand_vs_input_peak_774	chr8	52474064	52474369	+	17	NA	intron (NM_144651, intron 3 of 22)	L1MB4|LINE|L1	247789	NM_144651	137902	Hs.444882	NM_144651	ENSG00000147485	PXDNL	PMR1|PRM1|VPO2	peroxidasin like	protein-coding	0.009836	0.333333
peak_call/ChIP_NoLigand_vs_input/ChIP_NoLigand_vs_input_peak_349	chr12	86910353	86910686	+	17	NA	intron (NM_013244, intron 1 of 6)	L1M4|LINE|L1	322162	NM_013244	25834	Hs.589093	NM_013244	ENSG00000182050	MGAT4C	GNTIVH|HGNT-IV-H	MGAT4 family member C	protein-coding	0.003003	0.278443
peak_call/ChIP_NoLigand_vs_input/ChIP_NoLigand_vs_input_peak_680	chr6	67745229	67745593	+	17	NA	Intergenic	AT_rich|Low_complexity|Low_complexity	-1019832	NR_125869	102723883	Hs.566528	NR_125869	ENSG00000223504	LOC102723883	-	uncharacterized LOC102723883	ncRNA	0.002747	0.221918
peak_call/ChIP_NoLigand_vs_input/ChIP_NoLigand_vs_input_peak_288	chr12	11536597	11536957	+	17	NA	Intergenic	HSMAR2|DNA|TcMar-Mariner	11721	NM_006248	653247	Hs.654486	NM_006248	ENSG00000121335	PRB2	IB-9|PRPPRB1|Ps|cP7	proline rich protein BstNI subfamily 2	protein-coding	0	0.390582
peak_call/ChIP_NoLigand_vs_input/ChIP_NoLigand_vs_input_peak_853	chr9	98665455	98665876	+	17	NA	intron (NM_001010895, intron 3 of 13)	L1M5|LINE|L1	-27406	NR_023389	100128782	Hs.494549	NR_023389	ENSG00000175611	LINC00476	C9orf130|NAG11|NAG12	long intergenic non-protein coding RNA 476	ncRNA	0.002375	0.279621
peak_call/ChIP_NoLigand_vs_input/ChIP_NoLigand_vs_input_peak_532	chr3	168493239	168493589	+	17	NA	intron (NR_021485, intron 6 of 15)	L1MD1|LINE|L1	-126319	NR_109989	100507661	Hs.65918	NR_109989	ENSG00000242268	LINC02082	-	long intergenic non-protein coding RNA 2082	ncRNA	0	0.250712
peak_call/ChIP_NoLigand_vs_input/ChIP_NoLigand_vs_input_peak_862	chrX	3119800	3120219	+	17	NA	Intergenic	AT_rich|Low_complexity|Low_complexity	-69852	NR_038428	100129464	Hs.187816	NR_038428	ENSG00000228459	LINC01546	CXorf28	long intergenic non-protein coding RNA 1546	ncRNA	0.004773	0.25
peak_call/ChIP_NoLigand_vs_input/ChIP_NoLigand_vs_input_peak_617	chr5	50795695	50796059	+	17	NA	Intergenic	L1MC3|LINE|L1	-116711	NR_046243	642366	Hs.544139	NR_046243		LOC642366	-	uncharacterized LOC642366	ncRNA	0.002747	0.293151
peak_call/ChIP_NoLigand_vs_input/ChIP_NoLigand_vs_input_peak_463	chr2	60414897	60415247	+	17	NA	Intergenic	AluSx|SINE|Alu	195099	NR_132991	106660609	Hs.565545	NR_132991	ENSG00000223929	MIR4432HG	-	MIR4432 host gene	ncRNA	0.014286	0.487179
peak_call/ChIP_NoLigand_vs_input/ChIP_NoLigand_vs_input_peak_167	chr1	198548210	198548543	+	17	NA	Intergenic	L1ME1|LINE|L1	-38301	NM_133326	127124	Hs.127743	NM_133262	ENSG00000151418	ATP6V1G3	ATP6G3|Vma10	ATPase H+ transporting V1 subunit G3	protein-coding	0.003003	0.314371
peak_call/ChIP_NoLigand_vs_input/ChIP_NoLigand_vs_input_peak_729	chr7	84013545	84013844	+	17	NA	Intergenic	Intergenic	-148098	NR_110080	101927378	Hs.539042	NR_110079	ENSG00000235139	LOC101927378	-	uncharacterized LOC101927378	ncRNA	0	0.266667
peak_call/ChIP_NoLigand_vs_input/ChIP_NoLigand_vs_input_peak_432	chr16	82800852	82801216	+	17	NA	intron (NM_001220488, intron 2 of 14)	L1ME2z|LINE|L1	-5890	NR_110938	101928446	Hs.684007	NR_110938	ENSG00000260862	LOC101928446	-	uncharacterized LOC101928446	ncRNA	0.008242	0.40274
peak_call/ChIP_NoLigand_vs_input/ChIP_NoLigand_vs_input_peak_829	chr9	10355072	10355371	+	17	NA	intron (NM_002839, intron 2 of 45)	intron (NM_002839, intron 2 of 45)	257502	NM_002839	5789	Hs.446083	NM_002839	ENSG00000153707	PTPRD	HPTP|HPTPD|HPTPDELTA|PTPD|RPTPDELTA	protein tyrosine phosphatase, receptor type D	protein-coding	0.003344	0.296667
peak_call/ChIP_NoLigand_vs_input/ChIP_NoLigand_vs_input_peak_533	chr3	169590746	169591045	+	17	NA	Intergenic	L1MB2|LINE|L1	-3172	NM_001277127	79782	Hs.411295	NM_024727	ENSG00000114248	LRRC31	HEL-S-293	leucine rich repeat containing 31	protein-coding	0.006689	0.366667
peak_call/ChIP_NoLigand_vs_input/ChIP_NoLigand_vs_input_peak_369	chr13	64880981	64881417	+	17	NA	Intergenic	Intergenic	-462941	NR_130763	102723968	Hs.551671	NR_130763	ENSG00000219926	LOC102723968	-	uncharacterized LOC102723968	ncRNA	0	0.263158
peak_call/ChIP_NoLigand_vs_input/ChIP_NoLigand_vs_input_peak_889	chrX	35165624	35166060	+	17	NA	Intergenic	Intergenic	204929	NM_152631	170062	Hs.197801	NM_152631	ENSG00000189132	FAM47B	-	family with sequence similarity 47 member B	protein-coding	0.004587	0.320366
peak_call/ChIP_NoLigand_vs_input/ChIP_NoLigand_vs_input_peak_320	chr12	39018276	39018708	+	17	NA	Intergenic	Intergenic	280928	NM_153634	144402	Hs.40910	NM_153634	ENSG00000139117	CPNE8	-	copine 8	protein-coding	0.00463	0.325635
peak_call/ChIP_NoLigand_vs_input/ChIP_NoLigand_vs_input_peak_212	chr1	245200535	245200835	+	17	NA	intron (NM_001143943, intron 2 of 6)	L1M5|LINE|L1	-66514	NR_111907	101928068	Hs.134857	NR_111907		LOC101928068	-	uncharacterized LOC101928068	ncRNA	0.003333	0.295681
peak_call/ChIP_NoLigand_vs_input/ChIP_NoLigand_vs_input_peak_776	chr8	63585396	63585768	+	17	NA	intron (NR_130764, intron 3 of 6)	MIRb|SINE|MIR	-304838	NR_027378	643763	Hs.491856	NM_001039769	ENSG00000274956	UG0898H09	-	uncharacterized LOC643763	ncRNA	0.005376	0.327078
peak_call/ChIP_NoLigand_vs_input/ChIP_NoLigand_vs_input_peak_731	chr7	85602831	85603231	+	17	NA	Intergenic	Intergenic	552593	NR_134240	105375380	Hs.679608	NR_134240	ENSG00000225128	LINC00972	-	long intergenic non-protein coding RNA 972	ncRNA	0	0.266833
peak_call/ChIP_NoLigand_vs_input/ChIP_NoLigand_vs_input_peak_512	chr3	145689132	145689455	+	17	NA	Intergenic	Intergenic	189989	NM_182943	5352	Hs.477866	NM_000935	ENSG00000152952	PLOD2	BRKS2|LH2|TLH	procollagen-lysine,2-oxoglutarate 5-dioxygenase 2	protein-coding	0	0.308642
peak_call/ChIP_NoLigand_vs_input/ChIP_NoLigand_vs_input_peak_735	chr7	90029074	90029393	+	17	NA	Intergenic	L1MA4|LINE|L1	-3415	NM_012129	9069	Hs.731917	NM_012129	ENSG00000157224	CLDN12	-	claudin 12	protein-coding	0.00627	0.365625
peak_call/ChIP_NoLigand_vs_input/ChIP_NoLigand_vs_input_peak_161	chr1	193472021	193472401	+	17	NA	Intergenic	Intergenic	198336	NR_125789	101929184	Hs.146728	NR_125789	ENSG00000232077	LINC01031	TCONS_00000361	long intergenic non-protein coding RNA 1031	ncRNA	0.002632	0.314961
peak_call/ChIP_NoLigand_vs_input/ChIP_NoLigand_vs_input_peak_772	chr8	51590708	51591071	+	17	NA	intron (NR_135795, intron 15 of 18)	intron (NR_135795, intron 15 of 18)	514198	NM_001321778	54212	Hs.584914	NM_018967	ENSG00000147481	SNTG1	G1SYN|SYN4	syntrophin gamma 1	protein-coding	0	0.313187
peak_call/ChIP_NoLigand_vs_input/ChIP_NoLigand_vs_input_peak_509	chr3	144669690	144670031	+	17	NA	Intergenic	Zaphod3|DNA|hAT-Tip100	977693	NM_001134470	205428	Hs.288954	NM_173552	ENSG00000181744	C3orf58	DIA1|GoPro49|HASF	chromosome 3 open reading frame 58	protein-coding	0.002933	0.201754
peak_call/ChIP_NoLigand_vs_input/ChIP_NoLigand_vs_input_peak_5	chr1	51441533	51441879	+	17	NA	Intergenic	Intergenic	6064	NM_078626	1031	Hs.525324	NM_001262	ENSG00000123080	CDKN2C	INK4C|p18|p18-INK4C	cyclin dependent kinase inhibitor 2C	protein-coding	0.008671	0.279539
peak_call/ChIP_NoLigand_vs_input/ChIP_NoLigand_vs_input_peak_623	chr5	86043608	86044037	+	17	NA	intron (NR_105017, intron 1 of 2)	intron (NR_105017, intron 1 of 2)	1187	NR_105017	100505878	Hs.246405	NR_105017		LINC02059	-	long intergenic non-protein coding RNA 2059	ncRNA	0.002331	0.348837
peak_call/ChIP_NoLigand_vs_input/ChIP_NoLigand_vs_input_peak_76	chr1	99062771	99063191	+	17	NA	Intergenic	Intergenic	-64255	NM_015976	51375	Hs.197015	NM_015976	ENSG00000162627	SNX7	-	sorting nexin 7	protein-coding	0.002381	0.261283
peak_call/ChIP_NoLigand_vs_input/ChIP_NoLigand_vs_input_peak_567	chr5	18342966	18343347	+	17	NA	Intergenic	Intergenic	535773	NR_134286	646241	Hs.407197	NR_134286		LOC646241	-	uncharacterized LOC646241	ncRNA	0	0.316754
peak_call/ChIP_NoLigand_vs_input/ChIP_NoLigand_vs_input_peak_382	chr13	81615005	81615415	+	17	NA	intron (NR_125770, intron 2 of 3)	L1MB7|LINE|L1	22684	NR_125770	103724386	Hs.539622	NR_125770		LINC00377	TCONS_00021861	long intergenic non-protein coding RNA 377	ncRNA	0.002439	0.296837
peak_call/ChIP_NoLigand_vs_input/ChIP_NoLigand_vs_input_peak_444	chr18	4289779	4290222	+	17	NA	intron (NR_036489, intron 2 of 2)	intron (NR_036489, intron 2 of 2)	25398	NR_036489	284215	Hs.647594	NR_036489	ENSG00000261520	DLGAP1-AS5	-	DLGAP1 antisense RNA 5	ncRNA	0	0.304054
peak_call/ChIP_NoLigand_vs_input/ChIP_NoLigand_vs_input_peak_696	chr7	2066320	2066736	+	17	NA	intron (NM_001013836, intron 12 of 18)	L1MEg|LINE|L1	-86342	NM_001304525	8379	Hs.654838	NM_003550	ENSG00000002822	MAD1L1	MAD1|PIG9|TP53I9|TXBP181	MAD1 mitotic arrest deficient like 1	protein-coding	0.004808	0.266187
peak_call/ChIP_NoLigand_vs_input/ChIP_NoLigand_vs_input_peak_422	chr15	99582446	99583044	+	17	NA	Intergenic	L1MEe|LINE|L1	24812	NR_126487	104564224	Hs.32769	NR_126487		LUNAR1	-	leukemia-associated non-coding IGF1R activator RNA 1	ncRNA	0.003344	0.317195
peak_call/ChIP_NoLigand_vs_input/ChIP_NoLigand_vs_input_peak_632	chr5	99221015	99221318	+	17	NA	Intergenic	Intergenic	351472	NR_110562	102724855	Hs.519477	NR_110562		LINC02113	CTD-2151A2.1	long intergenic non-protein coding RNA 2113	ncRNA	0.0033	0.263158
peak_call/ChIP_NoLigand_vs_input/ChIP_NoLigand_vs_input_peak_514	chr3	147705687	147706016	+	17	NA	Intergenic	Intergenic	-90095	NR_134937	100507461	Hs.112623	NR_134937	ENSG00000241131	LINC02032	-	long intergenic non-protein coding RNA 2032	ncRNA	0	0.30303
peak_call/ChIP_NoLigand_vs_input/ChIP_NoLigand_vs_input_peak_773	chr8	51718539	51718950	+	17	NA	Intergenic	MER61-int|LTR|ERV1	642053	NM_001321778	54212	Hs.584914	NM_018967	ENSG00000147481	SNTG1	G1SYN|SYN4	syntrophin gamma 1	protein-coding	0.004866	0.305825
peak_call/ChIP_NoLigand_vs_input/ChIP_NoLigand_vs_input_peak_857	chr9	118343800	118344177	+	17	NA	Intergenic	L1ME3|LINE|L1	162530	NR_109805	101928775	Hs.522362	NR_109805	ENSG00000228714	LOC101928775	-	uncharacterized LOC101928775	ncRNA	0	0.253968
peak_call/ChIP_NoLigand_vs_input/ChIP_NoLigand_vs_input_peak_350	chr12	88322444	88322782	+	17	NA	Intergenic	Intergenic	100563	NM_152589	160419	Hs.112930	NM_152589	ENSG00000165805	C12orf50	-	chromosome 12 open reading frame 50	protein-coding	0.005917	0.327434
peak_call/ChIP_NoLigand_vs_input/ChIP_NoLigand_vs_input_peak_81	chr1	100663474	100663832	+	17	NA	intron (NM_001918, intron 10 of 10)	L1MB3|LINE|L1	-19824	NM_144620	127495	Hs.44277	NM_144620	ENSG00000122477	LRRC39	-	leucine rich repeat containing 39	protein-coding	0	0.289694
peak_call/ChIP_NoLigand_vs_input/ChIP_NoLigand_vs_input_peak_154	chr1	191248186	191248503	+	17	NA	Intergenic	Intergenic	654324	NR_033922	440704	Hs.518802	NR_033922	ENSG00000231175	LINC01720	-	long intergenic non-protein coding RNA 1720	ncRNA	0	0.286164
peak_call/ChIP_NoLigand_vs_input/ChIP_NoLigand_vs_input_peak_259	chr11	84220666	84221209	+	17	NA	intron (NM_001142699, intron 7 of 27)	L1MEd|LINE|L1	-192555	NM_001206769	1740	Hs.367656	NM_001364	ENSG00000150672	DLG2	PPP1R58|PSD-93|PSD93|chapsyn-110	discs large MAGUK scaffold protein 2	protein-coding	0	0.235294
peak_call/ChIP_NoLigand_vs_input/ChIP_NoLigand_vs_input_peak_108	chr1	115424799	115425136	+	17	NA	intron (NM_001282542, intron 12 of 30)	L1MEd|LINE|L1	27543	NR_104211	6847	Hs.112743	NM_003176	ENSG00000198765	SYCP1	CT8|HOM-TES-14|SCP-1|SCP1	synaptonemal complex protein 1	protein-coding	0.005935	0.278107
peak_call/ChIP_NoLigand_vs_input/ChIP_NoLigand_vs_input_peak_388	chr13	86733819	86734164	+	17	NA	Intergenic	L1MA5|LINE|L1	-360508	NM_032229	84189	Hs.525105	NM_032229	ENSG00000184564	SLITRK6	DFNMYP	SLIT and NTRK like family member 6	protein-coding	0.002899	0.283237
peak_call/ChIP_NoLigand_vs_input/ChIP_NoLigand_vs_input_peak_89	chr1	103917158	103917470	+	17	NA	Intergenic	Intergenic	150819	NM_001347929	101928436	Hs.558999	NM_001286997	ENSG00000224613	LOC101928436	-	uncharacterized LOC101928436	protein-coding	0	0.236422
peak_call/ChIP_NoLigand_vs_input/ChIP_NoLigand_vs_input_peak_717	chr7	53507275	53507651	+	17	NA	Intergenic	L1MC3|LINE|L1	372161	NR_038371	401337	Hs.531378	NM_001001707	ENSG00000205628	LINC01446	GS1-179L18.1	long intergenic non-protein coding RNA 1446	ncRNA	0.005319	0.310345
peak_call/ChIP_NoLigand_vs_input/ChIP_NoLigand_vs_input_peak_660	chr5	178508510	178508809	+	17	NA	3' UTR (NM_014594, exon 5 of 5)	3' UTR (NM_014594, exon 5 of 5)	21243	NM_014594	30832	Hs.272328	NM_014594	ENSG00000177932	ZNF354C	KID3	zinc finger protein 354C	protein-coding	0.003344	0.366667
peak_call/ChIP_NoLigand_vs_input/ChIP_NoLigand_vs_input_peak_495	chr22	47850169	47850484	+	17	NA	Intergenic	L1MEg|LINE|L1	32534	NR_109967	101927722	Hs.589927	NR_109967	ENSG00000218357	LINC01644	LL22NC03-75H12.2	long intergenic non-protein coding RNA 1644	ncRNA	0	0.322785
peak_call/ChIP_NoLigand_vs_input/ChIP_NoLigand_vs_input_peak_240	chr11	29006653	29007093	+	17	NA	Intergenic	L1MEc|LINE|L1	-507778	NR_107035	102466876		NR_107035	ENSG00000273912	MIR8068	hsa-mir-8068	microRNA 8068	ncRNA	0.002273	0.285714
peak_call/ChIP_NoLigand_vs_input/ChIP_NoLigand_vs_input_peak_816	chr8	119679690	119679995	+	17	NA	intron (NR_038210, intron 2 of 4)	intron (NR_038210, intron 2 of 4)	-45608	NR_109794	401474	Hs.359393	NM_207506	ENSG00000177570	SAMD12	-	sterile alpha motif domain containing 12	protein-coding	0.003279	0.310458
peak_call/ChIP_NoLigand_vs_input/ChIP_NoLigand_vs_input_peak_864	chrX	6766012	6766323	+	17	NA	Intergenic	Intergenic	-299126	NM_001320750	412	Hs.522578	NM_000351	ENSG00000101846	STS	ARSC|ARSC1|ASC|ES|SSDD|XLI	steroid sulfatase (microsomal), isozyme S	protein-coding	0.009646	0.442308
peak_call/ChIP_NoLigand_vs_input/ChIP_NoLigand_vs_input_peak_427	chr16	66233064	66233363	+	17	NA	Intergenic	Intergenic	-167297	NM_001795	1003	Hs.76206	NM_001795	ENSG00000179776	CDH5	7B4|CD144	cadherin 5	protein-coding	0.003344	0.386667
peak_call/ChIP_NoLigand_vs_input/ChIP_NoLigand_vs_input_peak_389	chr13	87056271	87056576	+	17	NA	Intergenic	Intergenic	-507752	NR_132371	106144533	Hs.525107	NR_132371		LINC00430	-	long intergenic non-protein coding RNA 430	ncRNA	0.003279	0.313725
peak_call/ChIP_NoLigand_vs_input/ChIP_NoLigand_vs_input_peak_138	chr1	184705566	184705874	+	17	NA	intron (NM_025191, intron 4 of 19)	intron (NM_025191, intron 4 of 19)	18321	NR_135118	80267	Hs.523811	NM_025191	ENSG00000116406	EDEM3	C1orf22	ER degradation enhancing alpha-mannosidase like protein 3	protein-coding	0	0.297735
peak_call/ChIP_NoLigand_vs_input/ChIP_NoLigand_vs_input_peak_521	chr3	162851250	162851793	+	17	NA	Intergenic	Intergenic	169568	NR_033945	647107	Hs.408584	NR_033945	ENSG00000241369	LINC01192	CT64	long intergenic non-protein coding RNA 1192	ncRNA	0.003683	0.224265
peak_call/ChIP_NoLigand_vs_input/ChIP_NoLigand_vs_input_peak_82	chr1	101858458	101858836	+	17	NA	Intergenic	Intergenic	69254	NR_126402	104355286	Hs.568671	NR_126402	ENSG00000231671	LINC01307	-	long intergenic non-protein coding RNA 1307	ncRNA	0.005291	0.279683
peak_call/ChIP_NoLigand_vs_input/ChIP_NoLigand_vs_input_peak_415	chr15	56206319	56206737	+	17	NA	intron (NM_001329212, intron 5 of 28)	intron (NM_001329212, intron 5 of 28)	2801	NR_104302	4734	Hs.1565	NM_006154	ENSG00000069869	NEDD4	NEDD4-1|RPF1	neural precursor cell expressed, developmentally down-regulated 4, E3 ubiquitin protein ligase	protein-coding	0.002392	0.252983
peak_call/ChIP_NoLigand_vs_input/ChIP_NoLigand_vs_input_peak_497	chr3	103104087	103104386	+	17	NA	Intergenic	Intergenic	138724	NR_039611	100616336		NR_039611	ENSG00000265328	MIR548AB	-	microRNA 548ab	ncRNA	0	0.316667
peak_call/ChIP_NoLigand_vs_input/ChIP_NoLigand_vs_input_peak_297	chr12	17970670	17971247	+	17	NA	Intergenic	AT_rich|Low_complexity|Low_complexity	144725	NR_039770	100616279		NR_039770	ENSG00000283665	MIR3974	-	microRNA 3974	ncRNA	0.001733	0.214533
peak_call/ChIP_NoLigand_vs_input/ChIP_NoLigand_vs_input_peak_562	chr5	12889859	12890158	+	17	NA	Intergenic	Intergenic	222037	NR_039659	100616234		NR_039659	ENSG00000283468	MIR4454	-	microRNA 4454	ncRNA	0	0.226667
peak_call/ChIP_NoLigand_vs_input/ChIP_NoLigand_vs_input_peak_634	chr5	101369263	101369582	+	17	NA	Intergenic	Charlie1a|DNA|hAT-Charlie	262831	NM_180991	353189	Hs.127648	NM_180991	ENSG00000173930	SLCO4C1	OATP-H|OATP-M1|OATP4C1|OATPX|PRO2176|SLC21A20	solute carrier organic anion transporter family member 4C1	protein-coding	0.003135	0.3125
peak_call/ChIP_NoLigand_vs_input/ChIP_NoLigand_vs_input_peak_683	chr6	72931869	72932232	+	17	NA	intron (NM_001168410, intron 1 of 21)	intron (NM_001168410, intron 1 of 21)	5587	NM_001168410	22999	Hs.485729	NM_014989	ENSG00000079841	RIMS1	CORD7|RAB3IP2|RIM|RIM1	regulating synaptic membrane exocytosis 1	protein-coding	0	0.269231
peak_call/ChIP_NoLigand_vs_input/ChIP_NoLigand_vs_input_peak_340	chr12	77793574	77793873	+	17	NA	Intergenic	MER33|DNA|hAT-Charlie	-334363	NM_203394	144455	Hs.416375	NM_203394	ENSG00000165891	E2F7	-	E2F transcription factor 7	protein-coding	0	0.293333
peak_call/ChIP_NoLigand_vs_input/ChIP_NoLigand_vs_input_peak_806	chr8	109689240	109689808	+	17	NA	intron (NR_136411, intron 1 of 3)	intron (NR_136411, intron 1 of 3)	110320	NM_153015	157753	Hs.99439	NM_153015	ENSG00000164841	TMEM74	NET36	transmembrane protein 74	protein-coding	0.008803	0.29174
peak_call/ChIP_NoLigand_vs_input/ChIP_NoLigand_vs_input_peak_792	chr8	87821976	87822319	+	17	NA	Intergenic	L1M7|LINE|L1	-56529	NM_173538	168975	Hs.246284	NM_173538	ENSG00000176571	CNBD1	-	cyclic nucleotide binding domain containing 1	protein-coding	0	0.270349
peak_call/ChIP_NoLigand_vs_input/ChIP_NoLigand_vs_input_peak_467	chr2	76472916	76473287	+	17	NA	Intergenic	L1MA5|LINE|L1	-534990	NM_001201335	6936	Hs.303808	NM_003203	ENSG00000005436	GCFC2	C2orf3|DNABF|GCF|TCF9	GC-rich sequence DNA-binding factor 2	protein-coding	0	0.274194
peak_call/ChIP_NoLigand_vs_input/ChIP_NoLigand_vs_input_peak_519	chr3	161504751	161505087	+	17	NA	Intergenic	Intergenic	290323	NM_001080440	131149	Hs.585021	NM_001080440	ENSG00000182447	OTOL1	C1QTNF15	otolin 1	protein-coding	0	0.210682
peak_call/ChIP_NoLigand_vs_input/ChIP_NoLigand_vs_input_peak_396	chr13	93100139	93100498	+	17	NA	intron (NM_004466, intron 7 of 7)	intron (NM_004466, intron 7 of 7)	-42098	NR_049840	100847092		NR_049840	ENSG00000263741	MIR548AS	-	microRNA 548as	ncRNA	0.008357	0.263889
peak_call/ChIP_NoLigand_vs_input/ChIP_NoLigand_vs_input_peak_800	chr8	97441498	97441797	+	17	NA	Intergenic	L1MA3|LINE|L1	-41981	NR_125828	102724804	Hs.571415	NR_125828	ENSG00000253105	LOC102724804	-	uncharacterized LOC102724804	ncRNA	0.003344	0.283333
peak_call/ChIP_NoLigand_vs_input/ChIP_NoLigand_vs_input_peak_526	chr3	163983855	163984210	+	17	NA	Intergenic	(TA)n|Simple_repeat|Simple_repeat	-94688	NR_031665	100302148		NR_031665	ENSG00000221251	MIR1263	MIRN1263|hsa-mir-1263	microRNA 1263	ncRNA	0	0.261236
peak_call/ChIP_NoLigand_vs_input/ChIP_NoLigand_vs_input_peak_747	chr7	125724954	125725253	+	17	NA	Intergenic	Intergenic	-820758	NR_110182	101928254	Hs.571236	NR_110182	ENSG00000219445	LOC101928254	-	uncharacterized LOC101928254	ncRNA	0	0.256667
peak_call/ChIP_NoLigand_vs_input/ChIP_NoLigand_vs_input_peak_769	chr8	50770862	50771171	+	17	NA	Intergenic	Intergenic	-51270	NM_001287813	54212	Hs.584914	NM_018967	ENSG00000147481	SNTG1	G1SYN|SYN4	syntrophin gamma 1	protein-coding	0	0.370968
peak_call/ChIP_NoLigand_vs_input/ChIP_NoLigand_vs_input_peak_629	chr5	96560268	96560737	+	17	NA	Intergenic	AT_rich|Low_complexity|Low_complexity	-41497	NM_018343	55781	Hs.27021	NM_018343	ENSG00000058729	RIOK2	RIO2	RIO kinase 2	protein-coding	0	0.253191
peak_call/ChIP_NoLigand_vs_input/ChIP_NoLigand_vs_input_peak_701	chr7	13556834	13557145	+	17	NA	Intergenic	Intergenic	469150	NM_001163151	2115	Hs.22634	NM_004956	ENSG00000006468	ETV1	ER81	ETS variant 1	protein-coding	0.003215	0.304487
peak_call/ChIP_NoLigand_vs_input/ChIP_NoLigand_vs_input_peak_42	chr1	75349006	75349321	+	17	NA	Intergenic	L1PB4|LINE|L1	-150071	NM_001134759	1429	Hs.83114	NM_001889	ENSG00000116791	CRYZ	-	crystallin zeta	protein-coding	0	0.316456
peak_call/ChIP_NoLigand_vs_input/ChIP_NoLigand_vs_input_peak_534	chr3	171595042	171595421	+	17	NA	intron (NR_046852, intron 2 of 2)	intron (NR_046852, intron 2 of 2)	23299	NR_046852	100874219	Hs.730556	NR_046852	ENSG00000234717	TMEM212-AS1	-	TMEM212 antisense RNA 1	ncRNA	0.007916	0.294737
peak_call/ChIP_NoLigand_vs_input/ChIP_NoLigand_vs_input_peak_69	chr1	91726611	91726974	+	17	NA	3' UTR (NM_001017975, exon 39 of 39)	3' UTR (NM_001017975, exon 39 of 39)	143634	NM_001017975	164045	Hs.454818	NM_001017975	ENSG00000162669	HFM1	MER3|POF9|SEC63D1|Si-11|Si-11-6|helicase	HFM1, ATP dependent DNA helicase homolog	protein-coding	0.00551	0.271978
peak_call/ChIP_NoLigand_vs_input/ChIP_NoLigand_vs_input_peak_165	chr1	194872979	194873499	+	17	NA	Intergenic	Intergenic	1599364	NR_125789	101929184	Hs.146728	NR_125789	ENSG00000232077	LINC01031	TCONS_00000361	long intergenic non-protein coding RNA 1031	ncRNA	0.001923	0.211132
peak_call/ChIP_NoLigand_vs_input/ChIP_NoLigand_vs_input_peak_802	chr8	105420320	105420670	+	17	NA	intron (NM_001385, intron 7 of 9)	MIRc|SINE|MIR	58782	NM_001385	1807	Hs.443161	NM_001385	ENSG00000147647	DPYS	DHP|DHPase	dihydropyrimidinase	protein-coding	0	0.307692
peak_call/ChIP_NoLigand_vs_input/ChIP_NoLigand_vs_input_peak_334	chr12	63903450	63903808	+	17	NA	Intergenic	L1MA9|LINE|L1	158725	NM_173812	283417	Hs.533644	NM_173812	ENSG00000177990	DPY19L2	SPATA34|SPGF9	dpy-19 like 2	protein-coding	0.002793	0.275766
peak_call/ChIP_NoLigand_vs_input/ChIP_NoLigand_vs_input_peak_251	chr11	60297581	60298071	+	17	NA	intron (NM_001012417, intron 6 of 6)	L2a|LINE|L2	14940	NM_001012417	503497	Hs.523704	NM_001012417	ENSG00000204979	MS4A13	-	membrane spanning 4-domains A13	protein-coding	0.002041	0.342159
peak_call/ChIP_NoLigand_vs_input/ChIP_NoLigand_vs_input_peak_867	chrX	7441334	7441663	+	17	NA	Intergenic	Intergenic	270984	NM_001320754	412	Hs.522578	NM_000351	ENSG00000101846	STS	ARSC|ARSC1|ASC|ES|SSDD|XLI	steroid sulfatase (microsomal), isozyme S	protein-coding	0.00304	0.29697
peak_call/ChIP_NoLigand_vs_input/ChIP_NoLigand_vs_input_peak_790	chr8	79603129	79603428	+	17	NA	intron (NM_016010, intron 5 of 8)	L1M4b|LINE|L1	24996	NM_016010	51101	Hs.271876	NM_016010	ENSG00000104427	ZC2HC1A	C8orf70|CGI-62|FAM164A	zinc finger C2HC-type containing 1A	protein-coding	0	0.323333
peak_call/ChIP_NoLigand_vs_input/ChIP_NoLigand_vs_input_peak_471	chr2	78505544	78505880	+	17	NA	intron (NR_110288, intron 1 of 3)	intron (NR_110288, intron 1 of 3)	12145	NR_110288	101927967	Hs.406952	NR_110288		LOC101927967	-	uncharacterized LOC101927967	ncRNA	0	0.21365
peak_call/ChIP_NoLigand_vs_input/ChIP_NoLigand_vs_input_peak_841	chr9	28346822	28347173	+	17	NA	intron (NM_152570, intron 4 of 6)	L1PREC2|LINE|L1	372306	NM_152570	158038	Hs.444665	NM_152570	ENSG00000174482	LINGO2	LERN3|LRRN6C	leucine rich repeat and Ig domain containing 2	protein-coding	0	0.284091
peak_call/ChIP_NoLigand_vs_input/ChIP_NoLigand_vs_input_peak_883	chrX	32379588	32379887	+	17	NA	intron (NM_004006, intron 37 of 78)	intron (NM_004006, intron 37 of 78)	50634	NM_004011	1756	Hs.495912	NM_000109	ENSG00000198947	DMD	BMD|CMD3B|DXS142|DXS164|DXS206|DXS230|DXS239|DXS268|DXS269|DXS270|DXS272|MRX85	dystrophin	protein-coding	0	0.28
peak_call/ChIP_NoLigand_vs_input/ChIP_NoLigand_vs_input_peak_870	chrX	14133536	14133930	+	17	NA	Intergenic	Intergenic	-85698	NM_017856	54960	Hs.592237	NM_017856	ENSG00000046647	GEMIN8	FAM51A1	gem nuclear organelle associated protein 8	protein-coding	0.005076	0.351899
peak_call/ChIP_NoLigand_vs_input/ChIP_NoLigand_vs_input_peak_541	chr3	181950568	181950892	+	17	NA	Intergenic	Intergenic	253420	NR_040105	401103	Hs.591304	NR_040105	ENSG00000241098	LINC01994	-	long intergenic non-protein coding RNA 1994	ncRNA	0.009259	0.292308
peak_call/ChIP_NoLigand_vs_input/ChIP_NoLigand_vs_input_peak_850	chr9	83339487	83339792	+	17	NA	Intergenic	THE1C-int|LTR|ERVL-MaLR	749701	NR_121212	101927477	Hs.571630	NR_121212		LINC01507	XLOC_000303	long intergenic non-protein coding RNA 1507	ncRNA	0	0.398693
peak_call/ChIP_NoLigand_vs_input/ChIP_NoLigand_vs_input_peak_248	chr11	48733963	48734300	+	17	NA	Intergenic	ALR/Alpha|Satellite|centr	223786	NM_001005512	403253	Hs.554532	NM_001005512	ENSG00000237388	OR4A47	OR11-113	olfactory receptor family 4 subfamily A member 47	protein-coding	0.005935	0.363905
peak_call/ChIP_NoLigand_vs_input/ChIP_NoLigand_vs_input_peak_476	chr2	112775669	112775993	+	17	NA	intron (NM_006343, intron 15 of 18)	intron (NM_006343, intron 15 of 18)	-36969	NM_001329914	84910	Hs.656298	NM_032824	ENSG00000153214	TMEM87B	-	transmembrane protein 87B	protein-coding	0	0.307692
peak_call/ChIP_NoLigand_vs_input/ChIP_NoLigand_vs_input_peak_594	chr5	25907048	25907352	+	17	NA	Intergenic	Intergenic	716138	NR_136209	105374693	Hs.628714	NR_136209		LOC105374693	-	uncharacterized LOC105374693	ncRNA	0.006579	0.262295
peak_call/ChIP_NoLigand_vs_input/ChIP_NoLigand_vs_input_peak_611	chr5	42168984	42169308	+	17	NA	intron (NR_104635, intron 1 of 3)	L2a|LINE|L2	6301	NR_104635	101926960	Hs.365692	NR_104635		LOC101926960	-	uncharacterized LOC101926960	ncRNA	0.003086	0.289231
peak_call/ChIP_NoLigand_vs_input/ChIP_NoLigand_vs_input_peak_281	chr11	101720209	101720521	+	17	NA	Intergenic	MIR3|SINE|MIR	-65381	NM_020802	57562	Hs.156352	NM_020802	ENSG00000110318	CEP126	KIAA1377	centrosomal protein 126	protein-coding	0.009615	0.383387
peak_call/ChIP_NoLigand_vs_input/ChIP_NoLigand_vs_input_peak_828	chr9	10186335	10186649	+	17	NA	intron (NM_002839, intron 3 of 45)	intron (NM_002839, intron 3 of 45)	387100	NR_135135	105375972	Hs.738242	NR_135135	ENSG00000230920	LOC105375972	-	uncharacterized LOC105375972	ncRNA	0.003185	0.292063
peak_call/ChIP_NoLigand_vs_input/ChIP_NoLigand_vs_input_peak_744	chr7	118795068	118795387	+	17	NA	Intergenic	Intergenic	752202	NR_131960	105375475	Hs.566654	NR_131960	ENSG00000225546	LVCAT5	-	liver cancer-associated transcript 5	ncRNA	0	0.2625
peak_call/ChIP_NoLigand_vs_input/ChIP_NoLigand_vs_input_peak_825	chr9	3544496	3544795	+	17	NA	Intergenic	Intergenic	-18644	NM_001282116	5991	Hs.136829	NM_002919	ENSG00000080298	RFX3	-	regulatory factor X3	protein-coding	0	0.326667
peak_call/ChIP_NoLigand_vs_input/ChIP_NoLigand_vs_input_peak_743	chr7	117997642	117997984	+	17	NA	Intergenic	Intergenic	133101	NM_019644	56311	Hs.729340	NM_019644	ENSG00000106013	ANKRD7	TSA806	ankyrin repeat domain 7	protein-coding	0.002924	0.22449
peak_call/ChIP_NoLigand_vs_input/ChIP_NoLigand_vs_input_peak_408	chr13	109354564	109354941	+	17	NA	intron (NM_001198950, intron 2 of 34)	L1M4|LINE|L1	73181	NM_001198950	23026	Hs.656587	NM_015011	ENSG00000041515	MYO16	MYAP3|MYR8|Myo16b|NYAP3|PPP1R107	myosin XVI	protein-coding	0	0.349206
peak_call/ChIP_NoLigand_vs_input/ChIP_NoLigand_vs_input_peak_890	chrX	36227331	36227653	+	17	NA	intron (NM_001304548, intron 45 of 63)	intron (NM_001304548, intron 45 of 63)	230883	NR_110412	101928627	Hs.590831	NR_110412	ENSG00000226484	LOC101928627	-	uncharacterized LOC101928627	ncRNA	0.006211	0.28483
peak_call/ChIP_NoLigand_vs_input/ChIP_NoLigand_vs_input_peak_523	chr3	162924453	162924752	+	17	NA	intron (NR_033945, intron 2 of 6)	intron (NR_033945, intron 2 of 6)	96487	NR_033945	647107	Hs.408584	NR_033945	ENSG00000241369	LINC01192	CT64	long intergenic non-protein coding RNA 1192	ncRNA	0	0.28
peak_call/ChIP_NoLigand_vs_input/ChIP_NoLigand_vs_input_peak_670	chr6	47952535	47952841	+	17	NA	intron (NM_207499, intron 2 of 2)	intron (NM_207499, intron 2 of 2)	83737	NM_001013732	442213	Hs.659409	NM_207499	ENSG00000244694	PTCHD4	C6orf138|PTCH53|dJ402H5.2	patched domain containing 4	protein-coding	0	0.257329
peak_call/ChIP_NoLigand_vs_input/ChIP_NoLigand_vs_input_peak_264	chr11	90533050	90533387	+	17	NA	intron (NR_104190, intron 3 of 6)	intron (NR_104190, intron 3 of 6)	69152	NR_031663	100302228		NR_031663	ENSG00000221586	MIR1261	MIRN1261|hsa-mir-1261	microRNA 1261	ncRNA	0.002967	0.269231
peak_call/ChIP_NoLigand_vs_input/ChIP_NoLigand_vs_input_peak_241	chr11	31284599	31284953	+	17	NA	intron (NM_181807, intron 8 of 8)	intron (NM_181807, intron 8 of 8)	106581	NM_181807	341019	Hs.127405	NM_181807	ENSG00000170959	DCDC1	-	doublecortin domain containing 1	protein-coding	0.00565	0.292958
peak_call/ChIP_NoLigand_vs_input/ChIP_NoLigand_vs_input_peak_362	chr13	57301421	57301747	+	17	NA	Intergenic	Intergenic	-413468	NM_198441	122183	Hs.525056	NM_198441	ENSG00000204919	PRR20A	PRR20	proline rich 20A	protein-coding	0	0.278287
peak_call/ChIP_NoLigand_vs_input/ChIP_NoLigand_vs_input_peak_836	chr9	24162652	24163154	+	17	NA	Intergenic	L1ME3|LINE|L1	-336840	NM_004432	1993	Hs.166109	NM_004432	ENSG00000107105	ELAVL2	HEL-N1|HELN1|HUB	ELAV like RNA binding protein 2	protein-coding	0.001992	0.254473
peak_call/ChIP_NoLigand_vs_input/ChIP_NoLigand_vs_input_peak_329	chr12	55471788	55472176	+	17	NA	Intergenic	L1P4|LINE|L1	-51571	NM_001005243	441639	Hs.553827	NM_001005243	ENSG00000170605	OR9K2	OR12-2	olfactory receptor family 9 subfamily K member 2	protein-coding	0.007732	0.29563
peak_call/ChIP_NoLigand_vs_input/ChIP_NoLigand_vs_input_peak_684	chr6	75378704	75379187	+	17	NA	intron (NR_110856, intron 2 of 3)	intron (NR_110856, intron 2 of 3)	536678	NM_080645	1303	Hs.101302	NM_004370	ENSG00000111799	COL12A1	BA209D8.1|BTHLM2|COL12A1L|DJ234P15.1|UCMD2	collagen type XII alpha 1 chain	protein-coding	0.008282	0.311983
peak_call/ChIP_NoLigand_vs_input/ChIP_NoLigand_vs_input_peak_129	chr1	169848931	169849346	+	17	NA	intron (NM_181093, intron 2 of 13)	FLAM_C|SINE|Alu	13962	NM_181093	57147	Hs.435560	NM_020423	ENSG00000000457	SCYL3	PACE-1|PACE1	SCY1 like pseudokinase 3	protein-coding	0	0.336538
peak_call/ChIP_NoLigand_vs_input/ChIP_NoLigand_vs_input_peak_699	chr7	10911153	10911466	+	17	NA	Intergenic	Intergenic	68504	NM_002489	4697	Hs.50098	NM_002489	ENSG00000189043	NDUFA4	CI-9k|CI-MLRQ|MLRQ	NDUFA4, mitochondrial complex associated	protein-coding	0	0.226115
peak_call/ChIP_NoLigand_vs_input/ChIP_NoLigand_vs_input_peak_679	chr6	67661600	67661949	+	17	NA	Intergenic	L1M5|LINE|L1	-1103469	NR_125869	102723883	Hs.566528	NR_125869	ENSG00000223504	LOC102723883	-	uncharacterized LOC102723883	ncRNA	0.002865	0.214286
peak_call/ChIP_NoLigand_vs_input/ChIP_NoLigand_vs_input_peak_530	chr3	166866626	166866925	+	17	NA	Intergenic	Intergenic	231296	NM_001199202	79740	Hs.478143	NM_024687	ENSG00000169064	ZBBX	-	zinc finger B-box domain containing	protein-coding	0.006689	0.306667
peak_call/ChIP_NoLigand_vs_input/ChIP_NoLigand_vs_input_peak_842	chr9	28550194	28550537	+	17	NA	intron (NM_152570, intron 2 of 6)	L1MEd|LINE|L1	168938	NM_152570	158038	Hs.444665	NM_152570	ENSG00000174482	LINGO2	LERN3|LRRN6C	leucine rich repeat and Ig domain containing 2	protein-coding	0	0.267442
peak_call/ChIP_NoLigand_vs_input/ChIP_NoLigand_vs_input_peak_626	chr5	89215164	89215743	+	17	NA	Intergenic	MER41-int|LTR|ERV1	97084	NR_037433	100500825		NR_037433	ENSG00000264342	MIR3660	mir-3660	microRNA 3660	ncRNA	0	0.294828
peak_call/ChIP_NoLigand_vs_input/ChIP_NoLigand_vs_input_peak_395	chr13	90810635	90810962	+	17	NA	Intergenic	Intergenic	-38827	NR_047489	100874187	Hs.564526	NR_047489	ENSG00000261446	LINC00559	-	long intergenic non-protein coding RNA 559	ncRNA	0	0.280488
peak_call/ChIP_NoLigand_vs_input/ChIP_NoLigand_vs_input_peak_692	chr6	106420027	106420393	+	17	NA	Intergenic	L1MB3|LINE|L1	-113985	NM_001198	639	Hs.436023	NM_001198	ENSG00000057657	PRDM1	BLIMP1|PRDI-BF1	PR/SET domain 1	protein-coding	0	0.324251
peak_call/ChIP_NoLigand_vs_input/ChIP_NoLigand_vs_input_peak_324	chr12	42436730	42437120	+	17	NA	Intergenic	Intergenic	101748	NM_173601	283464	Hs.259347	NM_173601	ENSG00000151233	GXYLT1	GLT8D3	glucoside xylosyltransferase 1	protein-coding	0	0.222506
peak_call/ChIP_NoLigand_vs_input/ChIP_NoLigand_vs_input_peak_768	chr8	50269197	50269527	+	17	NA	Intergenic	L1MEg|LINE|L1	155377	NR_134294	100507464	Hs.245745	NR_134294	ENSG00000253380	LOC100507464	-	uncharacterized LOC100507464	ncRNA	0	0.305136
peak_call/ChIP_NoLigand_vs_input/ChIP_NoLigand_vs_input_peak_206	chr1	241008901	241009213	+	17	NA	intron (NM_002924, intron 9 of 17)	intron (NM_002924, intron 9 of 17)	-233595	NM_022469	64388	Hs.98206	NM_022469	ENSG00000180875	GREM2	CKTSF1B2|DAND3|PRDC	gremlin 2, DAN family BMP antagonist	protein-coding	0.012821	0.367412
peak_call/ChIP_NoLigand_vs_input/ChIP_NoLigand_vs_input_peak_813	chr8	115107893	115108266	+	17	NA	Intergenic	L1ME1|LINE|L1	-658837	NM_052900	114788	Hs.91381	NM_052900	ENSG00000164796	CSMD3	-	CUB and Sushi multiple domains 3	protein-coding	0	0.262032
peak_call/ChIP_NoLigand_vs_input/ChIP_NoLigand_vs_input_peak_854	chr9	99271985	99272302	+	17	NA	intron (NM_001077181, intron 12 of 13)	intron (NM_001077181, intron 12 of 13)	57060	NM_001077181	8555	Hs.40582	NM_003671	ENSG00000081377	CDC14B	CDC14B3|Cdc14B1|Cdc14B2|hCDC14B	cell division cycle 14B	protein-coding	0.003155	0.349057
peak_call/ChIP_NoLigand_vs_input/ChIP_NoLigand_vs_input_peak_763	chr7	145511153	145511530	+	17	NA	Intergenic	Intergenic	-302112	NM_014141	26047	Hs.655684	NM_014141	ENSG00000174469	CNTNAP2	AUTS15|CASPR2|CDFE|NRXN4|PTHSL1	contactin associated protein-like 2	protein-coding	0	0.251323
peak_call/ChIP_NoLigand_vs_input/ChIP_NoLigand_vs_input_peak_838	chr9	25092136	25092485	+	17	NA	Intergenic	Intergenic	-546636	NM_001271706	100129669	Hs.573530	NM_001271706	ENSG00000205442	IZUMO3	C9orf134|bA20A20.1	IZUMO family member 3	protein-coding	0.002865	0.274286
peak_call/ChIP_NoLigand_vs_input/ChIP_NoLigand_vs_input_peak_858	chr9	121182984	121183422	+	17	NA	Intergenic	MIRb|SINE|MIR	716750	NM_003266	7099	Hs.174312	NM_003266	ENSG00000136869	TLR4	ARMD10|CD284|TLR-4|TOLL	toll like receptor 4	protein-coding	0	0.268793
peak_call/ChIP_NoLigand_vs_input/ChIP_NoLigand_vs_input_peak_472	chr2	81109898	81110360	+	17	NA	Intergenic	Intergenic	569625	NM_001282599	1496	Hs.167368	NM_004389	ENSG00000066032	CTNNA2	CAP-R|CAPR|CT114|CTNR	catenin alpha 2	protein-coding	0.004329	0.295896
peak_call/ChIP_NoLigand_vs_input/ChIP_NoLigand_vs_input_peak_103	chr1	106521841	106522241	+	17	NA	Intergenic	Intergenic	-360484	NR_125954	101928476	Hs.563856	NR_125954	ENSG00000230768	LINC01676	-	long intergenic non-protein coding RNA 1676	ncRNA	0	0.299252
peak_call/ChIP_NoLigand_vs_input/ChIP_NoLigand_vs_input_peak_808	chr8	111981196	111981557	+	17	NA	intron (NR_125417, intron 5 of 5)	L1ME2|LINE|L1	58286	NR_125417	101927459	Hs.575543	NR_125416	ENSG00000253877	LINC01608	-	long intergenic non-protein coding RNA 1608	ncRNA	0.00831	0.262431
peak_call/ChIP_NoLigand_vs_input/ChIP_NoLigand_vs_input_peak_417	chr15	69299118	69299501	+	17	NA	intron (NR_033671, intron 2 of 16)	MER57A-int|LTR|ERV1	-7725	NM_001184779	79400	Hs.657932	NM_024505	ENSG00000255346	NOX5	-	NADPH oxidase 5	protein-coding	0.002611	0.223958
peak_call/ChIP_NoLigand_vs_input/ChIP_NoLigand_vs_input_peak_219	chr10	17376960	17377631	+	17	NA	intron (NR_144322, intron 4 of 6)	intron (NR_144322, intron 4 of 6)	-51640	NR_034129	100128098	Hs.530588	NR_034129	ENSG00000204832	ST8SIA6-AS1	-	ST8SIA6 antisense RNA 1	ncRNA	0.007452	0.316964
peak_call/ChIP_NoLigand_vs_input/ChIP_NoLigand_vs_input_peak_687	chr6	79262853	79263205	+	17	NA	Intergenic	L1PA15|LINE|L1	-314232	NM_001010844	134728	Hs.656212	NM_001010844	ENSG00000146243	IRAK1BP1	AIP70|SIMPL	interleukin 1 receptor associated kinase 1 binding protein 1	protein-coding	0	0.311615
peak_call/ChIP_NoLigand_vs_input/ChIP_NoLigand_vs_input_peak_630	chr5	98520244	98520611	+	17	NA	Intergenic	Intergenic	255589	NR_036530	100289230	Hs.552095	NR_036530		LOC100289230	-	uncharacterized LOC100289230	ncRNA	0.00545	0.336957
peak_call/ChIP_NoLigand_vs_input/ChIP_NoLigand_vs_input_peak_852	chr9	84895234	84895718	+	17	NA	Intergenic	L1M5|LINE|L1	291789	NM_001001670	389763	Hs.209545	NM_001001670	ENSG00000214929	SPATA31D1	FAM75D1	SPATA31 subfamily D member 1	protein-coding	0.002066	0.245361
peak_call/ChIP_NoLigand_vs_input/ChIP_NoLigand_vs_input_peak_780	chr8	65433356	65433980	+	17	NA	Intergenic	Intergenic	56152	NR_015374	401463	Hs.651960	NR_015374	ENSG00000254102	LOC401463	-	uncharacterized LOC401463	ncRNA	0.003205	0.2944
peak_call/ChIP_NoLigand_vs_input/ChIP_NoLigand_vs_input_peak_668	chr6	19949834	19950239	+	17	NA	Intergenic	L1ME4a|LINE|L1	112435	NM_001546	3400	Hs.519601	NM_001546	ENSG00000172201	ID4	IDB4|bHLHb27	inhibitor of DNA binding 4, HLH protein	protein-coding	0	0.268473
peak_call/ChIP_NoLigand_vs_input/ChIP_NoLigand_vs_input_peak_805	chr8	107971899	107972297	+	17	NA	Intergenic	L1M5|LINE|L1	-189626	NM_139166	137735	Hs.374668	NM_139166	ENSG00000174429	ABRA	STARS	actin binding Rho activating protein	protein-coding	0	0.265664
peak_call/ChIP_NoLigand_vs_input/ChIP_NoLigand_vs_input_peak_40	chr1	74758924	74759250	+	17	NA	intron (NM_015978, intron 5 of 24)	L1MEg|LINE|L1	58016	NM_015978	51086	Hs.480085	NM_015978	ENSG00000116783	TNNI3K	CARK|CCDD	TNNI3 interacting kinase	protein-coding	0.006135	0.253823
peak_call/ChIP_NoLigand_vs_input/ChIP_NoLigand_vs_input_peak_844	chr9	30827580	30827916	+	17	NA	Intergenic	L1M5|LINE|L1	-419296	NR_046204	401497	Hs.680131	NR_046204		LINC01242	-	long intergenic non-protein coding RNA 1242	ncRNA	0	0.246291
peak_call/ChIP_NoLigand_vs_input/ChIP_NoLigand_vs_input_peak_88	chr1	103730968	103731303	+	17	NA	Intergenic	Intergenic	-157083	NM_080629	1301	Hs.523446	NM_001854	ENSG00000060718	COL11A1	CO11A1|COLL6|STL2	collagen type XI alpha 1 chain	protein-coding	0	0.401786
peak_call/ChIP_NoLigand_vs_input/ChIP_NoLigand_vs_input_peak_352	chr12	90807978	90808277	+	17	NA	Intergenic	Intergenic	121032	NR_135018	105369893	Hs.577777	NR_135018		LOC105369893	-	uncharacterized LOC105369893	ncRNA	0.003344	0.263333
peak_call/ChIP_NoLigand_vs_input/ChIP_NoLigand_vs_input_peak_676	chr6	65787836	65788135	+	17	NA	intron (NM_001292009, intron 12 of 43)	intron (NM_001292009, intron 12 of 43)	-223326	NM_001271675	441155	Hs.546686	NM_001271675		LOC441155	-	zinc finger CCCH-type domain-containing-like	protein-coding	0	0.333333
peak_call/ChIP_NoLigand_vs_input/ChIP_NoLigand_vs_input_peak_869	chrX	11699604	11699939	+	17	NA	Intergenic	Intergenic	-15950	NM_006125	395	Hs.435291	NM_001174	ENSG00000047648	ARHGAP6	RHOGAP6|RHOGAPX-1	Rho GTPase activating protein 6	protein-coding	0.002985	0.380952
peak_call/ChIP_NoLigand_vs_input/ChIP_NoLigand_vs_input_peak_456	chr2	50582699	50583003	+	17	NA	intron (NM_001135659, intron 18 of 23)	intron (NM_001135659, intron 18 of 23)	-7957	NM_138735	9378	Hs.637685	NM_004801	ENSG00000179915	NRXN1	Hs.22998|PTHSL2|SCZD17	neurexin 1	protein-coding	0.003289	0.311475
peak_call/ChIP_NoLigand_vs_input/ChIP_NoLigand_vs_input_peak_261	chr11	84952018	84952371	+	17	NA	intron (NM_001142699, intron 4 of 27)	L1ME3F|LINE|L1	-317729	NM_001300983	1740	Hs.367656	NM_001364	ENSG00000150672	DLG2	PPP1R58|PSD-93|PSD93|chapsyn-110	discs large MAGUK scaffold protein 2	protein-coding	0	0.240113
peak_call/ChIP_NoLigand_vs_input/ChIP_NoLigand_vs_input_peak_571	chr5	19607154	19607696	+	17	NA	intron (NM_001291956, intron 8 of 14)	L1MEg|LINE|L1	278956	NM_001291957	1016	Hs.317632	NM_004934	ENSG00000145526	CDH18	CDH14|CDH14L|CDH24	cadherin 18	protein-coding	0	0.244936
peak_call/ChIP_NoLigand_vs_input/ChIP_NoLigand_vs_input_peak_393	chr13	88998507	88998832	+	17	NA	Intergenic	Intergenic	-194415	NR_047021	100874168	Hs.126406	NR_047021		LINC00433	-	long intergenic non-protein coding RNA 433	ncRNA	0.006154	0.294479
peak_call/ChIP_NoLigand_vs_input/ChIP_NoLigand_vs_input_peak_638	chr5	106017917	106018216	+	17	NA	Intergenic	Intergenic	328649	NR_104671	102467213	Hs.570923	NR_104671	ENSG00000251027	LINC01950	-	long intergenic non-protein coding RNA 1950	ncRNA	0.003344	0.233333
peak_call/ChIP_NoLigand_vs_input/ChIP_NoLigand_vs_input_peak_705	chr7	19205788	19206087	+	17	NA	Intergenic	Intergenic	-20893	NM_152898	222894	Hs.592168	NM_152898	ENSG00000146618	FERD3L	N-TWIST|NATO3|NTWIST|PTFB|bHLHa31	Fer3 like bHLH transcription factor	protein-coding	0	0.346667
peak_call/ChIP_NoLigand_vs_input/ChIP_NoLigand_vs_input_peak_625	chr5	87762268	87762790	+	17	NA	Intergenic	Intergenic	-27622	NR_105021	102546226	Hs.535810	NR_105021	ENSG00000250156	LINC02060	-	long intergenic non-protein coding RNA 2060	ncRNA	0.001916	0.309751
peak_call/ChIP_NoLigand_vs_input/ChIP_NoLigand_vs_input_peak_647	chr5	125137158	125137573	+	17	NA	Intergenic	AluJr|SINE|Alu	308411	NR_109887	101927460	Hs.407582	NR_109887	ENSG00000260192	LOC101927460	-	uncharacterized LOC101927460	ncRNA	0.004819	0.375
peak_call/ChIP_NoLigand_vs_input/ChIP_NoLigand_vs_input_peak_874	chrX	21617997	21618382	+	17	NA	intron (NM_001330772, intron 15 of 19)	intron (NM_001330772, intron 15 of 19)	58316	NM_153270	257240	Hs.448572	NM_153270	ENSG00000185915	KLHL34	-	kelch like family member 34	protein-coding	0.002597	0.300518
peak_call/ChIP_NoLigand_vs_input/ChIP_NoLigand_vs_input_peak_470	chr2	78234512	78234835	+	17	NA	intron (NR_110288, intron 1 of 3)	HAL1|LINE|L1	-52521	NR_024342	100170221	Hs.717311	NR_024342		SNAR-H	snaR-2	small ILF3/NF90-associated RNA H	snRNA	0	0.191358
peak_call/ChIP_NoLigand_vs_input/ChIP_NoLigand_vs_input_peak_694	chr6	109869527	109869943	+	17	NA	intron (NM_001145128, intron 25 of 40)	HSMAR2|DNA|TcMar-Mariner	-65295	NM_014797	9841	Hs.409876	NM_014797	ENSG00000112365	ZBTB24	BIF1|ICF2|PATZ2|ZNF450	zinc finger and BTB domain containing 24	protein-coding	0.002404	0.366906
peak_call/ChIP_NoLigand_vs_input/ChIP_NoLigand_vs_input_peak_775	chr8	57542424	57542740	+	17	NA	Intergenic	Intergenic	-70200	NR_038236	100507632	Hs.583755	NR_038236	ENSG00000246430	LINC00968	-	long intergenic non-protein coding RNA 968	ncRNA	0.009494	0.271293
peak_call/ChIP_NoLigand_vs_input/ChIP_NoLigand_vs_input_peak_505	chr3	143812613	143812922	+	17	NA	Intergenic	L1M5|LINE|L1	120600	NM_001134470	205428	Hs.288954	NM_173552	ENSG00000181744	C3orf58	DIA1|GoPro49|HASF	chromosome 3 open reading frame 58	protein-coding	0	0.277419
peak_call/ChIP_NoLigand_vs_input/ChIP_NoLigand_vs_input_peak_118	chr1	158148417	158148908	+	17	NA	Intergenic	Intergenic	-1075	NM_001319145	912	Hs.1799	NM_001766	ENSG00000158473	CD1D	CD1A|R3|R3G1	CD1d molecule	protein-coding	0.00611	0.359756
peak_call/ChIP_NoLigand_vs_input/ChIP_NoLigand_vs_input_peak_252	chr11	61856811	61857212	+	17	NA	Intergenic	MER4-int|LTR|ERV1	-34434	NM_001040694	3619	Hs.142179	NM_020238	ENSG00000149503	INCENP	-	inner centromere protein	protein-coding	0.002494	0.293532
peak_call/ChIP_NoLigand_vs_input/ChIP_NoLigand_vs_input_peak_145	chr1	188461065	188461364	+	17	NA	Intergenic	Tigger6a|DNA|TcMar-Tigger	1048454	NR_132374	106144535	Hs.568709	NR_132374	ENSG00000231599	LINC01037	-	long intergenic non-protein coding RNA 1037	ncRNA	0	0.34
peak_call/ChIP_NoLigand_vs_input/ChIP_NoLigand_vs_input_peak_51	chr1	80402827	80403210	+	17	NA	Intergenic	Intergenic	-598422	NR_125940	101927412	Hs.171273	NR_125940	ENSG00000234184	LINC01781	-	long intergenic non-protein coding RNA 1781	ncRNA	0.007833	0.351562
peak_call/ChIP_NoLigand_vs_input/ChIP_NoLigand_vs_input_peak_669	chr6	39936394	39936728	+	17	NA	Intergenic	L1MDa|LINE|L1	-34271	NM_001075098	4337	Hs.357128	NM_005942	ENSG00000124615	MOCS1	MIG11|MOCOD|MOCODA	molybdenum cofactor synthesis 1	protein-coding	0.002994	0.328358
peak_call/ChIP_NoLigand_vs_input/ChIP_NoLigand_vs_input_peak_189	chr1	216497574	216497888	+	17	NA	intron (NM_007123, intron 6 of 20)	intron (NM_007123, intron 6 of 20)	99007	NM_206933	7399	Hs.655974	NM_007123	ENSG00000042781	USH2A	RP39|US2|USH2|dJ1111A8.1	usherin	protein-coding	0.003185	0.304762
peak_call/ChIP_NoLigand_vs_input/ChIP_NoLigand_vs_input_peak_478	chr2	120898520	120898819	+	17	NA	intron (NM_001330310, intron 18 of 24)	intron (NM_001330310, intron 18 of 24)	82315	NM_024121	79134	Hs.376722	NM_024121	ENSG00000226479	TMEM185B	FAM11B	transmembrane protein 185B	protein-coding	0.013378	0.4
peak_call/ChIP_NoLigand_vs_input/ChIP_NoLigand_vs_input_peak_418	chr15	80483279	80483578	+	17	NA	Intergenic	Zaphod|DNA|hAT-Tip100	38195	NM_000137	2184	Hs.73875	NM_000137	ENSG00000103876	FAH	-	fumarylacetoacetate hydrolase	protein-coding	0.003344	0.203333
peak_call/ChIP_NoLigand_vs_input/ChIP_NoLigand_vs_input_peak_310	chr12	25559312	25559644	+	16	NA	Intergenic	L1MD1|LINE|L1	146739	NM_152590	160492	Hs.44647	NM_152590	ENSG00000152936	LMNTD1	IFLTD1|LMNARS1|PAS1C1	lamin tail domain containing 1	protein-coding	0	0.303303
peak_call/ChIP_NoLigand_vs_input/ChIP_NoLigand_vs_input_peak_120	chr1	162499163	162499616	+	16	NA	TTS (NM_144624)	TTS (NM_144624)	31794	NM_144624	127933	Hs.127310	NM_144624	ENSG00000152332	UHMK1	KIS|KIST|P-CIP2	U2AF homology motif kinase 1	protein-coding	0.002208	0.27533
peak_call/ChIP_NoLigand_vs_input/ChIP_NoLigand_vs_input_peak_821	chr8	135080634	135080999	+	16	NA	Intergenic	L2a|LINE|L2	182077	NR_125424	101927822	Hs.129114	NR_125424	ENSG00000253593	LOC101927822	-	uncharacterized LOC101927822	ncRNA	0.005479	0.29235
peak_call/ChIP_NoLigand_vs_input/ChIP_NoLigand_vs_input_peak_91	chr1	104420275	104420647	+	16	NA	Intergenic	L1MB1|LINE|L1	127998	NM_001008218	277	Hs.599274	NM_001008218	ENSG00000174876	AMY1B	AMY1	amylase, alpha 1B (salivary)	protein-coding	0	0.262735
peak_call/ChIP_NoLigand_vs_input/ChIP_NoLigand_vs_input_peak_580	chr5	21106875	21107463	+	16	NA	Intergenic	MER4-int|LTR|ERV1	-352420	NR_027028	728411	Hs.88181	NM_207331	ENSG00000183666	GUSBP1	-	glucuronidase, beta pseudogene 1	pseudo	0.003401	0.295416
peak_call/ChIP_NoLigand_vs_input/ChIP_NoLigand_vs_input_peak_555	chr5	12123346	12123713	+	16	NA	Intergenic	Tigger3b|DNA|TcMar-Tigger	-219374	NR_109988	1501	Hs.314543	NM_001332	ENSG00000169862	CTNND2	GT24|NPRAP	catenin delta 2	protein-coding	0	0.269022
peak_call/ChIP_NoLigand_vs_input/ChIP_NoLigand_vs_input_peak_273	chr11	97543394	97543723	+	16	NA	Intergenic	Intergenic	1301969	NR_135097	105369443	Hs.599377	NR_135097	ENSG00000256684	LOC105369443	-	uncharacterized LOC105369443	ncRNA	0	0.266667
peak_call/ChIP_NoLigand_vs_input/ChIP_NoLigand_vs_input_peak_308	chr12	22500694	22501027	+	16	NA	Intergenic	L1MCa|LINE|L1	-13212	NM_001304450	6489	Hs.408614	NM_003034	ENSG00000111728	ST8SIA1	GD3S|SIAT8|SIAT8-A|SIAT8A|ST8SiaI	ST8 alpha-N-acetyl-neuraminide alpha-2,8-sialyltransferase 1	protein-coding	0.003003	0.320359
peak_call/ChIP_NoLigand_vs_input/ChIP_NoLigand_vs_input_peak_435	chr17	21669850	21670248	+	16	NA	Intergenic	Intergenic	-59552	NR_144546	23666	Hs.499916	NR_144546		UBBP4	-	ubiquitin B pseudogene 4	pseudo	0.002513	0.26817
peak_call/ChIP_NoLigand_vs_input/ChIP_NoLigand_vs_input_peak_141	chr1	187579589	187580022	+	16	NA	Intergenic	L1MA3|LINE|L1	167045	NR_132374	106144535	Hs.568709	NR_132374	ENSG00000231599	LINC01037	-	long intergenic non-protein coding RNA 1037	ncRNA	0.002309	0.341014
peak_call/ChIP_NoLigand_vs_input/ChIP_NoLigand_vs_input_peak_73	chr1	98629820	98630225	+	16	NA	Intergenic	Intergenic	-46245	NR_046088	729987	Hs.683961	NR_046088	ENSG00000226053	LINC01776	-	long intergenic non-protein coding RNA 1776	ncRNA	0.004938	0.283251
peak_call/ChIP_NoLigand_vs_input/ChIP_NoLigand_vs_input_peak_675	chr6	56891880	56892179	+	16	NA	3' UTR (NM_152731, exon 7 of 7)	3' UTR (NM_152731, exon 7 of 7)	-19301	NM_020931	57691	Hs.709521	NM_020931	ENSG00000168116	KIAA1586	-	KIAA1586	protein-coding	0.006689	0.333333
peak_call/ChIP_NoLigand_vs_input/ChIP_NoLigand_vs_input_peak_266	chr11	91290514	91290816	+	16	NA	Intergenic	Intergenic	-688295	NR_031663	100302228		NR_031663	ENSG00000221586	MIR1261	MIRN1261|hsa-mir-1261	microRNA 1261	ncRNA	0.006623	0.320132
peak_call/ChIP_NoLigand_vs_input/ChIP_NoLigand_vs_input_peak_615	chr5	45042067	45042406	+	16	NA	Intergenic	Intergenic	233209	NM_016640	10884	Hs.124165	NM_016640	ENSG00000112996	MRPS30	MRP-S30|PAP|PDCD9|S30mt	mitochondrial ribosomal protein S30	protein-coding	0	0.288235
peak_call/ChIP_NoLigand_vs_input/ChIP_NoLigand_vs_input_peak_176	chr1	211246983	211247420	+	16	NA	intron (NM_172362, intron 5 of 10)	L1MCa|LINE|L1	60256	NM_172362	3756	Hs.553187	NM_002238	ENSG00000143473	KCNH1	EAG|EAG1|Kv10.1|TMBTS|ZLS1|h-eag|hEAG1	potassium voltage-gated channel subfamily H member 1	protein-coding	0.002288	0.299087
peak_call/ChIP_NoLigand_vs_input/ChIP_NoLigand_vs_input_peak_322	chr12	40298994	40299542	+	16	NA	intron (NM_052885, intron 4 of 9)	intron (NM_052885, intron 4 of 9)	200393	NM_052885	114134	Hs.558595	NM_052885	ENSG00000151229	SLC2A13	HMIT	solute carrier family 2 member 13	protein-coding	0.001825	0.373406
peak_call/ChIP_NoLigand_vs_input/ChIP_NoLigand_vs_input_peak_812	chr8	114043006	114043445	+	16	NA	intron (NM_052900, intron 5 of 68)	L1MD2|LINE|L1	346157	NM_198124	114788	Hs.91381	NM_052900	ENSG00000164796	CSMD3	-	CUB and Sushi multiple domains 3	protein-coding	0	0.318182
peak_call/ChIP_NoLigand_vs_input/ChIP_NoLigand_vs_input_peak_166	chr1	195955093	195955416	+	16	NA	Intergenic	L1MA9|LINE|L1	596357	NR_039888	100616363		NR_039888	ENSG00000265986	MIR4735	-	microRNA 4735	ncRNA	0	0.345679
peak_call/ChIP_NoLigand_vs_input/ChIP_NoLigand_vs_input_peak_65	chr1	88713835	88714211	+	16	NA	Intergenic	Intergenic	-435804	NM_001320709	5586	Hs.440833	NM_006256	ENSG00000065243	PKN2	PAK2|PRK2|PRKCL2|PRO2042|Pak-2|STK7	protein kinase N2	protein-coding	0	0.307692
peak_call/ChIP_NoLigand_vs_input/ChIP_NoLigand_vs_input_peak_128	chr1	167777768	167778126	+	16	NA	TTS (NM_018417)	TTS (NM_018417)	86760	NM_003953	9019	Hs.493919	NM_003953	ENSG00000197965	MPZL1	MPZL1b|PZR|PZR1b|PZRa|PZRb	myelin protein zero like 1	protein-coding	0	0.370474
peak_call/ChIP_NoLigand_vs_input/ChIP_NoLigand_vs_input_peak_371	chr13	65589018	65589317	+	16	NA	Intergenic	L1MC3|LINE|L1	-851012	NR_132362	105370242	Hs.578051	NR_132362		LINC01052	-	long intergenic non-protein coding RNA 1052	ncRNA	0.003344	0.37
peak_call/ChIP_NoLigand_vs_input/ChIP_NoLigand_vs_input_peak_14	chr1	60677849	60678357	+	16	NA	Intergenic	Intergenic	-138661	NM_152377	127795	Hs.47385	NM_152377	ENSG00000162598	C1orf87	CREF	chromosome 1 open reading frame 87	protein-coding	0	0.32613
peak_call/ChIP_NoLigand_vs_input/ChIP_NoLigand_vs_input_peak_709	chr7	31572858	31573191	+	16	NA	intron (NM_001257968, intron 1 of 14)	L1MEf|LINE|L1	3948	NM_001257968	223075	Hs.224269	NM_194300	ENSG00000180347	CCDC129	-	coiled-coil domain containing 129	protein-coding	0	0.251497
peak_call/ChIP_NoLigand_vs_input/ChIP_NoLigand_vs_input_peak_10	chr1	58221023	58221327	+	16	NA	intron (NM_021080, intron 2 of 16)	intron (NM_021080, intron 2 of 16)	-105040	NR_104365	101926890	Hs.662207	NR_104362	ENSG00000226759	DAB1-AS1	-	DAB1 antisense RNA 1	ncRNA	0.013158	0.327869
peak_call/ChIP_NoLigand_vs_input/ChIP_NoLigand_vs_input_peak_881	chrX	30796416	30796719	+	16	NA	Intergenic	L1M4|LINE|L1	110944	NM_152787	257397	Hs.188256	NM_152787	ENSG00000157625	TAB3	MAP3K7IP3|NAP1	TGF-beta activated kinase 1/MAP3K7 binding protein 3	protein-coding	0.0033	0.345395
peak_call/ChIP_NoLigand_vs_input/ChIP_NoLigand_vs_input_peak_66	chr1	88814219	88814746	+	16	NA	Intergenic	L1M5|LINE|L1	-335345	NM_001320709	5586	Hs.440833	NM_006256	ENSG00000065243	PKN2	PAK2|PRK2|PRKCL2|PRO2042|Pak-2|STK7	protein kinase N2	protein-coding	0	0.289773
peak_call/ChIP_NoLigand_vs_input/ChIP_NoLigand_vs_input_peak_220	chr10	23994100	23994479	+	16	NA	intron (NM_001098500, intron 1 of 18)	L1MB7|LINE|L1	10614	NM_001098500	56243	Hs.445885	NM_019590	ENSG00000120549	KIAA1217	SKT	KIAA1217	protein-coding	0	0.284211
peak_call/ChIP_NoLigand_vs_input/ChIP_NoLigand_vs_input_peak_548	chr5	4624252	4624593	+	16	NA	Intergenic	L1M4c|LINE|L1	-149172	NR_104619	101929153	Hs.385526	NR_104619	ENSG00000249521	LINC02114	-	long intergenic non-protein coding RNA 2114	ncRNA	0.002933	0.283626
peak_call/ChIP_NoLigand_vs_input/ChIP_NoLigand_vs_input_peak_201	chr1	238616556	238616952	+	16	NA	Intergenic	Intergenic	32563	NR_015407	339535	Hs.532047	NR_015407	ENSG00000215808	LINC01139	LINKA	long intergenic non-protein coding RNA 1139	ncRNA	0	0.319899
peak_call/ChIP_NoLigand_vs_input/ChIP_NoLigand_vs_input_peak_490	chr20	58224568	58224926	+	16	NA	intron (NM_001281507, intron 1 of 12)	intron (NM_001281507, intron 1 of 12)	21083	NM_001281507	116154	Hs.473218	NM_080672	ENSG00000087495	PHACTR3	C20orf101|H17739|PPP1R123|SCAPIN1|SCAPININ	phosphatase and actin regulator 3	protein-coding	0.002793	0.328691
peak_call/ChIP_NoLigand_vs_input/ChIP_NoLigand_vs_input_peak_185	chr1	215591243	215591782	+	16	NA	Intergenic	L1MC|LINE|L1	-149210	NM_001319295	51133	Hs.335139	NM_016121	ENSG00000136636	KCTD3	NY-REN-45	potassium channel tetramerization domain containing 3	protein-coding	0.001855	0.281481
peak_call/ChIP_NoLigand_vs_input/ChIP_NoLigand_vs_input_peak_271	chr11	97245079	97245438	+	16	NA	Intergenic	L1MB8|LINE|L1	1003669	NR_135097	105369443	Hs.599377	NR_135097	ENSG00000256684	LOC105369443	-	uncharacterized LOC105369443	ncRNA	0	0.302778
peak_call/ChIP_NoLigand_vs_input/ChIP_NoLigand_vs_input_peak_856	chr9	105484176	105484482	+	16	NA	Intergenic	Intergenic	202410	NR_103830	414319	Hs.385790	NR_103830	ENSG00000204250	LINC00587	C9orf107|bA785H23.1	long intergenic non-protein coding RNA 587	ncRNA	0.003268	0.267101
peak_call/ChIP_NoLigand_vs_input/ChIP_NoLigand_vs_input_peak_164	chr1	194695659	194696000	+	16	NA	Intergenic	Charlie2a|DNA|hAT-Charlie	1421954	NR_125789	101929184	Hs.146728	NR_125789	ENSG00000232077	LINC01031	TCONS_00000361	long intergenic non-protein coding RNA 1031	ncRNA	0.002933	0.230994
peak_call/ChIP_NoLigand_vs_input/ChIP_NoLigand_vs_input_peak_759	chr7	142600506	142601155	+	16	NA	Intergenic	HERV35I-int|LTR|ERV1	-17340	NM_018646	55503	Hs.302740	NM_014274	ENSG00000165125	TRPV6	ABP/ZF|CAT1|CATL|ECAC2|HSA277909|LP6728|ZFAB	transient receptor potential cation channel subfamily V member 6	protein-coding	0.004622	0.307692
peak_call/ChIP_NoLigand_vs_input/ChIP_NoLigand_vs_input_peak_36	chr1	73631396	73631700	+	16	NA	Intergenic	Intergenic	-140305	NR_110676	101927295	Hs.436589	NR_110676	ENSG00000233973	LINC01360	-	long intergenic non-protein coding RNA 1360	ncRNA	0.006579	0.295082
peak_call/ChIP_NoLigand_vs_input/ChIP_NoLigand_vs_input_peak_305	chr12	22333888	22334311	+	16	NA	Intergenic	L1MC1|LINE|L1	134991	NM_018686	55907	Hs.311346	NM_018686	ENSG00000111726	CMAS	CSS	cytidine monophosphate N-acetylneuraminic acid synthetase	protein-coding	0.004728	0.429245
peak_call/ChIP_NoLigand_vs_input/ChIP_NoLigand_vs_input_peak_508	chr3	144568554	144568871	+	16	NA	Intergenic	Intergenic	876545	NM_001134470	205428	Hs.288954	NM_173552	ENSG00000181744	C3orf58	DIA1|GoPro49|HASF	chromosome 3 open reading frame 58	protein-coding	0.003155	0.292453
peak_call/ChIP_NoLigand_vs_input/ChIP_NoLigand_vs_input_peak_380	chr13	78887776	78888102	+	16	NA	intron (NR_047001, intron 3 of 5)	intron (NR_047001, intron 3 of 5)	258949	NR_047001	100874222	Hs.493062	NR_047001	ENSG00000234377	RNF219-AS1	POU4F1-AS1	RNF219 antisense RNA 1	ncRNA	0.009202	0.314985
peak_call/ChIP_NoLigand_vs_input/ChIP_NoLigand_vs_input_peak_190	chr1	217967800	217968236	+	16	NA	intron (NM_138796, intron 8 of 10)	MER102b|DNA|hAT-Charlie	-9556	NR_125784	103752555	Hs.602803	NR_125784	ENSG00000234070	SPATA17-AS1	-	SPATA17 antisense RNA 1	ncRNA	0.009174	0.363844
peak_call/ChIP_NoLigand_vs_input/ChIP_NoLigand_vs_input_peak_331	chr12	58794891	58795258	+	16	NA	Intergenic	Intergenic	-190410	NR_126341	100506869	Hs.290456	NR_126341	ENSG00000258231	LOC100506869	-	uncharacterized LOC100506869	ncRNA	0.002725	0.345109
peak_call/ChIP_NoLigand_vs_input/ChIP_NoLigand_vs_input_peak_4	chr1	47516020	47516320	+	16	NA	3' UTR (NM_001320289, exon 12 of 12)	3' UTR (NM_001320289, exon 12 of 12)	-16990	NM_178134	199974	Hs.176588	NM_178134	ENSG00000186160	CYP4Z1	CYP4A20	cytochrome P450 family 4 subfamily Z member 1	protein-coding	0.003333	0.30897
peak_call/ChIP_NoLigand_vs_input/ChIP_NoLigand_vs_input_peak_544	chr3	192829702	192830080	+	16	NA	Intergenic	MER31-int|LTR|ERV1	-129026	NM_020386	57110	Hs.36761	NM_020386	ENSG00000127252	HRASLS	A-C1|H-REV107|HRASLS1|HRSL1|HSD28	HRAS like suppressor	protein-coding	0.005291	0.266491
peak_call/ChIP_NoLigand_vs_input/ChIP_NoLigand_vs_input_peak_67	chr1	89060229	89060528	+	16	NA	intron (NR_110682, intron 1 of 3)	MIRb|SINE|MIR	-89449	NM_001320709	5586	Hs.440833	NM_006256	ENSG00000065243	PKN2	PAK2|PRK2|PRKCL2|PRO2042|Pak-2|STK7	protein kinase N2	protein-coding	0	0.38
peak_call/ChIP_NoLigand_vs_input/ChIP_NoLigand_vs_input_peak_545	chr5	3720810	3721158	+	16	NA	Intergenic	L1PA10|LINE|L1	124816	NM_024337	79192	Hs.424156	NM_024337	ENSG00000170549	IRX1	IRX-5|IRXA1	iroquois homeobox 1	protein-coding	0.002874	0.34384
peak_call/ChIP_NoLigand_vs_input/ChIP_NoLigand_vs_input_peak_20	chr1	69146537	69147022	+	16	NA	Intergenic	L1MA8|LINE|L1	-183875	NM_001114120	55635	Hs.445098	NM_017779	ENSG00000024526	DEPDC1	DEP.8|DEPDC1-V2|DEPDC1A|SDP35	DEP domain containing 1	protein-coding	0.004124	0.306584
peak_call/ChIP_NoLigand_vs_input/ChIP_NoLigand_vs_input_peak_286	chr12	9411281	9411799	+	16	NA	intron (NR_137434, intron 6 of 6)	L1M5|LINE|L1	18941	NR_137434	100499405	Hs.182314	NR_036466	ENSG00000237248	LINC00987	-	long intergenic non-protein coding RNA 987	ncRNA	0.001931	0.262042
peak_call/ChIP_NoLigand_vs_input/ChIP_NoLigand_vs_input_peak_113	chr1	153010012	153010341	+	16	NA	Intergenic	Intergenic	3418	NM_006945	6703	Hs.505327	NM_006945	ENSG00000163216	SPRR2D	-	small proline rich protein 2D	protein-coding	0.006079	0.312121
peak_call/ChIP_NoLigand_vs_input/ChIP_NoLigand_vs_input_peak_11	chr1	58284393	58284740	+	16	NA	intron (NM_021080, intron 2 of 16)	intron (NM_021080, intron 2 of 16)	-41649	NR_104365	101926890	Hs.662207	NR_104362	ENSG00000226759	DAB1-AS1	-	DAB1 antisense RNA 1	ncRNA	0.008646	0.295977
peak_call/ChIP_NoLigand_vs_input/ChIP_NoLigand_vs_input_peak_823	chr8	136261112	136261455	+	16	NA	intron (NR_120396, intron 1 of 4)	L1PB1|LINE|L1	14909	NR_120395	286094	Hs.440978	NR_026706	ENSG00000254083	LINC01591	-	long intergenic non-protein coding RNA 1591	ncRNA	0	0.331395
peak_call/ChIP_NoLigand_vs_input/ChIP_NoLigand_vs_input_peak_304	chr12	21615218	21615579	+	16	NA	intron (NM_024854, intron 9 of 11)	intron (NM_024854, intron 9 of 11)	24860	NM_024854	79912	Hs.709545	NM_024854	ENSG00000121350	PYROXD1	MFM8	pyridine nucleotide-disulphide oxidoreductase domain 1	protein-coding	0.00554	0.31768
peak_call/ChIP_NoLigand_vs_input/ChIP_NoLigand_vs_input_peak_443	chr17_gl000205_random	120463	120806	+	16	NA	TTS (NR_003682)	TTS (NR_003682)	4011	NR_003682	403340	Hs.572501	NR_003682		MGC70870	-	C-terminal binding protein 2 pseudogene	pseudo	0	0.267442
peak_call/ChIP_NoLigand_vs_input/ChIP_NoLigand_vs_input_peak_570	chr5	19301377	19301886	+	16	NA	Intergenic	Intergenic	584750	NM_001291957	1016	Hs.317632	NM_004934	ENSG00000145526	CDH18	CDH14|CDH14L|CDH24	cadherin 18	protein-coding	0.001965	0.315686
peak_call/ChIP_NoLigand_vs_input/ChIP_NoLigand_vs_input_peak_798	chr8	93992783	93993196	+	16	NA	Intergenic	L1MEe|LINE|L1	-14617	NM_001171798	286144	Hs.440643	NM_001171795	ENSG00000205133	TRIQK	C8orf83|PRO0845|UPF0599	triple QxxK/R motif containing	protein-coding	0	0.241546
peak_call/ChIP_NoLigand_vs_input/ChIP_NoLigand_vs_input_peak_202	chr1	238714635	238715117	+	16	NA	Intergenic	Intergenic	-65559	NR_015407	339535	Hs.532047	NR_015407	ENSG00000215808	LINC01139	LINKA	long intergenic non-protein coding RNA 1139	ncRNA	0.004149	0.293996
peak_call/ChIP_NoLigand_vs_input/ChIP_NoLigand_vs_input_peak_307	chr12	22417418	22417893	+	15	NA	intron (NM_003034, intron 2 of 4)	intron (NM_003034, intron 2 of 4)	69993	NM_003034	6489	Hs.408614	NM_003034	ENSG00000111728	ST8SIA1	GD3S|SIAT8|SIAT8-A|SIAT8A|ST8SiaI	ST8 alpha-N-acetyl-neuraminide alpha-2,8-sialyltransferase 1	protein-coding	0.006316	0.281513
peak_call/ChIP_NoLigand_vs_input/ChIP_NoLigand_vs_input_peak_80	chr1	100285924	100286223	+	15	NA	Intergenic	Arthur1|DNA|hAT-Tip100	-29567	NM_000642	178	Hs.904	NM_000028	ENSG00000162688	AGL	GDE	amylo-alpha-1, 6-glucosidase, 4-alpha-glucanotransferase	protein-coding	0.003344	0.286667
peak_call/ChIP_NoLigand_vs_input/ChIP_NoLigand_vs_input_peak_186	chr1	216122896	216123195	+	15	NA	intron (NM_206933, intron 37 of 71)	AT_rich|Low_complexity|Low_complexity	-122762	NR_125992	102723833	Hs.232072	NR_125992	ENSG00000233620	LOC102723833	-	uncharacterized LOC102723833	ncRNA	0.003344	0.25
peak_call/ChIP_NoLigand_vs_input/ChIP_NoLigand_vs_input_peak_700	chr7	13537355	13537673	+	15	NA	Intergenic	Intergenic	488625	NM_001163151	2115	Hs.22634	NM_004956	ENSG00000006468	ETV1	ER81	ETS variant 1	protein-coding	0.006289	0.344828
peak_call/ChIP_NoLigand_vs_input/ChIP_NoLigand_vs_input_peak_563	chr5	15905512	15905862	+	15	NA	intron (NM_001278317, intron 2 of 3)	intron (NM_001278317, intron 2 of 3)	-29604	NR_030616	100126347		NR_030616	ENSG00000216077	MIR887	MIRN887|hsa-mir-887	microRNA 887	ncRNA	0	0.339031
peak_call/ChIP_NoLigand_vs_input/ChIP_NoLigand_vs_input_peak_140	chr1	187537556	187537900	+	15	NA	Intergenic	Intergenic	124968	NR_132374	106144535	Hs.568709	NR_132374	ENSG00000231599	LINC01037	-	long intergenic non-protein coding RNA 1037	ncRNA	0.002907	0.284058
peak_call/ChIP_NoLigand_vs_input/ChIP_NoLigand_vs_input_peak_666	chr6	9690146	9690448	+	15	NA	Intergenic	L1ME4a|LINE|L1	-722254	NR_033910	100130275	Hs.661431	NR_033910		TFAP2A-AS1	-	TFAP2A antisense RNA 1	ncRNA	0.003311	0.270627
peak_call/ChIP_NoLigand_vs_input/ChIP_NoLigand_vs_input_peak_233	chr11	21804681	21805069	+	15	NA	Intergenic	Intergenic	-409847	NM_213599	203859	Hs.154329	NM_213599	ENSG00000171714	ANO5	GDD1|LGMD2L|TMEM16E	anoctamin 5	protein-coding	0.002577	0.311054
peak_call/ChIP_NoLigand_vs_input/ChIP_NoLigand_vs_input_peak_183	chr1	215051354	215051742	+	15	NA	Intergenic	Intergenic	-127337	NM_001017424	3776	Hs.497745	NM_014217	ENSG00000082482	KCNK2	K2p2.1|TPKC1|TREK|TREK-1|TREK1|hTREK-1c|hTREK-1e	potassium two pore domain channel subfamily K member 2	protein-coding	0.002577	0.257069
peak_call/ChIP_NoLigand_vs_input/ChIP_NoLigand_vs_input_peak_295	chr12	17560339	17560653	+	15	NA	Intergenic	L1MD1|LINE|L1	-265737	NR_039770	100616279		NR_039770	ENSG00000283665	MIR3974	-	microRNA 3974	ncRNA	0.003185	0.238095
peak_call/ChIP_NoLigand_vs_input/ChIP_NoLigand_vs_input_peak_817	chr8	122819256	122819586	+	15	NA	Intergenic	Intergenic	-165791	NM_005328	3037	Hs.159226	NM_005328	ENSG00000170961	HAS2	-	hyaluronan synthase 2	protein-coding	0.00303	0.413897
peak_call/ChIP_NoLigand_vs_input/ChIP_NoLigand_vs_input_peak_152	chr1	191132030	191132404	+	14	NA	Intergenic	Intergenic	538197	NR_033922	440704	Hs.518802	NR_033922	ENSG00000231175	LINC01720	-	long intergenic non-protein coding RNA 1720	ncRNA	0.002674	0.264
peak_call/ChIP_NoLigand_vs_input/ChIP_NoLigand_vs_input_peak_552	chr5	10122127	10122549	+	14	NA	Intergenic	Charlie7|DNA|hAT-Charlie	127683	NR_047670	134145	Hs.481569	NM_199133	ENSG00000150756	FAM173B	JS-2	family with sequence similarity 173 member B	protein-coding	0.00237	0.321513
peak_call/ChIP_NoLigand_vs_input/ChIP_NoLigand_vs_input_peak_289	chr12	16734855	16735169	+	14	NA	intron (NR_045014, intron 2 of 3)	L1MD|LINE|L1	23301	NM_001243611	55885	Hs.504908	NM_018640	ENSG00000048540	LMO3	RBTN3|RBTNL2|RHOM3|Rhom-3	LIM domain only 3	protein-coding	0.006369	0.279365
peak_call/ChIP_NoLigand_vs_input/ChIP_NoLigand_vs_input_peak_588	chr5	23593386	23593743	+	14	NA	Intergenic	Intergenic	85800	NM_001310214	56979	Hs.283096	NM_020227	ENSG00000164256	PRDM9	KMT8B|MEISETZ|MSBP3|PFM6|ZNF899	PR/SET domain 9	protein-coding	0	0.284916
peak_call/ChIP_NoLigand_vs_input/ChIP_NoLigand_vs_input_peak_125	chr1	164226636	164226999	+	14	NA	Intergenic	Intergenic	-301780	NM_002585	5087	Hs.557097	NM_002585	ENSG00000185630	PBX1	-	PBX homeobox 1	protein-coding	0.002755	0.274725
peak_call/ChIP_NoLigand_vs_input/ChIP_NoLigand_vs_input_peak_781	chr8	68358723	68359022	+	14	NA	intron (NR_136224, intron 2 of 4)	intron (NR_136224, intron 2 of 4)	102803	NR_136223	102724708	Hs.636330	NR_136223		LOC102724708	-	uncharacterized LOC102724708	ncRNA	0.006689	0.273333
peak_call/ChIP_NoLigand_vs_input/ChIP_NoLigand_vs_input_peak_575	chr5	20948452	20948869	+	14	NA	Intergenic	L1MC1|LINE|L1	-372678	NM_001291956	1016	Hs.317632	NM_004934	ENSG00000145526	CDH18	CDH14|CDH14L|CDH24	cadherin 18	protein-coding	0.002398	0.330144
peak_call/ChIP_NoLigand_vs_input/ChIP_NoLigand_vs_input_peak_175	chr1	211203887	211204201	+	14	NA	intron (NM_172362, intron 5 of 10)	L1MD1|LINE|L1	103413	NM_172362	3756	Hs.553187	NM_002238	ENSG00000143473	KCNH1	EAG|EAG1|Kv10.1|TMBTS|ZLS1|h-eag|hEAG1	potassium voltage-gated channel subfamily H member 1	protein-coding	0.006369	0.301587
peak_call/ChIP_NoLigand_vs_input/ChIP_NoLigand_vs_input_peak_22	chr1	69801125	69801482	+	14	NA	Intergenic	Intergenic	-231565	NM_001330635	57554	Hs.479658	NM_020794	ENSG00000033122	LRRC7	DENSIN	leucine rich repeat containing 7	protein-coding	0.005602	0.296089
peak_call/ChIP_NoLigand_vs_input/ChIP_NoLigand_vs_input_peak_123	chr1	163001234	163001786	+	14	NA	Intergenic	L1ME4a|LINE|L1	-36886	NM_001102445	5999	Hs.386726	NM_005613	ENSG00000117152	RGS4	RGP4|SCZD9	regulator of G-protein signaling 4	protein-coding	0.005435	0.264014
peak_call/ChIP_NoLigand_vs_input/ChIP_NoLigand_vs_input_peak_226	chr11	5317246	5317931	+	14	NA	Intergenic	Intergenic	5588	NM_033179	79339	Hs.679499	NM_033179	ENSG00000183251	OR51B4	HOR5'Beta1	olfactory receptor family 51 subfamily B member 4	protein-coding	0.00146	0.293003
peak_call/ChIP_NoLigand_vs_input/ChIP_NoLigand_vs_input_peak_673	chr6	55071618	55072042	+	14	NA	intron (NM_001526, intron 1 of 6)	MIR3|SINE|MIR	32759	NM_001526	3062	Hs.151624	NM_001526	ENSG00000137252	HCRTR2	OX2R	hypocretin receptor 2	protein-coding	0.004717	0.268235
peak_call/ChIP_NoLigand_vs_input/ChIP_NoLigand_vs_input_peak_300	chr12	20410298	20410661	+	14	NA	Intergenic	Intergenic	-111700	NM_000921	5139	Hs.386791	NM_000921	ENSG00000172572	PDE3A	CGI-PDE|CGI-PDE A|CGI-PDE-A|HTNB	phosphodiesterase 3A	protein-coding	0	0.324176
peak_call/ChIP_NoLigand_vs_input/ChIP_NoLigand_vs_input_peak_99	chr1	106039180	106039517	+	14	NA	Intergenic	L1MC4a|LINE|L1	122209	NR_125955	101928476	Hs.563856	NR_125954	ENSG00000230768	LINC01676	-	long intergenic non-protein coding RNA 1676	ncRNA	0.005935	0.301775
peak_call/ChIP_NoLigand_vs_input/ChIP_NoLigand_vs_input_peak_566	chr5	18209073	18209434	+	14	NA	Intergenic	Intergenic	401870	NR_134286	646241	Hs.407197	NR_134286		LOC646241	-	uncharacterized LOC646241	ncRNA	0.00554	0.276243
peak_call/ChIP_NoLigand_vs_input/ChIP_NoLigand_vs_input_peak_367	chr13	63630386	63630753	+	14	NA	Intergenic	Intergenic	-249077	NR_120403	100874176	Hs.402083	NR_047029		LINC00448	-	long intergenic non-protein coding RNA 448	ncRNA	0.002725	0.3125
peak_call/ChIP_NoLigand_vs_input/ChIP_NoLigand_vs_input_peak_656	chr5	166660445	166660773	+	13	NA	Intergenic	Intergenic	-51234	NM_001122679	57451	Hs.631957	NM_001080428	ENSG00000145934	TENM2	ODZ2|TEN-M2|TNM2|ten-2	teneurin transmembrane protein 2	protein-coding	0	0.303951
peak_call/ChIP_NoLigand_vs_input/ChIP_NoLigand_vs_input_peak_290	chr12	16996672	16997098	+	13	NA	Intergenic	Intergenic	-144796	NR_036619	728622	Hs.741380	NR_036619		SKP1P2	SKP1B|p19B	S-phase kinase associated protein 1 pseudogene 2	pseudo	0.007042	0.332553
peak_call/ChIP_NoLigand_vs_input/ChIP_NoLigand_vs_input_peak_263	chr11	88866763	88867076	+	13	NA	Intergenic	Intergenic	-44121	NM_000372	7299	Hs.503555	NM_000372	ENSG00000077498	TYR	ATN|CMM8|OCA1|OCA1A|OCAIA|SHEP3	tyrosinase	protein-coding	0	0.305732
peak_call/ChIP_NoLigand_vs_input/ChIP_NoLigand_vs_input_peak_477	chr2	116551230	116551587	+	13	NA	intron (NM_001321906, intron 20 of 26)	intron (NM_001321906, intron 20 of 26)	450015	NM_001321913	57628	Hs.580539	NM_020868	ENSG00000175497	DPP10	DPL2|DPPY|DPRP-3|DPRP3	dipeptidyl peptidase like 10	protein-coding	0.005602	0.256983
peak_call/ChIP_NoLigand_vs_input/ChIP_NoLigand_vs_input_peak_489	chr20	57632529	57632875	+	13	NA	Intergenic	L1M5|LINE|L1	-14801	NR_037930	100533975	Hs.656865	NR_037929		SLMO2-ATP5E	-	SLMO2-ATP5E readthrough	ncRNA	0.00289	0.259366
peak_call/ChIP_NoLigand_vs_input/ChIP_NoLigand_vs_input_peak_664	chr6	8256027	8256360	+	13	NA	Intergenic	L1MEf|LINE|L1	-153365	NR_037618	100526837	Hs.719272	NR_037618		EEF1E1-BLOC1S5	EEF1E1-MUTED	EEF1E1-BLOC1S5 readthrough (NMD candidate)	ncRNA	0	0.254491
peak_call/ChIP_NoLigand_vs_input/ChIP_NoLigand_vs_input_peak_732	chr7	89276037	89276380	+	13	NA	Intergenic	Intergenic	-472506	NR_003551	442523	Hs.406964	NR_003551	ENSG00000235436	DPY19L2P4	-	DPY19L2 pseudogene 4	pseudo	0.005831	0.343023
peak_call/ChIP_NoLigand_vs_input/ChIP_NoLigand_vs_input_peak_345	chr12	81968060	81968430	+	13	NA	intron (NM_001220474, intron 2 of 30)	intron (NM_001220474, intron 2 of 30)	23905	NM_001220478	8499	Hs.506216	NM_003625	ENSG00000139220	PPFIA2	-	PTPRF interacting protein alpha 2	protein-coding	0	0.301887
peak_call/ChIP_NoLigand_vs_input/ChIP_NoLigand_vs_input_peak_236	chr11	25205546	25205876	+	13	NA	Intergenic	Intergenic	687195	NM_001009909	338645	Hs.144138	NM_001009909	ENSG00000187398	LUZP2	KFSP2566|PRO6246	leucine zipper protein 2	protein-coding	0.006061	0.29003
peak_call/ChIP_NoLigand_vs_input/ChIP_NoLigand_vs_input_peak_228	chr11	5991237	5991649	+	13	NA	Intergenic	Intergenic	-1719	NM_001146033	390084	Hs.719888	NM_001146033	ENSG00000188691	OR56A5	OR56A5P	olfactory receptor family 56 subfamily A member 5	protein-coding	0.004854	0.302663
peak_call/ChIP_NoLigand_vs_input/ChIP_NoLigand_vs_input_peak_797	chr8	93670653	93671104	+	13	NA	Intergenic	Intergenic	-3156	NR_125827	102724710	Hs.125714	NR_125827	ENSG00000253634	LOC102724710	-	uncharacterized LOC102724710	ncRNA	0	0.285398
peak_call/ChIP_NoLigand_vs_input/ChIP_NoLigand_vs_input_peak_397	chr13	93213440	93213739	+	13	NA	intron (NM_004466, intron 7 of 7)	MIR|SINE|MIR	71173	NR_049840	100847092		NR_049840	ENSG00000263741	MIR548AS	-	microRNA 548as	ncRNA	0.013378	0.346667
peak_call/ChIP_NoLigand_vs_input/ChIP_NoLigand_vs_input_peak_446	chr18	8093738	8094088	+	13	NA	intron (NM_001105244, intron 11 of 32)	intron (NM_001105244, intron 11 of 32)	273119	NR_024419	100192426	Hs.666655	NR_024419	ENSG00000266149	LOC100192426	-	uncharacterized LOC100192426	ncRNA	0.005714	0.324786
peak_call/ChIP_NoLigand_vs_input/ChIP_NoLigand_vs_input_peak_126	chr1	166981062	166981413	+	13	NA	intron (NM_032858, intron 8 of 11)	intron (NM_032858, intron 8 of 11)	22911	NM_032858	84944	Hs.651245	NM_032858	ENSG00000143194	MAEL	CT128|SPATA35	maelstrom spermatogenic transposon silencer	protein-coding	0.002849	0.321023
peak_call/ChIP_NoLigand_vs_input/ChIP_NoLigand_vs_input_peak_710	chr7	31883433	31883770	+	13	NA	intron (NM_001322059, intron 10 of 17)	L1ME2|LINE|L1	156970	NM_006658	10842	Hs.227011	NM_006658	ENSG00000106341	PPP1R17	C7orf16|GSBS	protein phosphatase 1 regulatory subunit 17	protein-coding	0	0.284024
peak_call/ChIP_NoLigand_vs_input/ChIP_NoLigand_vs_input_peak_275	chr11	98168891	98169206	+	13	NA	Intergenic	L1P1|LINE|L1	-722658	NM_001243270	53942	Hs.656783	NM_014361	ENSG00000149972	CNTN5	HNB-2s|NB-2	contactin 5	protein-coding	0.003175	0.294304
peak_call/ChIP_NoLigand_vs_input/ChIP_NoLigand_vs_input_peak_400	chr13	97104886	97105363	+	13	NA	intron (NM_153456, intron 1 of 1)	intron (NM_153456, intron 1 of 1)	25641	NR_039723	100616137		NR_039723	ENSG00000283487	MIR4501	-	microRNA 4501	ncRNA	0.006289	0.443515
peak_call/ChIP_NoLigand_vs_input/ChIP_NoLigand_vs_input_peak_730	chr7	85042170	85042513	+	13	NA	Intergenic	Intergenic	-8097	NR_134240	105375380	Hs.679608	NR_134240	ENSG00000225128	LINC00972	-	long intergenic non-protein coding RNA 972	ncRNA	0.005831	0.290698
peak_call/ChIP_NoLigand_vs_input/ChIP_NoLigand_vs_input_peak_64	chr1	88713382	88713699	+	13	NA	Intergenic	Intergenic	-436287	NM_001320709	5586	Hs.440833	NM_006256	ENSG00000065243	PKN2	PAK2|PRK2|PRKCL2|PRO2042|Pak-2|STK7	protein kinase N2	protein-coding	0	0.342767
peak_call/ChIP_NoLigand_vs_input/ChIP_NoLigand_vs_input_peak_265	chr11	91010932	91011301	+	13	NA	Intergenic	Intergenic	-408746	NR_031663	100302228		NR_031663	ENSG00000221586	MIR1261	MIRN1261|hsa-mir-1261	microRNA 1261	ncRNA	0.00271	0.272973
peak_call/ChIP_NoLigand_vs_input/ChIP_NoLigand_vs_input_peak_837	chr9	24669657	24670142	+	13	NA	Intergenic	Intergenic	-124225	NM_001271706	100129669	Hs.573530	NM_001271706	ENSG00000205442	IZUMO3	C9orf134|bA20A20.1	IZUMO family member 3	protein-coding	0.002062	0.269547
peak_call/ChIP_NoLigand_vs_input/ChIP_NoLigand_vs_input_peak_217	chr10	9233218	9233569	+	13	NA	Intergenic	L1MEf|LINE|L1	-84183	NR_108039	100507163	Hs.649223	NR_108039		LINC00709	-	long intergenic non-protein coding RNA 709	ncRNA	0.002849	0.292614
peak_call/ChIP_NoLigand_vs_input/ChIP_NoLigand_vs_input_peak_451	chr2	34971965	34972300	+	13	NA	Intergenic	Intergenic	69508	NR_126404	104355288	Hs.624529	NR_126404	ENSG00000228262	LINC01320	-	long intergenic non-protein coding RNA 1320	ncRNA	0	0.282738
peak_call/ChIP_NoLigand_vs_input/ChIP_NoLigand_vs_input_peak_880	chrX	29795114	29795466	+	13	NA	intron (NM_014271, intron 6 of 10)	intron (NM_014271, intron 6 of 10)	202895	NR_049877	100847047		NR_049877	ENSG00000264090	MIR4666B	-	microRNA 4666b	ncRNA	0.005682	0.348442
peak_call/ChIP_NoLigand_vs_input/ChIP_NoLigand_vs_input_peak_413	chr15	50446355	50446681	+	13	NA	Intergenic	MER65-int|LTR|ERV1	-27875	NM_001159629	11001	Hs.11729	NM_003645	ENSG00000140284	SLC27A2	ACSVL1|FACVL1|FATP2|HsT17226|VLACS|VLCS|hFACVL1	solute carrier family 27 member 2	protein-coding	0	0.238532
peak_call/ChIP_NoLigand_vs_input/ChIP_NoLigand_vs_input_peak_139	chr1	184771688	184772056	+	13	NA	intron (NM_052966, intron 12 of 13)	intron (NM_052966, intron 12 of 13)	-47831	NM_025191	80267	Hs.523811	NM_025191	ENSG00000116406	EDEM3	C1orf22	ER degradation enhancing alpha-mannosidase like protein 3	protein-coding	0.013587	0.387534
peak_call/ChIP_NoLigand_vs_input/ChIP_NoLigand_vs_input_peak_518	chr3	154143524	154143847	+	13	NA	intron (NM_001038705, intron 2 of 3)	intron (NM_001038705, intron 2 of 3)	3819	NM_001038705	344758	Hs.688231	NM_001038705	ENSG00000174948	GPR149	IEDA|PGR10	G protein-coupled receptor 149	protein-coding	0.012384	0.373457
peak_call/ChIP_NoLigand_vs_input/ChIP_NoLigand_vs_input_peak_863	chrX	5724314	5724715	+	13	NA	Intergenic	L1MEg|LINE|L1	-419885	NR_136577	105373156	Hs.21107	NR_136577		LOC105373156	-	uncharacterized LOC105373156	ncRNA	0	0.320896
peak_call/ChIP_NoLigand_vs_input/ChIP_NoLigand_vs_input_peak_452	chr2	35117913	35118212	+	13	NA	Intergenic	Intergenic	215438	NR_126404	104355288	Hs.624529	NR_126404	ENSG00000228262	LINC01320	-	long intergenic non-protein coding RNA 1320	ncRNA	0.006689	0.42
peak_call/ChIP_NoLigand_vs_input/ChIP_NoLigand_vs_input_peak_653	chr5	147691415	147691723	+	13	NA	promoter-TSS (NM_032566)	promoter-TSS (NM_032566)	-421	NM_032566	84651	Hs.244569	NM_032566	ENSG00000145879	SPINK7	ECG2|ECRG2	serine peptidase inhibitor, Kazal type 7 (putative)	protein-coding	0.016234	0.349515
peak_call/ChIP_NoLigand_vs_input/ChIP_NoLigand_vs_input_peak_469	chr2	78067152	78067451	+	13	NA	intron (NR_110288, intron 2 of 3)	intron (NR_110288, intron 2 of 3)	-75759	NR_110286	101927926	Hs.149042	NR_110286	ENSG00000233605	LINC01851	-	long intergenic non-protein coding RNA 1851	ncRNA	0.003344	0.316667
peak_call/ChIP_NoLigand_vs_input/ChIP_NoLigand_vs_input_peak_583	chr5	22386453	22386896	+	13	NA	intron (NM_004061, intron 3 of 14)	intron (NM_004061, intron 3 of 14)	-172765	NM_001317228	1010	Hs.113684	NM_004061	ENSG00000154162	CDH12	CDHB	cadherin 12	protein-coding	0	0.274775
peak_call/ChIP_NoLigand_vs_input/ChIP_NoLigand_vs_input_peak_18	chr1	67210240	67210643	+	13	NA	3' UTR (NM_001308203, exon 22 of 22)	3' UTR (NM_001308203, exon 22 of 22)	-7699	NM_152665	200132	Hs.479226	NM_152665	ENSG00000152760	TCTEX1D1	-	Tctex1 domain containing 1	protein-coding	0.002481	0.284653
peak_call/ChIP_NoLigand_vs_input/ChIP_NoLigand_vs_input_peak_718	chr7	54586537	54586899	+	13	NA	Intergenic	L1M1|LINE|L1	-23300	NM_182546	222008	Hs.335933	NM_182546	ENSG00000170419	VSTM2A	VSTM2	V-set and transmembrane domain containing 2A	protein-coding	0.002762	0.275482
peak_call/ChIP_NoLigand_vs_input/ChIP_NoLigand_vs_input_peak_708	chr7	29524368	29524737	+	13	NA	intron (NM_001293081, intron 1 of 6)	intron (NM_001293081, intron 1 of 6)	1120	NM_001293081	1124	Hs.654611	NM_004067	ENSG00000106069	CHN2	ARHGAP3|BCH|CHN2-3|RHOGAP3	chimerin 2	protein-coding	0	0.348649
peak_call/ChIP_NoLigand_vs_input/ChIP_NoLigand_vs_input_peak_333	chr12	62076526	62076825	+	13	NA	Intergenic	L1PB3|LINE|L1	509945	NM_178539	338811	Hs.269745	NM_178539	ENSG00000198673	FAM19A2	TAFA-2|TAFA2	family with sequence similarity 19 member A2, C-C motif chemokine like	protein-coding	0	0.306667
peak_call/ChIP_NoLigand_vs_input/ChIP_NoLigand_vs_input_peak_727	chr7	82762027	82762748	+	13	NA	intron (NM_014510, intron 3 of 19)	intron (NM_014510, intron 3 of 19)	29810	NM_033026	27445	Hs.12376	NM_014510	ENSG00000186472	PCLO	ACZ|PCH3	piccolo presynaptic cytomatrix protein	protein-coding	0	0.263158
peak_call/ChIP_NoLigand_vs_input/ChIP_NoLigand_vs_input_peak_163	chr1	194239472	194239870	+	13	NA	Intergenic	Intergenic	965796	NR_125789	101929184	Hs.146728	NR_125789	ENSG00000232077	LINC01031	TCONS_00000361	long intergenic non-protein coding RNA 1031	ncRNA	0.002513	0.235589
peak_call/ChIP_NoLigand_vs_input/ChIP_NoLigand_vs_input_peak_513	chr3	147571187	147571544	+	13	NA	Intergenic	L1ME1|LINE|L1	-224581	NR_134937	100507461	Hs.112623	NR_134937	ENSG00000241131	LINC02032	-	long intergenic non-protein coding RNA 2032	ncRNA	0.002801	0.290503
peak_call/ChIP_NoLigand_vs_input/ChIP_NoLigand_vs_input_peak_644	chr5	120242278	120242577	+	13	NA	Intergenic	L1PA15-16|LINE|L1	375268	NM_001308088	51334	Hs.157461	NM_016644	ENSG00000184838	PRR16	DSC54|LARGEN	proline rich 16	protein-coding	0.003344	0.323333
peak_call/ChIP_NoLigand_vs_input/ChIP_NoLigand_vs_input_peak_398	chr13	94025598	94025949	+	13	NA	intron (NM_005708, intron 1 of 8)	intron (NM_005708, intron 1 of 8)	146712	NM_005708	10082	Hs.444329	NM_005708	ENSG00000183098	GPC6	OMIMD1	glypican 6	protein-coding	0.002849	0.340909
peak_call/ChIP_NoLigand_vs_input/ChIP_NoLigand_vs_input_peak_406	chr13	105800590	105800983	+	13	NA	Intergenic	Intergenic	-317430	NM_001161814	267012	Hs.381382	NM_172370	ENSG00000182346	DAOA	LG72|SG72	D-amino acid oxidase activator	protein-coding	0	0.291878
peak_call/ChIP_NoLigand_vs_input/ChIP_NoLigand_vs_input_peak_872	chrX	15876209	15876574	+	13	NA	Intergenic	Intergenic	-3254	NM_001272071	8905	Hs.121592	NM_003916	ENSG00000182287	AP1S2	DC22|MRX59|MRXS21|MRXS5|MRXSF|PGS|SIGMA1B	adaptor related protein complex 1 sigma 2 subunit	protein-coding	0.00274	0.396175
peak_call/ChIP_NoLigand_vs_input/ChIP_NoLigand_vs_input_peak_338	chr12	75217626	75218090	+	13	NA	Intergenic	L1M5|LINE|L1	286307	NM_001136262	552889	Hs.744849	NM_001136262	ENSG00000253719	ATXN7L3B	lnc-SCA7	ataxin 7 like 3B	protein-coding	0.002155	0.268817
peak_call/ChIP_NoLigand_vs_input/ChIP_NoLigand_vs_input_peak_737	chr7	96347221	96347566	+	13	NA	Intergenic	Intergenic	-8190	NM_006304	7979	Hs.489201	NM_006304	ENSG00000127922	SEM1	DSS1|ECD|SHFD1|SHFM1|SHSF1|Shfdg1	SEM1, 26S proteasome complex subunit	protein-coding	0.005797	0.312139
peak_call/ChIP_NoLigand_vs_input/ChIP_NoLigand_vs_input_peak_45	chr1	77162127	77162453	+	13	NA	Intergenic	L1ME3D|LINE|L1	-170803	NM_030965	81849	Hs.149201	NM_030965	ENSG00000117069	ST6GALNAC5	SIAT7-E|SIAT7E|ST6GalNAcV	ST6 N-acetylgalactosaminide alpha-2,6-sialyltransferase 5	protein-coding	0	0.284404
peak_call/ChIP_NoLigand_vs_input/ChIP_NoLigand_vs_input_peak_171	chr1	207482018	207482317	+	13	NA	Intergenic	HAL1|LINE|L1	-12650	NR_125349	1604	Hs.126517	NM_000574	ENSG00000196352	CD55	CR|CROM|DAF|TC	CD55 molecule (Cromer blood group)	protein-coding	0	0.283333
peak_call/ChIP_NoLigand_vs_input/ChIP_NoLigand_vs_input_peak_506	chr3	144246302	144246753	+	13	NA	Intergenic	Intergenic	554360	NM_001134470	205428	Hs.288954	NM_173552	ENSG00000181744	C3orf58	DIA1|GoPro49|HASF	chromosome 3 open reading frame 58	protein-coding	0.004435	0.25885
peak_call/ChIP_NoLigand_vs_input/ChIP_NoLigand_vs_input_peak_752	chr7	135793158	135793479	+	13	NA	Intergenic	L1PA17|LINE|L1	-131114	NM_001128619	767558	Hs.602015	NM_001128619	ENSG00000267697	LUZP6	MPD6|MTPNUT	leucine zipper protein 6	protein-coding	0	0.335404
peak_call/ChIP_NoLigand_vs_input/ChIP_NoLigand_vs_input_peak_873	chrX	16397772	16398071	+	13	NA	Intergenic	AluSz|SINE|Alu	212317	NM_001277307	645864	Hs.632792	NM_001277307	ENSG00000182798	MAGEB17	-	MAGE family member B17	protein-coding	0.010033	0.463333
peak_call/ChIP_NoLigand_vs_input/ChIP_NoLigand_vs_input_peak_492	chr21	28952485	28952855	+	13	NA	Intergenic	AluJo|SINE|Alu	-142028	NR_024357	54088	Hs.570434	NR_024357	ENSG00000225298	LINC00113	C21orf23|NCRNA00113	long intergenic non-protein coding RNA 113	ncRNA	0	0.301887
peak_call/ChIP_NoLigand_vs_input/ChIP_NoLigand_vs_input_peak_789	chr8	78942405	78942766	+	13	NA	Intergenic	Intergenic	-485751	NM_006823	5569	Hs.433700	NM_006823	ENSG00000171033	PKIA	PRKACN1	cAMP-dependent protein kinase inhibitor alpha	protein-coding	0.00831	0.323204
peak_call/ChIP_NoLigand_vs_input/ChIP_NoLigand_vs_input_peak_520	chr3	161612760	161613160	+	13	NA	Intergenic	Intergenic	398364	NM_001080440	131149	Hs.585021	NM_001080440	ENSG00000182447	OTOL1	C1QTNF15	otolin 1	protein-coding	0	0.276808
peak_call/ChIP_NoLigand_vs_input/ChIP_NoLigand_vs_input_peak_782	chr8	69164914	69165213	+	13	NA	Intergenic	Intergenic	-77894	NM_001195639	116328	Hs.491941	NM_052958	ENSG00000165084	C8orf34	VEST-1|VEST1	chromosome 8 open reading frame 34	protein-coding	0.003344	0.353333
peak_call/ChIP_NoLigand_vs_input/ChIP_NoLigand_vs_input_peak_788	chr8	76772857	76773324	+	13	NA	Intergenic	MER103C|DNA|hAT-Charlie	320887	NM_004133	3174	Hs.241529	NM_004133	ENSG00000164749	HNF4G	NR2A2|NR2A3	hepatocyte nuclear factor 4 gamma	protein-coding	0.004283	0.314103
peak_call/ChIP_NoLigand_vs_input/ChIP_NoLigand_vs_input_peak_887	chrX	34088568	34088940	+	13	NA	Intergenic	L1MEg|LINE|L1	61693	NM_203408	158724	Hs.143268	NM_203408	ENSG00000185448	FAM47A	-	family with sequence similarity 47 member A	protein-coding	0	0.300268

## Sheet: Lactate
PeakID (cmd=annotatePeaks.pl peak_call/ChIP_Ligand_vs_input/ChIP_Ligand_vs_input_peaks.narrowPeak hg19 -gsize hg19 -cons -CpG -go annotation/ChIP_Ligand_vs_input/ChIP_Ligand_vs_input -genomeOntology annotation/ChIP_Ligand_vs_input/ChIP_Ligand_vs_input)	Chr	Start	End	Strand	Peak Score	Focus Ratio/Region Size	Annotation	Detailed Annotation	Distance to TSS	Nearest PromoterID	Entrez ID	Nearest Unigene	Nearest Refseq	Nearest Ensembl	Gene Name	Gene Alias	Gene Description	Gene Type	CpG%	GC%
peak_call/ChIP_Ligand_vs_input/ChIP_Ligand_vs_input_peak_126	chr12	123213656	123215097	+	469	NA	exon (NM_032554, exon 1 of 1)	exon (NM_032554, exon 1 of 1)	753	NM_032554	27198	Hs.610873	NM_032554	ENSG00000196917	HCAR1	FKSG80|GPR104|GPR81|HCA1|LACR1|TA-GPCR|TAGPCR	hydroxycarboxylic acid receptor 1	protein-coding	0.034698	0.543689
peak_call/ChIP_Ligand_vs_input/ChIP_Ligand_vs_input_peak_159	chr2	189876184	189877353	+	76	NA	3' UTR (NM_000090, exon 51 of 51)	3' UTR (NM_000090, exon 51 of 51)	16412	NR_037401	100500837		NR_037401	ENSG00000168542	MIR3606	mir-3606	microRNA 3606	ncRNA	0.006843	0.334188
peak_call/ChIP_Ligand_vs_input/ChIP_Ligand_vs_input_peak_226	chr7	5567088	5567425	+	47	NA	3' UTR (NM_001101, exon 6 of 6)	3' UTR (NM_001101, exon 6 of 6)	2976	NM_001101	60	Hs.520640	NM_001101	ENSG00000075624	ACTB	BRWS1|PS1TP5BP1	actin beta	protein-coding	0.035608	0.423077
peak_call/ChIP_Ligand_vs_input/ChIP_Ligand_vs_input_peak_212	chr5	151042037	151043305	+	41	NA	3' UTR (NM_003118, exon 10 of 10)	3' UTR (NM_003118, exon 10 of 10)	-13835	NR_109873	101927096	Hs.571023	NR_109873	ENSG00000249035	CTB-113P19.1	-	uncharacterized LOC101927096	ncRNA	0.014196	0.453113
peak_call/ChIP_Ligand_vs_input/ChIP_Ligand_vs_input_peak_74	chr11	2016637	2017217	+	38	NA	non-coding (NR_002196, exon 5 of 5)	non-coding (NR_002196, exon 5 of 5)	1134	NR_030533	100033819		NR_030533	ENSG00000130600	MIR675	MIRN675|hsa-mir-675	microRNA 675	ncRNA	0.041379	0.561102
peak_call/ChIP_Ligand_vs_input/ChIP_Ligand_vs_input_peak_160	chr2	216226092	216226483	+	37	NA	exon (NM_002026, exon 46 of 46)	exon (NM_002026, exon 46 of 46)	49608	NM_004044	471	Hs.90280	NM_004044	ENSG00000138363	ATIC	AICAR|AICARFT|HEL-S-70p|IMPCHASE|PURH	5-aminoimidazole-4-carboxamide ribonucleotide formyltransferase/IMP cyclohydrolase	protein-coding	0.005115	0.423469
peak_call/ChIP_Ligand_vs_input/ChIP_Ligand_vs_input_peak_161	chr2	224839996	224840718	+	37	NA	non-coding (NR_073116, exon 10 of 10)	non-coding (NR_073116, exon 10 of 10)	18236	NM_022915	65080	Hs.203559	NM_022915	ENSG00000135900	MRPL44	COXPD16|L44MT|MRP-L44	mitochondrial ribosomal protein L44	protein-coding	0.009695	0.340249
peak_call/ChIP_Ligand_vs_input/ChIP_Ligand_vs_input_peak_148	chr17	48262788	48263185	+	33	NA	exon (NM_000088, exon 51 of 51)	exon (NM_000088, exon 51 of 51)	-13149	NR_024192	373861	Hs.25934	NM_194072		HILS1	H1.9	histone linker H1 domain, spermatid-specific 1 (pseudogene)	pseudo	0.040302	0.613065
peak_call/ChIP_Ligand_vs_input/ChIP_Ligand_vs_input_peak_109	chr12	46700243	46700542	+	31	NA	Intergenic	L1MB3|LINE|L1	-37184	NM_001278388	81539	Hs.533770	NM_030674	ENSG00000111371	SLC38A1	ATA1|NAT2|SAT1|SNAT1	solute carrier family 38 member 1	protein-coding	0	0.313333
peak_call/ChIP_Ligand_vs_input/ChIP_Ligand_vs_input_peak_244	chr7	130144820	130145426	+	30	NA	TTS (NM_012133)	TTS (NM_012133)	9171	NR_029899	442904		NR_029899	ENSG00000199043	MIR335	MIRN335|hsa-mir-335|miRNA335|mir-335	microRNA 335	ncRNA	0.00495	0.416804
peak_call/ChIP_Ligand_vs_input/ChIP_Ligand_vs_input_peak_243	chr7	100780523	100781028	+	30	NA	3' UTR (NM_000602, exon 9 of 9)	3' UTR (NM_000602, exon 9 of 9)	10405	NM_000602	5054	Hs.414795	NM_000602	ENSG00000106366	SERPINE1	PAI|PAI-1|PAI1|PLANH1	serpin family E member 1	protein-coding	0.019802	0.523715
peak_call/ChIP_Ligand_vs_input/ChIP_Ligand_vs_input_peak_147	chr17	48261686	48262012	+	28	NA	3' UTR (NM_000088, exon 51 of 51)	3' UTR (NM_000088, exon 51 of 51)	-12012	NR_024192	373861	Hs.25934	NM_194072		HILS1	H1.9	histone linker H1 domain, spermatid-specific 1 (pseudogene)	pseudo	0.015337	0.480122
peak_call/ChIP_Ligand_vs_input/ChIP_Ligand_vs_input_peak_187	chr5	24981962	24982481	+	26	NA	Intergenic	Intergenic	-141529	NR_037896	340107	Hs.145181	NR_037896	ENSG00000248908	LOC340107	-	uncharacterized LOC340107	ncRNA	0	0.307692
peak_call/ChIP_Ligand_vs_input/ChIP_Ligand_vs_input_peak_75	chr11	2018029	2018468	+	26	NA	promoter-TSS (NR_030533)	promoter-TSS (NR_030533)	-187	NR_030533	100033819		NR_030533	ENSG00000130600	MIR675	MIRN675|hsa-mir-675	microRNA 675	ncRNA	0.05467	0.688636
peak_call/ChIP_Ligand_vs_input/ChIP_Ligand_vs_input_peak_190	chr5	29490585	29490944	+	26	NA	Intergenic	Intergenic	-94681	NR_104628	101929681	Hs.549659	NR_104628		LINC02064	-	long intergenic non-protein coding RNA 2064	ncRNA	0.005571	0.244444
peak_call/ChIP_Ligand_vs_input/ChIP_Ligand_vs_input_peak_194	chr5	40540349	40540723	+	26	NA	Intergenic	Intergenic	-139496	NM_000958	5734	Hs.199248	NM_000958	ENSG00000171522	PTGER4	EP4|EP4R	prostaglandin E receptor 4	protein-coding	0	0.354667
peak_call/ChIP_Ligand_vs_input/ChIP_Ligand_vs_input_peak_87	chr11	65269434	65269841	+	26	NA	non-coding (NR_002819, exon 1 of 1)	non-coding (NR_002819, exon 1 of 1)	-3951	NR_144569	109136578		NR_144569		MASCRNA	-	MALAT1-associated small cytoplasmic RNA	scRNA	0	0.375
peak_call/ChIP_Ligand_vs_input/ChIP_Ligand_vs_input_peak_262	chr9	3331285	3331666	+	26	NA	intron (NM_001282117, intron 4 of 10)	intron (NM_001282117, intron 4 of 10)	64121	NM_002919	5991	Hs.136829	NM_002919	ENSG00000080298	RFX3	-	regulatory factor X3	protein-coding	0.002625	0.314136
peak_call/ChIP_Ligand_vs_input/ChIP_Ligand_vs_input_peak_277	chrX	13137967	13138273	+	26	NA	Intergenic	Intergenic	-75203	NM_174901	171484	Hs.667546	NM_174901	ENSG00000187268	FAM9C	TEX39C	family with sequence similarity 9 member C	protein-coding	0.019608	0.423453
peak_call/ChIP_Ligand_vs_input/ChIP_Ligand_vs_input_peak_110	chr12	55275975	55276458	+	26	NA	Intergenic	Intergenic	27917	NM_058173	118430	Hs.348419	NM_058173	ENSG00000172551	MUCL1	SBEM	mucin like 1	protein-coding	0.004141	0.340909
peak_call/ChIP_Ligand_vs_input/ChIP_Ligand_vs_input_peak_5	chr1	58734066	58734470	+	26	NA	Intergenic	Intergenic	-18057	NM_021080	1600	Hs.477370	NM_021080	ENSG00000173406	DAB1	-	DAB1, reelin adaptor protein	protein-coding	0.002475	0.335802
peak_call/ChIP_Ligand_vs_input/ChIP_Ligand_vs_input_peak_9	chr1	70397068	70397386	+	26	NA	exon (NM_020794, exon 6 of 25)	exon (NM_020794, exon 6 of 25)	12222	NR_023916	5301	Hs.654711	NR_023916	ENSG00000229359	PIN1P1	PIN1L	peptidylprolyl cis/trans isomerase, NIMA-interacting 1 pseudogene 1	pseudo	0.009434	0.39185
peak_call/ChIP_Ligand_vs_input/ChIP_Ligand_vs_input_peak_42	chr1	171477139	171477518	+	26	NA	intron (NM_015172, intron 1 of 33)	L1M3|LINE|L1	22662	NM_015172	23215	Hs.494614	NM_015172	ENSG00000117523	PRRC2C	BAT2-iso|BAT2D1|BAT2L2|XTP2	proline rich coiled-coil 2C	protein-coding	0.002639	0.339474
peak_call/ChIP_Ligand_vs_input/ChIP_Ligand_vs_input_peak_249	chr8	59834003	59834305	+	26	NA	intron (NM_014729, intron 3 of 8)	intron (NM_014729, intron 3 of 8)	197613	NM_014729	9760	Hs.491805	NM_014729	ENSG00000198846	TOX	TOX1	thymocyte selection associated high mobility group box	protein-coding	0.003311	0.323432
peak_call/ChIP_Ligand_vs_input/ChIP_Ligand_vs_input_peak_208	chr5	135398835	135399277	+	26	NA	3' UTR (NM_000358, exon 17 of 17)	3' UTR (NM_000358, exon 17 of 17)	17231	NR_030583	100126299		NR_030583	ENSG00000270123	VTRNA2-1	CBL-3|CBL3|MIR886|MIRN886|VTRNA2|hsa-mir-886|hvg-5|nc886|svtRNA2-1a	vault RNA 2-1	ncRNA	0.00905	0.451467
peak_call/ChIP_Ligand_vs_input/ChIP_Ligand_vs_input_peak_86	chr11	65267117	65267889	+	25	NA	non-coding (NR_002819, exon 1 of 1)	non-coding (NR_002819, exon 1 of 1)	2294	NR_144568	378938	Hs.621695	NR_002819		MALAT1	HCN|LINC00047|NCRNA00047|NEAT2|PRO2853	metastasis associated lung adenocarcinoma transcript 1 (non-protein coding)	ncRNA	0.006477	0.322122
peak_call/ChIP_Ligand_vs_input/ChIP_Ligand_vs_input_peak_133	chr15	20876178	20876515	+	25	NA	intron (NR_027992, intron 2 of 2)	intron (NR_027992, intron 2 of 2)	85134	NR_027992	606	Hs.657985	NR_027992		NBEAP1	BCL8|BCL8A	neurobeachin pseudogene 1	pseudo	0	0.301775
peak_call/ChIP_Ligand_vs_input/ChIP_Ligand_vs_input_peak_19	chr1	88711195	88711540	+	25	NA	Intergenic	L1ME3E|LINE|L1	-438460	NM_001320707	5586	Hs.440833	NM_006256	ENSG00000065243	PKN2	PAK2|PRK2|PRKCL2|PRO2042|Pak-2|STK7	protein kinase N2	protein-coding	0	0.303468
peak_call/ChIP_Ligand_vs_input/ChIP_Ligand_vs_input_peak_23	chr1	94649661	94650077	+	24	NA	intron (NM_001328664, intron 18 of 22)	intron (NM_001328664, intron 18 of 22)	53438	NM_001328667	9411	Hs.483238	NM_004815	ENSG00000137962	ARHGAP29	PARG1	Rho GTPase activating protein 29	protein-coding	0.009615	0.309353
peak_call/ChIP_Ligand_vs_input/ChIP_Ligand_vs_input_peak_192	chr5	38849611	38849976	+	24	NA	intron (NM_001323504, intron 1 of 6)	intron (NM_001323504, intron 1 of 6)	3692	NM_003999	9180	Hs.120658	NM_003999	ENSG00000145623	OSMR	IL-31R-beta|IL-31RB|OSMRB|PLCA1	oncostatin M receptor	protein-coding	0	0.275956
peak_call/ChIP_Ligand_vs_input/ChIP_Ligand_vs_input_peak_128	chr13	63630330	63631014	+	24	NA	Intergenic	Intergenic	-249180	NR_120403	100874176	Hs.402083	NR_047029		LINC00448	-	long intergenic non-protein coding RNA 448	ncRNA	0.004386	0.29635
peak_call/ChIP_Ligand_vs_input/ChIP_Ligand_vs_input_peak_274	chrUn_gl000214	61270	61569	+	23	NA	NA	Intergenic	NA	NA									0.003344	0.293333
peak_call/ChIP_Ligand_vs_input/ChIP_Ligand_vs_input_peak_261	chr8	141916364	141916750	+	23	NA	intron (NM_001316342, intron 1 of 32)	L1MA4|LINE|L1	94855	NM_005607	5747	Hs.395482	NM_005607	ENSG00000169398	PTK2	FADK|FAK|FAK1|FRNK|PPP1R71|p125FAK|pp125FAK	protein tyrosine kinase 2	protein-coding	0	0.356589
peak_call/ChIP_Ligand_vs_input/ChIP_Ligand_vs_input_peak_14	chr1	79637045	79637543	+	23	NA	Intergenic	Intergenic	-164799	NM_022159	64123	Hs.132314	NM_022159	ENSG00000162618	ADGRL4	ELTD1|ETL|KPG_003	adhesion G protein-coupled receptor L4	protein-coding	0	0.300601
peak_call/ChIP_Ligand_vs_input/ChIP_Ligand_vs_input_peak_99	chr12	18554549	18554893	+	23	NA	intron (NM_004570, intron 15 of 31)	L1MB8|LINE|L1	140247	NM_001288772	5288	Hs.22500	NM_004570	ENSG00000139144	PIK3C2G	PI3K-C2-gamma|PI3K-C2GAMMA	phosphatidylinositol-4-phosphate 3-kinase catalytic subunit type 2 gamma	protein-coding	0.002907	0.324638
peak_call/ChIP_Ligand_vs_input/ChIP_Ligand_vs_input_peak_85	chr11	47105282	47105707	+	23	NA	intron (NM_001003678, intron 3 of 8)	L1MD3|LINE|L1	93182	NM_001242832	84364	Hs.436204	NM_032389	ENSG00000149182	ARFGAP2	IRZ|NBLA10535|ZFP289|ZNF289	ADP ribosylation factor GTPase activating protein 2	protein-coding	0.002353	0.342723
peak_call/ChIP_Ligand_vs_input/ChIP_Ligand_vs_input_peak_38	chr1	164361473	164361842	+	23	NA	Intergenic	L1MB7|LINE|L1	-166940	NM_002585	5087	Hs.557097	NM_002585	ENSG00000185630	PBX1	-	PBX homeobox 1	protein-coding	0.00271	0.297297
peak_call/ChIP_Ligand_vs_input/ChIP_Ligand_vs_input_peak_54	chr1	198419688	198420094	+	22	NA	Intergenic	Intergenic	90184	NM_001320218	127124	Hs.127743	NM_133262	ENSG00000151418	ATP6V1G3	ATP6G3|Vma10	ATPase H+ transporting V1 subunit G3	protein-coding	0.007389	0.371007
peak_call/ChIP_Ligand_vs_input/ChIP_Ligand_vs_input_peak_15	chr1	80892618	80892979	+	22	NA	Intergenic	Intergenic	-108642	NR_125940	101927412	Hs.171273	NR_125940	ENSG00000234184	LINC01781	-	long intergenic non-protein coding RNA 1781	ncRNA	0.00831	0.350829
peak_call/ChIP_Ligand_vs_input/ChIP_Ligand_vs_input_peak_91	chr11	114423077	114423384	+	22	NA	intron (NM_152315, intron 2 of 5)	intron (NM_152315, intron 2 of 5)	7387	NM_152315	120400	Hs.721328	NM_152315	ENSG00000095110	NXPE1	FAM55A	neurexophilin and PC-esterase domain family member 1	protein-coding	0.013029	0.37013
peak_call/ChIP_Ligand_vs_input/ChIP_Ligand_vs_input_peak_7	chr1	61796447	61796936	+	22	NA	intron (NM_001145511, intron 3 of 10)	AT_rich|Low_complexity|Low_complexity	-77501	NR_104180	645030	Hs.632410	NR_104180	ENSG00000237853	NFIA-AS1	-	NFIA antisense RNA 1	ncRNA	0	0.328571
peak_call/ChIP_Ligand_vs_input/ChIP_Ligand_vs_input_peak_46	chr1	178651575	178651877	+	22	NA	Intergenic	L2a|LINE|L2	4842	NR_039622	100616328		NR_039622	ENSG00000266417	MIR4424	-	microRNA 4424	ncRNA	0.006623	0.392739
peak_call/ChIP_Ligand_vs_input/ChIP_Ligand_vs_input_peak_254	chr8	78154567	78154907	+	21	NA	Intergenic	MSTA-int|LTR|ERVL-MaLR	-208196	NR_125830	102724874	Hs.571511	NR_125830		LOC102724874	-	uncharacterized LOC102724874	ncRNA	0.002941	0.343109
peak_call/ChIP_Ligand_vs_input/ChIP_Ligand_vs_input_peak_218	chr6	12098225	12098559	+	21	NA	intron (NM_002114, intron 3 of 8)	MER104|DNA|TcMar-Tc2	85668	NM_002114	3096	Hs.567284	NM_002114	ENSG00000095951	HIVEP1	CIRIP|CRYBP1|GAAP|MBP-1|PRDII-BF1|Schnurri-1|ZAS1|ZNF40|ZNF40A	human immunodeficiency virus type I enhancer binding protein 1	protein-coding	0	0.316418
peak_call/ChIP_Ligand_vs_input/ChIP_Ligand_vs_input_peak_220	chr6	23292782	23293081	+	21	NA	Intergenic	L2a|LINE|L2	-574778	NR_134613	105374972	Hs.484889	NR_134613		LOC105374972	-	uncharacterized LOC105374972	ncRNA	0	0.27
peak_call/ChIP_Ligand_vs_input/ChIP_Ligand_vs_input_peak_31	chr1	114145033	114145376	+	21	NA	intron (NM_152900, intron 6 of 20)	L1PB3|LINE|L1	156573	NM_006608	10745	Hs.655824	NM_006608	ENSG00000116793	PHTF1	PHTF	putative homeodomain transcription factor 1	protein-coding	0.008746	0.380814
peak_call/ChIP_Ligand_vs_input/ChIP_Ligand_vs_input_peak_279	chrX	44880274	44880611	+	21	NA	intron (NM_001291417, intron 6 of 27)	intron (NM_001291417, intron 6 of 27)	148021	NM_021140	7403	Hs.522616	NM_021140	ENSG00000147050	KDM6A	KABUK2|UTX|bA386N14.2	lysine demethylase 6A	protein-coding	0.005935	0.366864
peak_call/ChIP_Ligand_vs_input/ChIP_Ligand_vs_input_peak_250	chr8	62681420	62681802	+	21	NA	Intergenic	HSMAR2|DNA|TcMar-Mariner	54264	NR_039680	100616484		NR_039680	ENSG00000264408	MIR4470	mir-4470	microRNA 4470	ncRNA	0.002618	0.331593
peak_call/ChIP_Ligand_vs_input/ChIP_Ligand_vs_input_peak_41	chr1	170208886	170209333	+	21	NA	Intergenic	Intergenic	44240	NR_026957	284688	Hs.135668	NR_026957	ENSG00000224286	LINC01142	-	long intergenic non-protein coding RNA 1142	ncRNA	0.006711	0.345982
peak_call/ChIP_Ligand_vs_input/ChIP_Ligand_vs_input_peak_239	chr7	83260399	83260712	+	21	NA	intron (NM_012431, intron 1 of 16)	intron (NM_012431, intron 1 of 16)	10192	NM_001178129	9723	Hs.528721	NM_012431	ENSG00000170381	SEMA3E	M-SEMAH|M-SemaK|SEMAH|coll-5	semaphorin 3E	protein-coding	0.003195	0.257962
peak_call/ChIP_Ligand_vs_input/ChIP_Ligand_vs_input_peak_114	chr12	76256485	76256877	+	21	NA	Intergenic	Intergenic	168875	NM_007350	22822	Hs.602085	NM_007350	ENSG00000139289	PHLDA1	DT1P1B11|PHRIP|TDAG51	pleckstrin homology like domain family A member 1	protein-coding	0	0.37659
peak_call/ChIP_Ligand_vs_input/ChIP_Ligand_vs_input_peak_103	chr12	20761750	20762084	+	21	NA	intron (NM_001244683, intron 1 of 14)	intron (NM_001244683, intron 1 of 14)	37119	NM_001244683	5139	Hs.386791	NM_000921	ENSG00000172572	PDE3A	CGI-PDE|CGI-PDE A|CGI-PDE-A|HTNB	phosphodiesterase 3A	protein-coding	0	0.256716
peak_call/ChIP_Ligand_vs_input/ChIP_Ligand_vs_input_peak_122	chr12	93445179	93445485	+	21	NA	intron (NR_040096, intron 3 of 4)	L1MC4|LINE|L1	-122225	NM_003566	8411	Hs.567367	NM_003566	ENSG00000102189	EEA1	MST105|MSTP105|ZFYVE2	early endosome antigen 1	protein-coding	0	0.309446
peak_call/ChIP_Ligand_vs_input/ChIP_Ligand_vs_input_peak_234	chr7	39646104	39646417	+	21	NA	intron (NM_001282446, intron 2 of 2)	intron (NM_001282446, intron 2 of 2)	-16892	NM_005402	5898	Hs.6906	NM_005402	ENSG00000006451	RALA	RAL	RAS like proto-oncogene A	protein-coding	0.003195	0.356688
peak_call/ChIP_Ligand_vs_input/ChIP_Ligand_vs_input_peak_181	chr3	187389361	187389669	+	21	NA	Intergenic	Intergenic	-1314	NM_001048	6750	Hs.12409	NM_001048	ENSG00000157005	SST	SMST	somatostatin	protein-coding	0.012987	0.38835
peak_call/ChIP_Ligand_vs_input/ChIP_Ligand_vs_input_peak_90	chr11	89835507	89835807	+	21	NA	Intergenic	FLAM_A|SINE|Alu	16539	NM_001143975	642623	Hs.719885	NM_001143975	ENSG00000255009	UBTFL1	C11orf27|HMGPI	upstream binding transcription factor, RNA polymerase I-like 1	protein-coding	0	0.328904
peak_call/ChIP_Ligand_vs_input/ChIP_Ligand_vs_input_peak_58	chr1	203508386	203508844	+	21	NA	Intergenic	Tigger13a|DNA|TcMar-Tigger	45344	NM_014359	26254	Hs.632468	NM_014359	ENSG00000188770	OPTC	OPT	opticin	protein-coding	0.015284	0.407407
peak_call/ChIP_Ligand_vs_input/ChIP_Ligand_vs_input_peak_59	chr1	207481688	207482068	+	21	NA	Intergenic	HAL1|LINE|L1	-12939	NM_001114752	1604	Hs.126517	NM_000574	ENSG00000196352	CD55	CR|CROM|DAF|TC	CD55 molecule (Cromer blood group)	protein-coding	0.007895	0.351706
peak_call/ChIP_Ligand_vs_input/ChIP_Ligand_vs_input_peak_70	chr10	12020708	12021033	+	21	NA	intron (NM_080599, intron 9 of 21)	intron (NM_080599, intron 9 of 21)	63970	NM_015542	26019	Hs.370689	NM_015542	ENSG00000151461	UPF2	HUPF2|RENT2|smg-3	UPF2 regulator of nonsense transcripts homolog (yeast)	protein-coding	0.015385	0.380368
peak_call/ChIP_Ligand_vs_input/ChIP_Ligand_vs_input_peak_17	chr1	86091042	86091341	+	21	NA	Intergenic	L1ME4a|LINE|L1	44747	NM_001554	3491	Hs.8867	NM_001554	ENSG00000142871	CYR61	CCN1|GIG1|IGFBP10	cysteine rich angiogenic inducer 61	protein-coding	0	0.346667
peak_call/ChIP_Ligand_vs_input/ChIP_Ligand_vs_input_peak_65	chr1	228175629	228176034	+	21	NA	Intergenic	L1M4c|LINE|L1	-18892	NM_033131	89780	Hs.336930	NM_033131	ENSG00000154342	WNT3A	-	Wnt family member 3A	protein-coding	0	0.285714
peak_call/ChIP_Ligand_vs_input/ChIP_Ligand_vs_input_peak_175	chr3	154898464	154898841	+	21	NA	3' UTR (NM_007289, exon 23 of 23)	3' UTR (NM_007289, exon 23 of 23)	-60082	NR_125399	101928190	Hs.121410	NR_125399	ENSG00000241336	LINC01487	-	long intergenic non-protein coding RNA 1487	ncRNA	0	0.330688
peak_call/ChIP_Ligand_vs_input/ChIP_Ligand_vs_input_peak_112	chr12	57225814	57226137	+	21	NA	Intergenic	MER50-int|LTR|ERV1	68973	NM_003725	8630	Hs.524513	NM_003725	ENSG00000025423	HSD17B6	HSE|RODH|SDR9C6	hydroxysteroid 17-beta dehydrogenase 6	protein-coding	0.009288	0.416667
peak_call/ChIP_Ligand_vs_input/ChIP_Ligand_vs_input_peak_111	chr12	55744472	55744975	+	21	NA	Intergenic	L2c|LINE|L2	-14172	NM_001005497	390323	Hs.554554	NM_001005497	ENSG00000187857	OR6C75	-	olfactory receptor family 6 subfamily C member 75	protein-coding	0.001988	0.303571
peak_call/ChIP_Ligand_vs_input/ChIP_Ligand_vs_input_peak_115	chr12	76423285	76423637	+	21	NA	3' UTR (NM_007350, exon 2 of 2)	3' UTR (NM_007350, exon 2 of 2)	2095	NM_007350	22822	Hs.602085	NM_007350	ENSG00000139289	PHLDA1	DT1P1B11|PHRIP|TDAG51	pleckstrin homology like domain family A member 1	protein-coding	0.011364	0.27762
peak_call/ChIP_Ligand_vs_input/ChIP_Ligand_vs_input_peak_11	chr1	77890474	77890867	+	21	NA	intron (NM_174858, intron 8 of 13)	L1MCa|LINE|L1	142383	NM_012093	26289	Hs.559718	NM_012093	ENSG00000154027	AK5	AK6	adenylate kinase 5	protein-coding	0.007634	0.332487
peak_call/ChIP_Ligand_vs_input/ChIP_Ligand_vs_input_peak_264	chr9	21561903	21562274	+	21	NA	Intergenic	Intergenic	-2391	NR_027054	554202	Hs.458096	NR_027054		MIR31HG	hsa-lnc-31	MIR31 host gene	ncRNA	0	0.360215
peak_call/ChIP_Ligand_vs_input/ChIP_Ligand_vs_input_peak_73	chr10	33615279	33615770	+	21	NA	intron (NM_001024628, intron 2 of 11)	intron (NM_001024628, intron 2 of 11)	8309	NM_001330068	8829	Hs.131704	NM_003873	ENSG00000099250	NRP1	BDCA4|CD304|NP1|NRP|VEGF165R	neuropilin 1	protein-coding	0.010183	0.371951
peak_call/ChIP_Ligand_vs_input/ChIP_Ligand_vs_input_peak_25	chr1	97325916	97326328	+	21	NA	Intergenic	L1MA4A|LINE|L1	137928	NR_125356	58155	Hs.596061	NM_021190	ENSG00000117569	PTBP2	PTBLP|brPTB|nPTB	polypyrimidine tract binding protein 2	protein-coding	0	0.312349
peak_call/ChIP_Ligand_vs_input/ChIP_Ligand_vs_input_peak_116	chr12	80278330	80278746	+	21	NA	intron (NM_001244990, intron 2 of 24)	intron (NM_001244990, intron 2 of 24)	29153	NM_001143886	4659	Hs.49582	NM_002480	ENSG00000058272	PPP1R12A	M130|MBS|MYPT1	protein phosphatase 1 regulatory subunit 12A	protein-coding	0.004808	0.330935
peak_call/ChIP_Ligand_vs_input/ChIP_Ligand_vs_input_peak_143	chr16	54227673	54227974	+	21	NA	Intergenic	Intergenic	76968	NR_126340	100996338	Hs.232014	NR_126340		LOC100996338	-	uncharacterized LOC100996338	ncRNA	0.046512	0.599338
peak_call/ChIP_Ligand_vs_input/ChIP_Ligand_vs_input_peak_214	chr5	171410896	171411202	+	21	NA	intron (NM_012300, intron 1 of 12)	L1ME3|LINE|L1	22828	NM_033644	23291	Hs.484138	NM_012300	ENSG00000072803	FBXW11	BTRC2|BTRCP2|FBW1B|FBXW1B|Fbw11|Hos	F-box and WD repeat domain containing 11	protein-coding	0.003268	0.34202
peak_call/ChIP_Ligand_vs_input/ChIP_Ligand_vs_input_peak_267	chr9	75731336	75731658	+	21	NA	Intergenic	Intergenic	-35150	NM_000700	301	Hs.494173	NM_000700	ENSG00000135046	ANXA1	ANX1|LPC1	annexin A1	protein-coding	0.003106	0.297214
peak_call/ChIP_Ligand_vs_input/ChIP_Ligand_vs_input_peak_56	chr1	199773622	199774068	+	21	NA	Intergenic	Intergenic	-222885	NM_205860	2494	Hs.33446	NM_003822	ENSG00000116833	NR5A2	B1F|B1F2|CPF|FTF|FTZ-F1|FTZ-F1beta|LRH-1|LRH1|hB1F-2	nuclear receptor subfamily 5 group A member 2	protein-coding	0.008969	0.342282
peak_call/ChIP_Ligand_vs_input/ChIP_Ligand_vs_input_peak_245	chr7	139810383	139810720	+	21	NA	intron (NM_030647, intron 11 of 19)	intron (NM_030647, intron 11 of 19)	-47030	NM_022750	64761	Hs.12646	NM_022750	ENSG00000059378	PARP12	ARTD12|MST109|MSTP109|ZC3H1|ZC3HDC1	poly(ADP-ribose) polymerase family member 12	protein-coding	0.002967	0.319527
peak_call/ChIP_Ligand_vs_input/ChIP_Ligand_vs_input_peak_270	chr9	118888260	118888577	+	21	NA	Intergenic	L1PA16|LINE|L1	-27653	NM_002581	5069	Hs.643599	NM_002581	ENSG00000182752	PAPPA	ASBABP2|DIPLA1|IGFBP-4ase|PAPA|PAPP-A|PAPPA1	pappalysin 1	protein-coding	0	0.342767
peak_call/ChIP_Ligand_vs_input/ChIP_Ligand_vs_input_peak_124	chr12	107598259	107598804	+	21	NA	Intergenic	L1MB7|LINE|L1	-110896	NM_004075	1407	Hs.151573	NM_004075	ENSG00000008405	CRY1	PHLL1	cryptochrome circadian clock 1	protein-coding	0	0.282051
peak_call/ChIP_Ligand_vs_input/ChIP_Ligand_vs_input_peak_180	chr3	178926884	178927183	+	21	NA	intron (NM_006218, intron 6 of 20)	L1ME3A|LINE|L1	42370	NM_014407	27094	Hs.591285	NM_014407	ENSG00000171121	KCNMB3	BKBETA3|HBETA3|K(VCA)BETA-3|KCNMB2|KCNMBL|SLO-BETA-3|SLOBETA3	potassium calcium-activated channel subfamily M regulatory beta subunit 3	protein-coding	0	0.333333
peak_call/ChIP_Ligand_vs_input/ChIP_Ligand_vs_input_peak_119	chr12	89315487	89315817	+	21	NA	Intergenic	Intergenic	97817	NR_038385	728084	Hs.132563	NR_038385	ENSG00000246363	LOC728084	-	uncharacterized LOC728084	ncRNA	0.00303	0.332326
peak_call/ChIP_Ligand_vs_input/ChIP_Ligand_vs_input_peak_196	chr5	44585156	44585465	+	21	NA	Intergenic	Intergenic	-74926	NR_131946	102723839	Hs.561412	NR_131946		BRCAT107	-	breast cancer-associated transcript 107	ncRNA	0.006472	0.390323
peak_call/ChIP_Ligand_vs_input/ChIP_Ligand_vs_input_peak_138	chr15	48767853	48768152	+	21	NA	intron (NM_000138, intron 32 of 65)	intron (NM_000138, intron 32 of 65)	143637	NM_001948	1854	Hs.527980	NM_001948	ENSG00000128951	DUT	dUTPase	deoxyuridine triphosphatase	protein-coding	0	0.36
peak_call/ChIP_Ligand_vs_input/ChIP_Ligand_vs_input_peak_259	chr8	97600823	97601143	+	21	NA	intron (NM_002998, intron 1 of 4)	intron (NM_002998, intron 1 of 4)	-56472	NM_016134	10404	Hs.156178	NM_016134	ENSG00000104324	CPQ	LDP|PGCP	carboxypeptidase Q	protein-coding	0.009375	0.345794
peak_call/ChIP_Ligand_vs_input/ChIP_Ligand_vs_input_peak_39	chr1	165744338	165744669	+	21	NA	non-coding (NR_125374, exon 3 of 3)	non-coding (NR_125374, exon 3 of 3)	6337	NR_125374	100147773	Hs.633824	NR_125374		LOC100147773	-	uncharacterized LOC100147773	ncRNA	0.003021	0.343373
peak_call/ChIP_Ligand_vs_input/ChIP_Ligand_vs_input_peak_146	chr17	36389862	36390193	+	21	NA	intron (NR_036750, intron 2 of 11)	AluSc8|SINE|Alu	23229	NR_036750	440434	Hs.443837	NR_036750	ENSG00000274487	LOC440434	-	aminopeptidase puromycin sensitive pseudogene	pseudo	0.030211	0.496988
peak_call/ChIP_Ligand_vs_input/ChIP_Ligand_vs_input_peak_29	chr1	107288449	107288753	+	21	NA	Intergenic	Intergenic	-310666	NM_018137	55170	Hs.26006	NM_018137	ENSG00000198890	PRMT6	HRMT1L6	protein arginine methyltransferase 6	protein-coding	0.003289	0.304918
peak_call/ChIP_Ligand_vs_input/ChIP_Ligand_vs_input_peak_78	chr11	8208814	8209129	+	21	NA	Intergenic	L1M5|LINE|L1	-18330	NM_001346691	79608	Hs.231850	NM_024557	ENSG00000166405	RIC3	AYST720|PRO1385	RIC3 acetylcholine receptor chaperone	protein-coding	0.009524	0.310127
peak_call/ChIP_Ligand_vs_input/ChIP_Ligand_vs_input_peak_33	chr1	114195320	114195765	+	21	NA	intron (NM_152900, intron 14 of 20)	intron (NM_152900, intron 14 of 20)	106235	NM_006608	10745	Hs.655824	NM_006608	ENSG00000116793	PHTF1	PHTF	putative homeodomain transcription factor 1	protein-coding	0.002247	0.399103
peak_call/ChIP_Ligand_vs_input/ChIP_Ligand_vs_input_peak_100	chr12	19660782	19661329	+	21	NA	intron (NM_001114176, intron 5 of 8)	intron (NM_001114176, intron 5 of 8)	67540	NM_001267043	121536	Hs.126497	NM_153207	ENSG00000139154	AEBP2	-	AE binding protein 2	protein-coding	0.007313	0.364964
peak_call/ChIP_Ligand_vs_input/ChIP_Ligand_vs_input_peak_27	chr1	99971648	99971953	+	20	NA	Intergenic	L1M4b|LINE|L1	-18440	NR_125951	101928270	Hs.576048	NR_125951	ENSG00000224445	LINC01708	-	long intergenic non-protein coding RNA 1708	ncRNA	0.009836	0.330065
peak_call/ChIP_Ligand_vs_input/ChIP_Ligand_vs_input_peak_6	chr1	61572825	61573186	+	20	NA	intron (NM_001145511, intron 2 of 10)	L1ME3F|LINE|L1	25025	NM_005595	4774	Hs.740757	NM_005595	ENSG00000162599	NFIA	CTF|NF-I/A|NF1-A|NFI-A|NFI-L	nuclear factor I A	protein-coding	0.00554	0.28453
peak_call/ChIP_Ligand_vs_input/ChIP_Ligand_vs_input_peak_13	chr1	78711943	78712274	+	20	NA	intron (NR_027310, intron 1 of 5)	intron (NR_027310, intron 1 of 5)	16825	NR_027310	149047	Hs.352665	NM_144700	ENSG00000237413	MGC27382	-	uncharacterized MGC27382	ncRNA	0	0.313253
peak_call/ChIP_Ligand_vs_input/ChIP_Ligand_vs_input_peak_69	chr1	246794736	246795064	+	20	NA	intron (NM_152609, intron 3 of 10)	intron (NM_152609, intron 3 of 10)	65261	NM_152609	163882	Hs.368353	NM_152609	ENSG00000162852	CNST	C1orf71|PPP1R64	consortin, connexin sorting protein	protein-coding	0.003049	0.316109
peak_call/ChIP_Ligand_vs_input/ChIP_Ligand_vs_input_peak_36	chr1	155100128	155100544	+	20	NA	promoter-TSS (NM_004428)	promoter-TSS (NM_004428)	-13	NM_182685	1942	Hs.516664	NM_004428	ENSG00000169242	EFNA1	B61|ECKLG|EFL1|EPLG1|LERK-1|LERK1|TNFAIP4	ephrin A1	protein-coding	0.084135	0.697842
peak_call/ChIP_Ligand_vs_input/ChIP_Ligand_vs_input_peak_106	chr12	30107691	30108306	+	19	NA	Intergenic	L1MB8|LINE|L1	-170306	NM_175861	83857	Hs.401954	NM_175861	ENSG00000133687	TMTC1	ARG99|OLF|TMTC1A	transmembrane and tetratricopeptide repeat containing 1	protein-coding	0.001626	0.327922
peak_call/ChIP_Ligand_vs_input/ChIP_Ligand_vs_input_peak_71	chr10	17271453	17271779	+	19	NA	non-coding (NR_108061, exon 1 of 3)	non-coding (NR_108061, exon 1 of 3)	368	NR_108061	100507347	Hs.740502	NR_108060	ENSG00000229124	VIM-AS1	-	VIM antisense RNA 1	ncRNA	0.119632	0.691131
peak_call/ChIP_Ligand_vs_input/ChIP_Ligand_vs_input_peak_195	chr5	44058261	44058644	+	19	NA	Intergenic	Intergenic	330332	NM_004465	2255	Hs.248049	NM_004465	ENSG00000070193	FGF10	-	fibroblast growth factor 10	protein-coding	0	0.359375
peak_call/ChIP_Ligand_vs_input/ChIP_Ligand_vs_input_peak_68	chr1	238829078	238829421	+	19	NA	Intergenic	Intergenic	-179932	NR_015407	339535	Hs.532047	NR_015407	ENSG00000215808	LINC01139	LINKA	long intergenic non-protein coding RNA 1139	ncRNA	0.008746	0.305233
peak_call/ChIP_Ligand_vs_input/ChIP_Ligand_vs_input_peak_44	chr1	172319782	172320141	+	19	NA	intron (NM_015569, intron 17 of 20)	AmnSINE1|SINE|Deu	-69867	NM_139240	92346	Hs.517991	NM_139240	ENSG00000180999	C1orf105	-	chromosome 1 open reading frame 105	protein-coding	0	0.377778
peak_call/ChIP_Ligand_vs_input/ChIP_Ligand_vs_input_peak_80	chr11	23872801	23873196	+	19	NA	Intergenic	Intergenic	-432262	NR_107021	102465860		NR_107021	ENSG00000275868	MIR8054	hsa-mir-8054	microRNA 8054	ncRNA	0.005063	0.40404
peak_call/ChIP_Ligand_vs_input/ChIP_Ligand_vs_input_peak_30	chr1	110948325	110948738	+	19	NA	intron (NM_006402, intron 2 of 3)	intron (NM_006402, intron 2 of 3)	-1900	NR_102697	101410535	Hs.559121	NR_102697		LAMTOR5-AS1	-	LAMTOR5 antisense RNA 1	ncRNA	0.004843	0.345411
peak_call/ChIP_Ligand_vs_input/ChIP_Ligand_vs_input_peak_8	chr1	67439812	67440144	+	19	NA	intron (NM_001077704, intron 10 of 13)	intron (NM_001077704, intron 10 of 13)	44052	NM_001077701	57708	Hs.605432	NM_020948	ENSG00000198160	MIER1	ER1|MI-ER1	MIER1 transcriptional regulator	protein-coding	0.009036	0.309309
peak_call/ChIP_Ligand_vs_input/ChIP_Ligand_vs_input_peak_191	chr5	30422341	30422849	+	19	NA	Intergenic	L1MEc|LINE|L1	541928	NR_134264	105374704	Hs.151157	NR_134264		LOC105374704	-	uncharacterized LOC105374704	ncRNA	0.003937	0.282908
peak_call/ChIP_Ligand_vs_input/ChIP_Ligand_vs_input_peak_97	chr12	15210711	15211111	+	18	NA	Intergenic	L1ME2|LINE|L1	56144	NR_120466	101928340	Hs.401232	NR_120466	ENSG00000255727	LINC01489	-	long intergenic non-protein coding RNA 1489	ncRNA	0	0.294264
peak_call/ChIP_Ligand_vs_input/ChIP_Ligand_vs_input_peak_76	chr11	5317028	5317367	+	18	NA	Intergenic	Intergenic	5979	NM_033179	79339	Hs.679499	NM_033179	ENSG00000183251	OR51B4	HOR5'Beta1	olfactory receptor family 51 subfamily B member 4	protein-coding	0	0.302941
peak_call/ChIP_Ligand_vs_input/ChIP_Ligand_vs_input_peak_34	chr1	121226465	121226817	+	18	NA	Intergenic	ERV3-16A3_I-int|LTR|ERVL	-34269	NR_003955	647121	Hs.697682	NR_003955	ENSG00000231752	EMBP1	-	embigin pseudogene 1	pseudo	0	0.396601
peak_call/ChIP_Ligand_vs_input/ChIP_Ligand_vs_input_peak_189	chr5	28797886	28798193	+	18	NA	Intergenic	Intergenic	-128938	NR_033961	729862	Hs.646006	NR_033961		LSP1P3	-	lymphocyte-specific protein 1 pseudogene 3	pseudo	0	0.366883
peak_call/ChIP_Ligand_vs_input/ChIP_Ligand_vs_input_peak_96	chr12	14950020	14950365	+	18	NA	intron (NM_016312, intron 4 of 11)	intron (NM_016312, intron 4 of 11)	6209	NM_016312	51729	Hs.655138	NM_016312	ENSG00000084463	WBP11	NPWBP|PPP1R165|SIPP1|WBP-11	WW domain binding protein 11	protein-coding	0.011594	0.312139
peak_call/ChIP_Ligand_vs_input/ChIP_Ligand_vs_input_peak_101	chr12	20235174	20235495	+	18	NA	intron (NR_040098, intron 2 of 2)	intron (NR_040098, intron 2 of 2)	67715	NR_040098	100506393	Hs.658356	NR_040098	ENSG00000256287	LOC100506393	-	uncharacterized LOC100506393	ncRNA	0	0.304348
peak_call/ChIP_Ligand_vs_input/ChIP_Ligand_vs_input_peak_125	chr12	110841586	110841896	+	17	NA	promoter-TSS (NM_001137664)	promoter-TSS (NM_001137664)	-206	NM_001137664	51434	Hs.719935	NM_016238	ENSG00000196510	ANAPC7	APC7	anaphase promoting complex subunit 7	protein-coding	0.035484	0.395498
peak_call/ChIP_Ligand_vs_input/ChIP_Ligand_vs_input_peak_134	chr15	22586932	22587346	+	17	NA	Intergenic	Intergenic	40574	NR_033735	646396	Hs.451294	NR_033735		REREP3	-	arginine-glutamic acid dipeptide repeats pseudogene 3	pseudo	0	0.257831
peak_call/ChIP_Ligand_vs_input/ChIP_Ligand_vs_input_peak_104	chr12	28830648	28831029	+	17	NA	Intergenic	L1M5|LINE|L1	-471098	NM_001271783	55711	Hs.684482	NM_018099	ENSG00000064763	FAR2	HEL-S-81|MLSTD1|SDR10E2	fatty acyl-CoA reductase 2	protein-coding	0.005249	0.311518
peak_call/ChIP_Ligand_vs_input/ChIP_Ligand_vs_input_peak_225	chr6	117514695	117515000	+	17	NA	Intergenic	L1M5|LINE|L1	-71874	NM_153453	245806	Hs.99324	NM_153453	ENSG00000170162	VGLL2	VGL2|VITO1	vestigial like family member 2	protein-coding	0.006557	0.281046
peak_call/ChIP_Ligand_vs_input/ChIP_Ligand_vs_input_peak_233	chr7	33265743	33266135	+	17	NA	intron (NM_001033604, intron 5 of 21)	intron (NM_001033604, intron 5 of 21)	96787	NM_198428	27241	Hs.372360	NM_014451	ENSG00000122507	BBS9	B1|C18|D1|PTHB1	Bardet-Biedl syndrome 9	protein-coding	0	0.302799
peak_call/ChIP_Ligand_vs_input/ChIP_Ligand_vs_input_peak_232	chr7	28132524	28132829	+	17	NA	intron (NM_175061, intron 1 of 4)	intron (NM_175061, intron 1 of 4)	-87400	NR_034097	100128081	Hs.434307	NR_034097		JAZF1-AS1	-	JAZF1 antisense RNA 1	ncRNA	0	0.343137
peak_call/ChIP_Ligand_vs_input/ChIP_Ligand_vs_input_peak_219	chr6	13979269	13979573	+	17	NA	3' UTR (NM_001165034, exon 3 of 3)	3' UTR (NM_001165034, exon 3 of 3)	53997	NM_001165033	221687	Hs.111164	NM_152737	ENSG00000180537	RNF182	-	ring finger protein 182	protein-coding	0	0.314754
peak_call/ChIP_Ligand_vs_input/ChIP_Ligand_vs_input_peak_217	chr6	10395689	10395988	+	17	NA	Intergenic	Intergenic	-16713	NR_033910	100130275	Hs.661431	NR_033910		TFAP2A-AS1	-	TFAP2A antisense RNA 1	ncRNA	0.036789	0.38
peak_call/ChIP_Ligand_vs_input/ChIP_Ligand_vs_input_peak_235	chr7	49413007	49413316	+	17	NA	Intergenic	L1M4|LINE|L1	-400096	NM_198570	375567	Hs.629302	NM_198570	ENSG00000188730	VWC2	PSST739|UNQ739	von Willebrand factor C domain containing 2	protein-coding	0.003236	0.293548
peak_call/ChIP_Ligand_vs_input/ChIP_Ligand_vs_input_peak_45	chr1	176014029	176014347	+	17	NA	intron (NM_001001740, intron 11 of 18)	MIR|SINE|MIR	-76512	NR_002998	677679		NR_002998	ENSG00000252906	SCARNA3	HBI-100	small Cajal body-specific RNA 3	ncRNA	0.003145	0.360502
peak_call/ChIP_Ligand_vs_input/ChIP_Ligand_vs_input_peak_246	chr7	141437902	141438227	+	17	NA	promoter-TSS (NM_003143)	promoter-TSS (NM_003143)	-34	NR_015392	285962	Hs.17589	NM_173677	ENSG00000228775	WEE2-AS1	-	WEE2 antisense RNA 1	ncRNA	0.061538	0.521472
peak_call/ChIP_Ligand_vs_input/ChIP_Ligand_vs_input_peak_255	chr8	79619769	79620079	+	17	NA	intron (NM_016010, intron 7 of 8)	intron (NM_016010, intron 7 of 8)	16685	NR_077236	101241902	Hs.388511	NR_077236		LOC101241902	-	chromosome 4 open reading frame 46 pseudogene	pseudo	0	0.337621
peak_call/ChIP_Ligand_vs_input/ChIP_Ligand_vs_input_peak_206	chr5	102784977	102785276	+	17	NA	Intergenic	L1MB8|LINE|L1	92560	NR_104670	102467212	Hs.641885	NR_104670	ENSG00000248757	LINC02115	-	long intergenic non-protein coding RNA 2115	ncRNA	0.003344	0.35
peak_call/ChIP_Ligand_vs_input/ChIP_Ligand_vs_input_peak_2	chr1	43285864	43286171	+	17	NA	intron (NM_001017922, intron 1 of 11)	HAL1|LINE|L1	-2958	NM_199342	374969	Hs.113919	NM_199342	ENSG00000177868	SVBP	CCDC23	small vasohibin binding protein	protein-coding	0.009772	0.366883
peak_call/ChIP_Ligand_vs_input/ChIP_Ligand_vs_input_peak_105	chr12	29231468	29231956	+	17	NA	Intergenic	L1ME1|LINE|L1	-70224	NM_001271783	55711	Hs.684482	NM_018099	ENSG00000064763	FAR2	HEL-S-81|MLSTD1|SDR10E2	fatty acyl-CoA reductase 2	protein-coding	0.004098	0.290389
peak_call/ChIP_Ligand_vs_input/ChIP_Ligand_vs_input_peak_139	chr15	55831278	55831738	+	17	NA	3' UTR (NM_015617, exon 3 of 3)	3' UTR (NM_015617, exon 3 of 3)	-31076	NM_001033560	161582	Hs.126403	NM_130810	ENSG00000256061	DYX1C1	CILD25|DNAAF4|DYX1|DYXC1|EKN1|RD	dyslexia susceptibility 1 candidate 1	protein-coding	0.006522	0.299349
peak_call/ChIP_Ligand_vs_input/ChIP_Ligand_vs_input_peak_238	chr7	79732255	79732692	+	17	NA	Intergenic	L1MB8|LINE|L1	-31667	NM_002069	2770	Hs.134587	NM_002069	ENSG00000127955	GNAI1	Gi	G protein subunit alpha i1	protein-coding	0.002288	0.319635
peak_call/ChIP_Ligand_vs_input/ChIP_Ligand_vs_input_peak_62	chr1	212470138	212470439	+	17	NA	intron (NM_006243, intron 1 of 12)	intron (NM_006243, intron 1 of 12)	-4860	NM_001199756	5525	Hs.744012	NM_006243	ENSG00000066027	PPP2R5A	B56A|PR61A	protein phosphatase 2 regulatory subunit B'alpha	protein-coding	0.006645	0.344371
peak_call/ChIP_Ligand_vs_input/ChIP_Ligand_vs_input_peak_179	chr3	178102050	178102468	+	17	NA	Intergenic	Intergenic	-34730	NR_046786	100874330	Hs.201902	NR_046786	ENSG00000223941	LINC01014	KCNMB2-IT1	long intergenic non-protein coding RNA 1014	ncRNA	0.009569	0.391408
peak_call/ChIP_Ligand_vs_input/ChIP_Ligand_vs_input_peak_4	chr1	51939825	51940124	+	17	NA	intron (NM_001981, intron 2 of 24)	intron (NM_001981, intron 2 of 24)	45021	NM_001981	2060	Hs.83722	NM_001981	ENSG00000085832	EPS15	AF-1P|AF1P|MLLT5	epidermal growth factor receptor pathway substrate 15	protein-coding	0	0.376667
peak_call/ChIP_Ligand_vs_input/ChIP_Ligand_vs_input_peak_236	chr7	66766855	66767256	+	17	NA	promoter-TSS (NR_040585)	promoter-TSS (NR_040585)	374	NR_046299	5382	Hs.712714	NR_022007		PMS2P4	PMS2L4|PMS6	PMS1 homolog 2, mismatch repair system component pseudogene 4	pseudo	0.044888	0.537313
peak_call/ChIP_Ligand_vs_input/ChIP_Ligand_vs_input_peak_136	chr15	47181029	47181399	+	17	NA	Intergenic	L1M4|LINE|L1	-295189	NM_001198999	80031	Hs.511265	NM_020858	ENSG00000137872	SEMA6D	-	semaphorin 6D	protein-coding	0	0.334232
peak_call/ChIP_Ligand_vs_input/ChIP_Ligand_vs_input_peak_231	chr7	27697744	27698043	+	17	NA	intron (NM_152740, intron 1 of 7)	intron (NM_152740, intron 1 of 7)	4727	NM_152740	11112	Hs.406758	NM_152740	ENSG00000106049	HIBADH	NS5ATP1	3-hydroxyisobutyrate dehydrogenase	protein-coding	0.010033	0.346667
peak_call/ChIP_Ligand_vs_input/ChIP_Ligand_vs_input_peak_24	chr1	95674992	95675360	+	17	NA	intron (NR_125949, intron 2 of 3)	intron (NR_125949, intron 2 of 3)	24362	NR_125948	101928118	Hs.656443	NR_125948	ENSG00000226026	LOC101928118	-	uncharacterized LOC101928118	ncRNA	0	0.338753
peak_call/ChIP_Ligand_vs_input/ChIP_Ligand_vs_input_peak_22	chr1	94372644	94373055	+	17	NA	intron (NM_002061, intron 1 of 6)	intron (NM_002061, intron 1 of 6)	2305	NM_001308253	2730	Hs.315562	NM_002061	ENSG00000023909	GCLM	GLCLR	glutamate-cysteine ligase modifier subunit	protein-coding	0.004866	0.337379
peak_call/ChIP_Ligand_vs_input/ChIP_Ligand_vs_input_peak_1	chr1	42758865	42759422	+	17	NA	intron (NM_001198850, intron 2 of 12)	L1M5|LINE|L1	41493	NM_001198851	22887	Hs.26023	NM_014947	ENSG00000198815	FOXJ3	-	forkhead box J3	protein-coding	0.005386	0.310036
peak_call/ChIP_Ligand_vs_input/ChIP_Ligand_vs_input_peak_82	chr11	35717057	35717378	+	17	NA	intron (NM_017583, intron 2 of 4)	MER57-int|LTR|ERV1	32917	NM_017583	54765	Hs.192103	NM_017583	ENSG00000166326	TRIM44	AN3|DIPB|HSA249128|MC7	tripartite motif containing 44	protein-coding	0.003115	0.319876
peak_call/ChIP_Ligand_vs_input/ChIP_Ligand_vs_input_peak_211	chr5	147641052	147641624	+	17	NA	Intergenic	Intergenic	-7085	NM_001040129	153218	Hs.483771	NM_001040129	ENSG00000214510	SPINK13	HBVDNAPTP1|HESPINTOR|LiESP6|SPINK5L3	serine peptidase inhibitor, Kazal type 13 (putative)	protein-coding	0.001748	0.336824
peak_call/ChIP_Ligand_vs_input/ChIP_Ligand_vs_input_peak_273	chrUn_gl000214	3269	3645	+	17	NA	NA	L1P4|LINE|L1	NA	NA									0.00266	0.328912
peak_call/ChIP_Ligand_vs_input/ChIP_Ligand_vs_input_peak_49	chr1	185284207	185284506	+	17	NA	intron (NM_006469, intron 1 of 14)	intron (NM_006469, intron 1 of 14)	2105	NM_006469	10625	Hs.497183	NM_006469	ENSG00000116679	IVNS1ABP	FLARA3|HSPC068|KLHL39|ND1|NS-1|NS1-BP|NS1BP	influenza virus NS1A binding protein	protein-coding	0.006689	0.323333
peak_call/ChIP_Ligand_vs_input/ChIP_Ligand_vs_input_peak_135	chr15	37729474	37729786	+	17	NA	Intergenic	L1ME1|LINE|L1	-336130	NM_002399	4212	Hs.510989	NM_002399	ENSG00000134138	MEIS2	HsT18361|MRG1	Meis homeobox 2	protein-coding	0.00641	0.376997
peak_call/ChIP_Ligand_vs_input/ChIP_Ligand_vs_input_peak_57	chr1	202892848	202893300	+	17	NA	intron (NM_021633, intron 2 of 11)	intron (NM_021633, intron 2 of 11)	3326	NM_001303109	59349	Hs.706793	NM_021633	ENSG00000117153	KLHL12	C3IP1|DKIR	kelch like family member 12	protein-coding	0.002212	0.313466
peak_call/ChIP_Ligand_vs_input/ChIP_Ligand_vs_input_peak_102	chr12	20525599	20525966	+	17	NA	intron (NM_000921, intron 1 of 15)	intron (NM_000921, intron 1 of 15)	3603	NM_000921	5139	Hs.386791	NM_000921	ENSG00000172572	PDE3A	CGI-PDE|CGI-PDE A|CGI-PDE-A|HTNB	phosphodiesterase 3A	protein-coding	0.002725	0.342391
peak_call/ChIP_Ligand_vs_input/ChIP_Ligand_vs_input_peak_18	chr1	86146567	86146889	+	17	NA	intron (NM_001170670, intron 6 of 10)	intron (NM_001170670, intron 6 of 10)	27388	NM_017953	54680	Hs.5111	NM_017953	ENSG00000117174	ZNHIT6	BCD1|C1orf181|NY-BR-75	zinc finger HIT-type containing 6	protein-coding	0	0.30031
peak_call/ChIP_Ligand_vs_input/ChIP_Ligand_vs_input_peak_253	chr8	78077865	78078190	+	17	NA	Intergenic	Intergenic	-164747	NM_001172087	5828	Hs.437966	NM_000318	ENSG00000164751	PEX2	PAF1|PBD5A|PBD5B|PMP3|PMP35|PXMP3|RNF72|ZWS3	peroxisomal biogenesis factor 2	protein-coding	0	0.282209
peak_call/ChIP_Ligand_vs_input/ChIP_Ligand_vs_input_peak_241	chr7	94969049	94969355	+	17	NA	Intergenic	MLT1J1-int|LTR|ERVL-MaLR	-15318	NM_000446	5444	Hs.370995	NM_000446	ENSG00000005421	PON1	ESA|MVCD5|PON	paraoxonase 1	protein-coding	0	0.407166
peak_call/ChIP_Ligand_vs_input/ChIP_Ligand_vs_input_peak_178	chr3	170585772	170586170	+	17	NA	non-coding (NR_135259, exon 3 of 4)	non-coding (NR_135259, exon 3 of 4)	2074	NM_001320451	200916	Hs.380933	NM_001099645	ENSG00000163584	RPL22L1	-	ribosomal protein L22 like 1	protein-coding	0.01005	0.340852
peak_call/ChIP_Ligand_vs_input/ChIP_Ligand_vs_input_peak_117	chr12	86232084	86232383	+	17	NA	Intergenic	Intergenic	-1915	NM_005447	9182	Hs.527881	NM_005447	ENSG00000198774	RASSF9	P-CIP1|PAMCI|PCIP1	Ras association domain family member 9	protein-coding	0.003344	0.293333
peak_call/ChIP_Ligand_vs_input/ChIP_Ligand_vs_input_peak_108	chr12	40183064	40183408	+	17	NA	intron (NR_135051, intron 17 of 18)	L1ME3D|LINE|L1	163267	NR_135051	283461	Hs.648205	NM_001031748	ENSG00000180116	C12orf40	HEL-206|HEL-S-94	chromosome 12 open reading frame 40	protein-coding	0	0.298551
peak_call/ChIP_Ligand_vs_input/ChIP_Ligand_vs_input_peak_28	chr1	104124228	104124629	+	17	NA	Intergenic	L2|LINE|L2	12402	NR_024438	648740	Hs.721681	NR_024438		ACTG1P4	ACTGP4	actin gamma 1 pseudogene 4	pseudo	0	0.291045
peak_call/ChIP_Ligand_vs_input/ChIP_Ligand_vs_input_peak_141	chr15	74953079	74953382	+	17	NA	intron (NM_025083, intron 3 of 6)	Charlie7|DNA|hAT-Charlie	35156	NM_001142444	80153	Hs.96852	NM_025083	ENSG00000179151	EDC3	LSM16|MRT50|YJDC|YJEFN2	enhancer of mRNA decapping 3	protein-coding	0.006601	0.296053
peak_call/ChIP_Ligand_vs_input/ChIP_Ligand_vs_input_peak_47	chr1	180383408	180383838	+	17	NA	intron (NM_032360, intron 4 of 7)	intron (NM_032360, intron 4 of 7)	23902	NR_036067	100423032		NR_036067	ENSG00000265435	MIR3121	mir-3121	microRNA 3121	ncRNA	0.004651	0.359629
peak_call/ChIP_Ligand_vs_input/ChIP_Ligand_vs_input_peak_182	chr3	189535142	189535468	+	17	NA	intron (NM_001329964, intron 4 of 13)	AmnSINE1|SINE|Deu	-12406	NR_030642	100126340		NR_030642	ENSG00000216058	MIR944	MIRN944|hsa-mir-944|mir-944	microRNA 944	ncRNA	0.006135	0.342508
peak_call/ChIP_Ligand_vs_input/ChIP_Ligand_vs_input_peak_172	chr3	136239604	136240067	+	17	NA	intron (NM_005862, intron 7 of 33)	intron (NM_005862, intron 7 of 33)	231410	NM_005862	10274	Hs.412586	NM_005862	ENSG00000118007	STAG1	SA1|SCC3A	stromal antigen 1	protein-coding	0.00216	0.265086
peak_call/ChIP_Ligand_vs_input/ChIP_Ligand_vs_input_peak_150	chr17	61823401	61823721	+	17	NA	3' UTR (NM_020198, exon 13 of 13)	3' UTR (NM_020198, exon 13 of 13)	-4231	NM_001003787	92335	Hs.514402	NM_153335	ENSG00000266173	STRADA	LYK5|NY-BR-96|PMSE|STRAD|Stlk	STE20-related kinase adaptor alpha	protein-coding	0.00625	0.358255
peak_call/ChIP_Ligand_vs_input/ChIP_Ligand_vs_input_peak_107	chr12	39388124	39388623	+	17	NA	Intergenic	Intergenic	-88953	NM_153634	144402	Hs.40910	NM_153634	ENSG00000139117	CPNE8	-	copine 8	protein-coding	0.002004	0.302
peak_call/ChIP_Ligand_vs_input/ChIP_Ligand_vs_input_peak_216	chr6	9808885	9809644	+	17	NA	Intergenic	Intergenic	-603287	NR_033910	100130275	Hs.661431	NR_033910		TFAP2A-AS1	-	TFAP2A antisense RNA 1	ncRNA	0.00527	0.296053
peak_call/ChIP_Ligand_vs_input/ChIP_Ligand_vs_input_peak_72	chr10	25293410	25293734	+	17	NA	intron (NM_145010, intron 1 of 5)	L1PA13|LINE|L1	11513	NR_072993	219670	Hs.534486	NM_145010	ENSG00000151023	ENKUR	C10orf63|CFAP106	enkurin, TRPC channel interacting protein	protein-coding	0	0.326154
peak_call/ChIP_Ligand_vs_input/ChIP_Ligand_vs_input_peak_166	chr22	46133914	46134279	+	17	NA	intron (NM_013236, intron 7 of 11)	intron (NM_013236, intron 7 of 11)	-22308	NR_039919	100616253		NR_039919	ENSG00000264160	MIR4762	-	microRNA 4762	ncRNA	0	0.303279
peak_call/ChIP_Ligand_vs_input/ChIP_Ligand_vs_input_peak_183	chr3	196795330	196795629	+	17	NA	intron (NM_001204387, intron 15 of 21)	intron (NM_001204387, intron 15 of 21)	-38792	NM_005929	4241	Hs.184727	NM_005929	ENSG00000163975	MELTF	CD228|MAP97|MFI2|MTF1|MTf	melanotransferrin	protein-coding	0	0.313333
peak_call/ChIP_Ligand_vs_input/ChIP_Ligand_vs_input_peak_3	chr1	48820232	48820607	+	17	NA	intron (NM_001286238, intron 11 of 12)	L1ME3A|LINE|L1	117461	NM_001286239	54558	Hs.538103	NM_019073	ENSG00000132122	SPATA6	HASH|SRF-1|SRF1	spermatogenesis associated 6	protein-coding	0.005333	0.324468
peak_call/ChIP_Ligand_vs_input/ChIP_Ligand_vs_input_peak_258	chr8	97441430	97441790	+	17	NA	Intergenic	L1MA3|LINE|L1	-41944	NR_125828	102724804	Hs.571415	NR_125828	ENSG00000253105	LOC102724804	-	uncharacterized LOC102724804	ncRNA	0.002778	0.274238
peak_call/ChIP_Ligand_vs_input/ChIP_Ligand_vs_input_peak_205	chr5	95991586	95991926	+	17	NA	Intergenic	Charlie9|DNA|hAT-Charlie	-5985	NM_001042442	831	Hs.436186	NM_001750	ENSG00000153113	CAST	BS-17|PLACK	calpastatin	protein-coding	0.002941	0.316716
peak_call/ChIP_Ligand_vs_input/ChIP_Ligand_vs_input_peak_95	chr12	12553912	12554330	+	17	NA	intron (NM_001300742, intron 2 of 3)	L1ME3C|LINE|L1	44108	NM_001300742	118426	Hs.504805	NM_058169	ENSG00000165714	BORCS5	LOH12CR1|LOH1CR12	BLOC-1 related complex subunit 5	protein-coding	0.009569	0.353222
peak_call/ChIP_Ligand_vs_input/ChIP_Ligand_vs_input_peak_123	chr12	106281349	106281771	+	17	NA	Intergenic	L1MC4a|LINE|L1	181008	NR_110110	101929110	Hs.145944	NR_110108	ENSG00000257859	CASC18	-	cancer susceptibility candidate 18 (non-protein coding)	ncRNA	0.014218	0.340426
peak_call/ChIP_Ligand_vs_input/ChIP_Ligand_vs_input_peak_155	chr2	55777472	55777852	+	17	NA	intron (NM_020463, intron 14 of 14)	intron (NM_020463, intron 14 of 14)	30931	NM_001282761	112942	Hs.264208	NM_080667	ENSG00000163001	CFAP36	BARTL1|CCDC104	cilia and flagella associated protein 36	protein-coding	0.005263	0.364829
peak_call/ChIP_Ligand_vs_input/ChIP_Ligand_vs_input_peak_240	chr7	87250588	87251048	+	17	NA	intron (NM_000927, intron 1 of 28)	intron (NM_000927, intron 1 of 28)	-6911	NM_001134405	154661	Hs.411488	NM_138290	ENSG00000105784	RUNDC3B	RPIB9|RPIP9	RUN domain containing 3B	protein-coding	0.002174	0.279826
peak_call/ChIP_Ligand_vs_input/ChIP_Ligand_vs_input_peak_203	chr5	89285361	89285754	+	17	NA	Intergenic	Intergenic	26980	NR_037433	100500825		NR_037433	ENSG00000264342	MIR3660	mir-3660	microRNA 3660	ncRNA	0	0.365482
peak_call/ChIP_Ligand_vs_input/ChIP_Ligand_vs_input_peak_222	chr6	74966895	74967194	+	17	NA	intron (NR_110856, intron 1 of 3)	intron (NR_110856, intron 1 of 3)	187877	NR_110856	101928516	Hs.384600	NR_110856	ENSG00000223786	LOC101928516	-	uncharacterized LOC101928516	ncRNA	0.003344	0.303333
peak_call/ChIP_Ligand_vs_input/ChIP_Ligand_vs_input_peak_227	chr7	12098871	12099324	+	17	NA	Intergenic	L1M2|LINE|L1	-151751	NM_018374	54664	Hs.396358	NM_018374	ENSG00000106460	TMEM106B	-	transmembrane protein 106B	protein-coding	0	0.270925
peak_call/ChIP_Ligand_vs_input/ChIP_Ligand_vs_input_peak_66	chr1	232389441	232389771	+	17	NA	Intergenic	Intergenic	261748	NM_020808	57568	Hs.745009	NM_020808	ENSG00000116991	SIPA1L2	SPAL2	signal induced proliferation associated 1 like 2	protein-coding	0.009091	0.287009
peak_call/ChIP_Ligand_vs_input/ChIP_Ligand_vs_input_peak_221	chr6	65885677	65886022	+	17	NA	intron (NM_001292009, intron 12 of 43)	L1MA9|LINE|L1	-125462	NM_001271675	441155	Hs.546686	NM_001271675		LOC441155	-	zinc finger CCCH-type domain-containing-like	protein-coding	0	0.294798
peak_call/ChIP_Ligand_vs_input/ChIP_Ligand_vs_input_peak_61	chr1	209437314	209437739	+	17	NA	Intergenic	MER21A|LTR|ERVL	-61275	NR_135085	105372897	Hs.116154	NR_135085	ENSG00000227940	LINC01696	-	long intergenic non-protein coding RNA 1696	ncRNA	0.009412	0.380282
peak_call/ChIP_Ligand_vs_input/ChIP_Ligand_vs_input_peak_228	chr7	17645358	17645669	+	17	NA	Intergenic	L1PA16|LINE|L1	-46980	NR_110013	101927630	Hs.583400	NR_110013	ENSG00000236039	LOC101927630	-	uncharacterized LOC101927630	ncRNA	0.003215	0.298077
peak_call/ChIP_Ligand_vs_input/ChIP_Ligand_vs_input_peak_174	chr3	151683840	151684140	+	17	NA	Intergenic	L1PBa|LINE|L1	-38027	NR_110203	101928142	Hs.680207	NR_110202		AADACL2-AS1	-	AADACL2 antisense RNA 1	ncRNA	0.003333	0.372093
peak_call/ChIP_Ligand_vs_input/ChIP_Ligand_vs_input_peak_247	chr7	148762593	148762901	+	17	NA	Intergenic	CpG	25122	NM_152411	136051	Hs.729572	NM_152411	ENSG00000197362	ZNF786	-	zinc finger protein 786	protein-coding	0.068182	0.692557
peak_call/ChIP_Ligand_vs_input/ChIP_Ligand_vs_input_peak_142	chr15	76489248	76489611	+	17	NA	intron (NM_152335, intron 9 of 10)	intron (NM_152335, intron 9 of 10)	-15602	NR_120360	101929439	Hs.631721	NR_120360	ENSG00000259422	LOC101929439	-	uncharacterized LOC101929439	ncRNA	0.024793	0.57967
peak_call/ChIP_Ligand_vs_input/ChIP_Ligand_vs_input_peak_89	chr11	73906993	73907326	+	17	NA	intron (NM_016147, intron 1 of 13)	MIR|SINE|MIR	25051	NM_001271593	51400	Hs.503251	NM_016147	ENSG00000214517	PPME1	PME-1	protein phosphatase methylesterase 1	protein-coding	0	0.314371
peak_call/ChIP_Ligand_vs_input/ChIP_Ligand_vs_input_peak_269	chr9	78879454	78879753	+	17	NA	intron (NM_001190482, intron 24 of 36)	L1PA16|LINE|L1	129841	NM_018339	55312	Hs.37558	NM_018339	ENSG00000135002	RFK	RIFK	riboflavin kinase	protein-coding	0.006689	0.36
peak_call/ChIP_Ligand_vs_input/ChIP_Ligand_vs_input_peak_151	chr17	65111612	65112000	+	17	NA	intron (NM_001330447, intron 27 of 32)	L1MEf|LINE|L1	71154	NM_000727	786	Hs.147989	NM_000727	ENSG00000108878	CACNG1	CACNLG	calcium voltage-gated channel auxiliary subunit gamma 1	protein-coding	0.005155	0.321337
peak_call/ChIP_Ligand_vs_input/ChIP_Ligand_vs_input_peak_132	chr13	107461736	107462188	+	17	NA	Intergenic	Intergenic	155734	NR_047026	100874173	Hs.569297	NR_047026	ENSG00000230156	LINC00443	-	long intergenic non-protein coding RNA 443	ncRNA	0	0.304636
peak_call/ChIP_Ligand_vs_input/ChIP_Ligand_vs_input_peak_263	chr9	18059605	18059996	+	17	NA	Intergenic	Intergenic	-414279	NM_052866	92949	Hs.741483	NM_052866	ENSG00000178031	ADAMTSL1	ADAMTSL-1|ADAMTSR1|C9orf94|PUNCTIN	ADAMTS like 1	protein-coding	0.002558	0.30102
peak_call/ChIP_Ligand_vs_input/ChIP_Ligand_vs_input_peak_121	chr12	91201336	91201666	+	17	NA	Intergenic	Intergenic	-110299	NR_038868	439916	Hs.350600	NM_001039384	ENSG00000196243	LINC00615	C12orf37	long intergenic non-protein coding RNA 615	ncRNA	0.00303	0.311178
peak_call/ChIP_Ligand_vs_input/ChIP_Ligand_vs_input_peak_84	chr11	47003287	47003661	+	17	NA	intron (NM_001278222, intron 1 of 7)	intron (NM_001278222, intron 1 of 7)	45234	NR_103472	79096	Hs.368296	NM_024113	ENSG00000149179	C11orf49	-	chromosome 11 open reading frame 49	protein-coding	0.005348	0.325333
peak_call/ChIP_Ligand_vs_input/ChIP_Ligand_vs_input_peak_43	chr1	172227421	172227720	+	17	NA	intron (NM_015569, intron 15 of 20)	L1MA4A|LINE|L1	-113595	NR_038397	100628315	Hs.584880	NR_038397	ENSG00000230630	DNM3OS	DNM3-AS1|MIR199A2HG	DNM3 opposite strand/antisense RNA	ncRNA	0.010033	0.343333
peak_call/ChIP_Ligand_vs_input/ChIP_Ligand_vs_input_peak_266	chr9	36095003	36095376	+	17	NA	intron (NM_021111, intron 10 of 20)	AluSg7|SINE|Alu	-41344	NR_104639	152007	Hs.493819	NM_022343	ENSG00000122694	GLIPR2	C9orf19|GAPR-1|GAPR1	GLI pathogenesis related 2	protein-coding	0.002681	0.323529
peak_call/ChIP_Ligand_vs_input/ChIP_Ligand_vs_input_peak_16	chr1	84420339	84420642	+	17	NA	intron (NM_024686, intron 1 of 20)	intron (NM_024686, intron 1 of 20)	44343	NM_024686	79739	Hs.445826	NM_024686	ENSG00000137941	TTLL7	-	tubulin tyrosine ligase like 7	protein-coding	0.006601	0.282895
peak_call/ChIP_Ligand_vs_input/ChIP_Ligand_vs_input_peak_215	chr5	177659437	177659822	+	17	NA	non-coding (NR_103510, exon 1 of 14)	non-coding (NR_103510, exon 1 of 14)	194	NR_103508	85007	Hs.248746	NM_153373	ENSG00000175309	PHYKPL	AGXT2L2|PHLU	5-phosphohydroxy-L-lysine phospho-lyase	protein-coding	0.135065	0.756477
peak_call/ChIP_Ligand_vs_input/ChIP_Ligand_vs_input_peak_92	chr12	1841606	1842003	+	17	NA	intron (NM_024551, intron 1 of 7)	L1MC2|LINE|L1	41557	NM_024551	79602	Hs.371642	NM_024551	ENSG00000006831	ADIPOR2	ACDCR2|PAQR2	adiponectin receptor 2	protein-coding	0	0.291457
peak_call/ChIP_Ligand_vs_input/ChIP_Ligand_vs_input_peak_213	chr5	167991929	167992471	+	17	NA	intron (NM_024594, intron 3 of 6)	intron (NM_024594, intron 3 of 6)	-4222	NR_029520	406895		NR_029520	ENSG00000199035	MIR103A1	MIR103-1|MIRN103-1|mir-103a-1	microRNA 103a-1	ncRNA	0.00369	0.292818
peak_call/ChIP_Ligand_vs_input/ChIP_Ligand_vs_input_peak_268	chr9	77434523	77434862	+	17	NA	intron (NM_001177310, intron 9 of 38)	intron (NM_001177310, intron 9 of 38)	67571	NM_001177311	140803	Hs.272225	NM_017662	ENSG00000119121	TRPM6	CHAK2|HMGX|HOMG|HOMG1|HSH	transient receptor potential cation channel subfamily M member 6	protein-coding	0.00885	0.397059
peak_call/ChIP_Ligand_vs_input/ChIP_Ligand_vs_input_peak_52	chr1	198125582	198125989	+	17	NA	promoter-TSS (NM_133494)	promoter-TSS (NM_133494)	-323	NM_133494	140609	Hs.24119	NM_133494	ENSG00000151414	NEK7	-	NIMA related kinase 7	protein-coding	0.036855	0.507353
peak_call/ChIP_Ligand_vs_input/ChIP_Ligand_vs_input_peak_230	chr7	27124887	27125231	+	17	NA	Intergenic	Tigger4b|DNA|TcMar-Tigger	10566	NM_005522	3198	Hs.67397	NM_005522	ENSG00000105991	HOXA1	BSAS|HOX1|HOX1F	homeobox A1	protein-coding	0	0.295652
peak_call/ChIP_Ligand_vs_input/ChIP_Ligand_vs_input_peak_158	chr2	100081467	100081864	+	17	NA	intron (NR_135653, intron 1 of 21)	intron (NR_135653, intron 1 of 21)	24853	NM_001321459	51455	Hs.443077	NM_016316	ENSG00000135945	REV1	AIBP80|REV1L	REV1, DNA directed polymerase	protein-coding	0	0.278894
peak_call/ChIP_Ligand_vs_input/ChIP_Ligand_vs_input_peak_184	chr3	196952313	196952661	+	17	NA	intron (NM_001098424, intron 4 of 25)	intron (NM_001098424, intron 4 of 25)	-41485	NM_001204387	1739	Hs.292549	NM_004087	ENSG00000075711	DLG1	DLGH1|SAP-97|SAP97|dJ1061C18.1.1|hdlg	discs large MAGUK scaffold protein 1	protein-coding	0.002874	0.332378
peak_call/ChIP_Ligand_vs_input/ChIP_Ligand_vs_input_peak_173	chr3	142752192	142752537	+	17	NA	intron (NM_001080415, intron 18 of 27)	MER2|DNA|TcMar-Tigger	31992	NM_001080415	23350	Hs.596572	NM_001080415	ENSG00000163714	U2SURP	SR140|fSAPa	U2 snRNP associated SURP domain containing	protein-coding	0.002899	0.33237
peak_call/ChIP_Ligand_vs_input/ChIP_Ligand_vs_input_peak_162	chr21	30989072	30989447	+	17	NA	intron (NM_001330994, intron 7 of 17)	intron (NM_001330994, intron 7 of 17)	20899	NR_033368	100379661	Hs.659368	NR_033368	ENSG00000156273	GRIK1-AS2	C21orf41|NCRNA00258	GRIK1 antisense RNA 2	ncRNA	0.002667	0.31383
peak_call/ChIP_Ligand_vs_input/ChIP_Ligand_vs_input_peak_32	chr1	114191661	114191996	+	17	NA	intron (NM_152900, intron 12 of 20)	intron (NM_152900, intron 12 of 20)	109949	NM_006608	10745	Hs.655824	NM_006608	ENSG00000116793	PHTF1	PHTF	putative homeodomain transcription factor 1	protein-coding	0.008955	0.339286
peak_call/ChIP_Ligand_vs_input/ChIP_Ligand_vs_input_peak_118	chr12	86656119	86656456	+	17	NA	intron (NM_013244, intron 3 of 6)	L2c|LINE|L2	388214	NM_006183	4922	Hs.80962	NM_006183	ENSG00000133636	NTS	NMN-125|NN|NT|NT/N|NTS1	neurotensin	protein-coding	0	0.33432
peak_call/ChIP_Ligand_vs_input/ChIP_Ligand_vs_input_peak_130	chr13	69398815	69399159	+	17	NA	Intergenic	L1MB4|LINE|L1	60470	NR_038878	338862		NR_038878	ENSG00000281778	LINC00550	-	long intergenic non-protein coding RNA 550	ncRNA	0.002907	0.272464
peak_call/ChIP_Ligand_vs_input/ChIP_Ligand_vs_input_peak_223	chr6	80890013	80890363	+	17	NA	intron (NR_134945, intron 7 of 10)	intron (NR_134945, intron 7 of 10)	73861	NR_134945	594	Hs.654441	NM_000056	ENSG00000083123	BCKDHB	BCKDE1B|BCKDH E1-beta|E1B	branched chain keto acid dehydrogenase E1 subunit beta	protein-coding	0.002857	0.307692
peak_call/ChIP_Ligand_vs_input/ChIP_Ligand_vs_input_peak_252	chr8	75913287	75913672	+	17	NA	intron (NM_001286777, intron 1 of 12)	intron (NM_001286777, intron 1 of 12)	1090	NM_001286777	83690	Hs.436542	NM_031461	ENSG00000121005	CRISPLD1	CRISP-10|CRISP10|LCRISP1	cysteine rich secretory protein LCCL domain containing 1	protein-coding	0	0.30829
peak_call/ChIP_Ligand_vs_input/ChIP_Ligand_vs_input_peak_200	chr5	72285143	72285450	+	17	NA	exon (NM_001146032, exon 3 of 25)	exon (NM_001146032, exon 3 of 25)	33488	NM_001146032	115548	Hs.165762	NM_138782	ENSG00000157107	FCHO2	-	FCH domain only 2	protein-coding	0	0.308442
peak_call/ChIP_Ligand_vs_input/ChIP_Ligand_vs_input_peak_272	chr9	128596033	128596332	+	17	NA	intron (NR_024123, intron 2 of 6)	L1M4|LINE|L1	85704	NM_001134778	5090	Hs.428027	NM_006195	ENSG00000167081	PBX3	-	PBX homeobox 3	protein-coding	0	0.336667
peak_call/ChIP_Ligand_vs_input/ChIP_Ligand_vs_input_peak_153	chr18	8074570	8074922	+	17	NA	intron (NM_001105244, intron 8 of 32)	L1M4|LINE|L1	292286	NR_024419	100192426	Hs.666655	NR_024419	ENSG00000266149	LOC100192426	-	uncharacterized LOC100192426	ncRNA	0.008523	0.322946
peak_call/ChIP_Ligand_vs_input/ChIP_Ligand_vs_input_peak_63	chr1	216515405	216515755	+	17	NA	intron (NM_007123, intron 4 of 20)	L1PA8|LINE|L1	81158	NM_206933	7399	Hs.655974	NM_007123	ENSG00000042781	USH2A	RP39|US2|USH2|dJ1111A8.1	usherin	protein-coding	0.005714	0.356125
peak_call/ChIP_Ligand_vs_input/ChIP_Ligand_vs_input_peak_79	chr11	23336936	23337235	+	17	NA	Intergenic	Intergenic	103651	NR_107021	102465860		NR_107021	ENSG00000275868	MIR8054	hsa-mir-8054	microRNA 8054	ncRNA	0.010033	0.41
peak_call/ChIP_Ligand_vs_input/ChIP_Ligand_vs_input_peak_53	chr1	198241824	198242165	+	17	NA	intron (NM_133494, intron 5 of 9)	intron (NM_133494, intron 5 of 9)	115886	NM_133494	140609	Hs.24119	NM_133494	ENSG00000151414	NEK7	-	NIMA related kinase 7	protein-coding	0	0.304094
peak_call/ChIP_Ligand_vs_input/ChIP_Ligand_vs_input_peak_67	chr1	233451055	233451380	+	17	NA	Intergenic	Intergenic	-12297	NM_032435	84451	Hs.547779	NM_032435	ENSG00000143674	MAP3K21	KIAA1804|MLK4|dJ862P8.3	mitogen-activated protein kinase kinase kinase 21	protein-coding	0.006154	0.309816
peak_call/ChIP_Ligand_vs_input/ChIP_Ligand_vs_input_peak_60	chr1	207913318	207913717	+	17	NA	Intergenic	Intergenic	-11866	NM_002389	4179	Hs.510402	NM_002389	ENSG00000117335	CD46	AHUS2|MCP|MIC10|TLX|TRA2.10	CD46 molecule	protein-coding	0	0.3725
peak_call/ChIP_Ligand_vs_input/ChIP_Ligand_vs_input_peak_271	chr9	127494166	127494568	+	17	NA	intron (NM_033334, intron 2 of 9)	intron (NM_033334, intron 2 of 9)	38378	NR_029782	406956		NR_029782	ENSG00000207737	MIR181B2	MIRN181B2|mir-181b-2	microRNA 181b-2	ncRNA	0.00995	0.389578
peak_call/ChIP_Ligand_vs_input/ChIP_Ligand_vs_input_peak_210	chr5	145425872	145426234	+	17	NA	intron (NM_152550, intron 5 of 9)	intron (NM_152550, intron 5 of 9)	57893	NM_001029869	153770	Hs.162369	NM_001029869	ENSG00000173261	PLAC8L1	-	PLAC8 like 1	protein-coding	0.002762	0.374656
peak_call/ChIP_Ligand_vs_input/ChIP_Ligand_vs_input_peak_120	chr12	89500359	89500658	+	17	NA	Intergenic	Intergenic	-87039	NR_038385	728084	Hs.132563	NR_038385	ENSG00000246363	LOC728084	-	uncharacterized LOC728084	ncRNA	0.010033	0.403333
peak_call/ChIP_Ligand_vs_input/ChIP_Ligand_vs_input_peak_257	chr8	89793085	89793400	+	17	NA	Intergenic	L1MEc|LINE|L1	-453525	NM_005941	4325	Hs.492187	NM_005941	ENSG00000156103	MMP16	C8orf57|MMP-X2|MT-MMP2|MT-MMP3|MT3-MMP	matrix metallopeptidase 16	protein-coding	0.003175	0.28481
peak_call/ChIP_Ligand_vs_input/ChIP_Ligand_vs_input_peak_165	chr22	41681899	41682267	+	17	NA	promoter-TSS (NM_001278651)	promoter-TSS (NM_001278651)	-62	NM_001278651	5905	Hs.183800	NM_002883	ENSG00000100401	RANGAP1	Fug1|RANGAP|SD	Ran GTPase activating protein 1	protein-coding	0.105978	0.674797
peak_call/ChIP_Ligand_vs_input/ChIP_Ligand_vs_input_peak_154	chr2	24149587	24149959	+	17	NA	non-coding (NR_125717, exon 1 of 29)	non-coding (NR_125717, exon 1 of 29)	211	NM_017552	54454	Hs.467862	NM_017552	ENSG00000119778	ATAD2B	-	ATPase family, AAA domain containing 2B	protein-coding	0.115591	0.707775
peak_call/ChIP_Ligand_vs_input/ChIP_Ligand_vs_input_peak_169	chr3	114456293	114456592	+	17	NA	intron (NM_001164343, intron 5 of 11)	intron (NM_001164343, intron 5 of 11)	5930	NR_039959	100616166		NR_039959	ENSG00000264623	MIR4796	mir-4796	microRNA 4796	ncRNA	0.003344	0.303333
peak_call/ChIP_Ligand_vs_input/ChIP_Ligand_vs_input_peak_209	chr5	139725922	139726347	+	17	NA	promoter-TSS (NM_001945)	promoter-TSS (NM_001945)	54	NM_001945	1839	Hs.799	NM_001945	ENSG00000113070	HBEGF	DTR|DTS|DTSF|HEGFL	heparin binding EGF like growth factor	protein-coding	0.136471	0.755869
peak_call/ChIP_Ligand_vs_input/ChIP_Ligand_vs_input_peak_201	chr5	77304485	77304844	+	17	NA	intron (NM_003664, intron 26 of 26)	intron (NM_003664, intron 26 of 26)	50593	NR_105013	101929154	Hs.252895	NR_105012		LOC101929154	-	uncharacterized LOC101929154	ncRNA	0	0.330556
peak_call/ChIP_Ligand_vs_input/ChIP_Ligand_vs_input_peak_197	chr5	45376587	45376935	+	16	NA	intron (NM_021072, intron 4 of 7)	MIRc|SINE|MIR	319459	NM_021072	348980	Hs.353176	NM_021072	ENSG00000164588	HCN1	BCNG-1|BCNG1|EIEE24|HAC-2	hyperpolarization activated cyclic nucleotide gated potassium channel 1	protein-coding	0.002874	0.352436
peak_call/ChIP_Ligand_vs_input/ChIP_Ligand_vs_input_peak_278	chrX	23803745	23804053	+	16	NA	exon (NM_002970, exon 6 of 6)	exon (NM_002970, exon 6 of 6)	2624	NM_002970	6303	Hs.28491	NM_002970	ENSG00000130066	SAT1	DC21|KFSD|KFSDX|SAT|SSAT|SSAT-1	spermidine/spermine N1-acetyltransferase 1	protein-coding	0.006494	0.433657
peak_call/ChIP_Ligand_vs_input/ChIP_Ligand_vs_input_peak_260	chr8	136573012	136573311	+	16	NA	intron (NM_006558, intron 5 of 8)	intron (NM_006558, intron 5 of 8)	103453	NM_006558	10656	Hs.444558	NM_006558	ENSG00000131773	KHDRBS3	Etle|SALP|SLM-2|SLM2|T-STAR|TSTAR|etoile	KH RNA binding domain containing, signal transduction associated 3	protein-coding	0.013378	0.39
peak_call/ChIP_Ligand_vs_input/ChIP_Ligand_vs_input_peak_55	chr1	199771464	199771810	+	16	NA	Intergenic	Intergenic	-225093	NM_205860	2494	Hs.33446	NM_003822	ENSG00000116833	NR5A2	B1F|B1F2|CPF|FTF|FTZ-F1|FTZ-F1beta|LRH-1|LRH1|hB1F-2	nuclear receptor subfamily 5 group A member 2	protein-coding	0	0.308357
peak_call/ChIP_Ligand_vs_input/ChIP_Ligand_vs_input_peak_93	chr12	9736986	9737616	+	16	NA	Intergenic	Intergenic	23196	NM_002258	3820	Hs.169824	NM_002258	ENSG00000111796	KLRB1	CD161|CLEC5B|NKR|NKR-P1|NKR-P1A|NKRP1A|hNKR-P1A	killer cell lectin like receptor B1	protein-coding	0.004762	0.275753
peak_call/ChIP_Ligand_vs_input/ChIP_Ligand_vs_input_peak_152	chr17_gl000205_random	120501	120801	+	16	NA	TTS (NR_003682)	TTS (NR_003682)	4028	NR_003682	403340	Hs.572501	NR_003682		MGC70870	-	C-terminal binding protein 2 pseudogene	pseudo	0	0.27907
peak_call/ChIP_Ligand_vs_input/ChIP_Ligand_vs_input_peak_20	chr1	89962732	89963054	+	16	NA	Intergenic	L1MA3|LINE|L1	-27504	NM_001134476	23507	Hs.482017	NM_015350	ENSG00000197147	LRRC8B	TA-LRRP|TALRRP	leucine rich repeat containing 8 family member B	protein-coding	0.003106	0.349845
peak_call/ChIP_Ligand_vs_input/ChIP_Ligand_vs_input_peak_185	chr5	19158987	19159521	+	16	NA	Intergenic	Intergenic	727127	NM_001291957	1016	Hs.317632	NM_004934	ENSG00000145526	CDH18	CDH14|CDH14L|CDH24	cadherin 18	protein-coding	0.003745	0.340187
peak_call/ChIP_Ligand_vs_input/ChIP_Ligand_vs_input_peak_35	chr1	145395492	145395811	+	16	NA	intron (NM_001039703, intron 68 of 85)	intron (NM_001039703, intron 68 of 85)	-13247	NR_125967	101928979	Hs.735893	NR_125967	ENSG00000233396	LINC01719	-	long intergenic non-protein coding RNA 1719	ncRNA	0.053292	0.50625
peak_call/ChIP_Ligand_vs_input/ChIP_Ligand_vs_input_peak_81	chr11	34408585	34408892	+	16	NA	Intergenic	AluSx1|SINE|Alu	-29183	NM_145804	25841	Hs.23361	NM_145804	ENSG00000166016	ABTB2	ABTB2A|BTBD22	ankyrin repeat and BTB domain containing 2	protein-coding	0.006515	0.357143
peak_call/ChIP_Ligand_vs_input/ChIP_Ligand_vs_input_peak_224	chr6	112074654	112075012	+	16	NA	intron (NM_002037, intron 3 of 13)	L3|LINE|CR1	5501	NM_153048	2534	Hs.390567	NM_002037	ENSG00000010810	FYN	SLK|SYN|p59-FYN	FYN proto-oncogene, Src family tyrosine kinase	protein-coding	0.002793	0.345404
peak_call/ChIP_Ligand_vs_input/ChIP_Ligand_vs_input_peak_144	chr17	16042814	16043152	+	16	NA	intron (NM_001190438, intron 8 of 18)	intron (NM_001190438, intron 8 of 18)	54970	NM_001190438	9611	Hs.462323	NM_006311	ENSG00000141027	NCOR1	N-CoR|N-CoR1|PPP1R109|TRAC1|hN-CoR	nuclear receptor corepressor 1	protein-coding	0.011834	0.277286
peak_call/ChIP_Ligand_vs_input/ChIP_Ligand_vs_input_peak_88	chr11	65272450	65272766	+	16	NA	promoter-TSS (NR_144569)	promoter-TSS (NR_144569)	-980	NR_144569	109136578		NR_144569		MASCRNA	-	MALAT1-associated small cytoplasmic RNA	scRNA	0.012658	0.444795
peak_call/ChIP_Ligand_vs_input/ChIP_Ligand_vs_input_peak_50	chr1	192384164	192384487	+	16	NA	Intergenic	Intergenic	98203	NM_001039152	431704	Hs.558673	NM_001039152	ENSG00000253148	RGS21	-	regulator of G-protein signaling 21	protein-coding	0.009288	0.317901
peak_call/ChIP_Ligand_vs_input/ChIP_Ligand_vs_input_peak_127	chr13	60433442	60433804	+	16	NA	intron (NM_001042517, intron 22 of 27)	intron (NM_001042517, intron 22 of 27)	-153229	NR_046539	100874195	Hs.664101	NR_046539	ENSG00000227528	DIAPH3-AS1	-	DIAPH3 antisense RNA 1	ncRNA	0.008287	0.322314
peak_call/ChIP_Ligand_vs_input/ChIP_Ligand_vs_input_peak_275	chrX	8191038	8191362	+	16	NA	Intergenic	Intergenic	-51892	NM_016378	51480	Hs.279737	NM_016378	ENSG00000177504	VCX2	VCX-2r|VCX2R|VCXB	variable charge, X-linked 2	protein-coding	0.003086	0.298462
peak_call/ChIP_Ligand_vs_input/ChIP_Ligand_vs_input_peak_237	chr7	72936001	72936436	+	16	NA	exon (NM_032408, exon 1 of 20)	exon (NM_032408, exon 1 of 20)	397	NM_032408	9031	Hs.743372	NM_023005	ENSG00000009954	BAZ1B	WBSCR10|WBSCR9|WSTF	bromodomain adjacent to zinc finger domain 1B	protein-coding	0.131034	0.78211
peak_call/ChIP_Ligand_vs_input/ChIP_Ligand_vs_input_peak_64	chr1	219514835	219515276	+	16	NA	Intergenic	Intergenic	166744	NM_001300772	127018	Hs.657617	NM_138794	ENSG00000143353	LYPLAL1	Q96AV0	lysophospholipase like 1	protein-coding	0	0.273756
peak_call/ChIP_Ligand_vs_input/ChIP_Ligand_vs_input_peak_186	chr5	24270321	24270653	+	15	NA	Intergenic	Intergenic	319030	NR_131245	439936	Hs.638078	NR_131245	ENSG00000248874	C5orf17	-	chromosome 5 open reading frame 17	ncRNA	0.003012	0.315315
peak_call/ChIP_Ligand_vs_input/ChIP_Ligand_vs_input_peak_145	chr17	16344524	16344997	+	15	NA	TTS (NR_027179)	TTS (NR_027179)	220	NR_003054	692106		NR_003054	ENSG00000277512	SNORD65	HBII-135|SNORD65A	small nucleolar RNA, C/D box 65	snoRNA	0.002114	0.405063
peak_call/ChIP_Ligand_vs_input/ChIP_Ligand_vs_input_peak_188	chr5	27556649	27557020	+	15	NA	Intergenic	Intergenic	84435	NR_038848	643401	Hs.533212	NR_038848	ENSG00000250337	LINC01021	-	long intergenic non-protein coding RNA 1021	ncRNA	0.002695	0.263441
peak_call/ChIP_Ligand_vs_input/ChIP_Ligand_vs_input_peak_193	chr5	40258247	40258573	+	15	NA	Intergenic	L1M4|LINE|L1	206017	NR_104633	102467077	Hs.148993	NR_104633		LINC00603	-	long intergenic non-protein coding RNA 603	ncRNA	0	0.412844
peak_call/ChIP_Ligand_vs_input/ChIP_Ligand_vs_input_peak_51	chr1	197592564	197592920	+	15	NA	intron (NM_144977, intron 10 of 15)	L1MC1|LINE|L1	151881	NM_144977	163486	Hs.125056	NM_019049	ENSG00000213047	DENND1B	C1ORF18|C1orf218|FAM31B	DENN domain containing 1B	protein-coding	0	0.319328
peak_call/ChIP_Ligand_vs_input/ChIP_Ligand_vs_input_peak_12	chr1	78482040	78482499	+	14	NA	3' UTR (NM_001317100, exon 4 of 4)	3' UTR (NM_001317100, exon 4 of 4)	11757	NM_007034	11080	Hs.13852	NM_007034	ENSG00000162616	DNAJB4	DNAJW|DjB4|HLJ1	DnaJ heat shock protein family (Hsp40) member B4	protein-coding	0.004357	0.293478
peak_call/ChIP_Ligand_vs_input/ChIP_Ligand_vs_input_peak_26	chr1	99949827	99950134	+	14	NA	intron (NR_125951, intron 1 of 2)	intron (NR_125951, intron 1 of 2)	3380	NR_125951	101928270	Hs.576048	NR_125951	ENSG00000224445	LINC01708	-	long intergenic non-protein coding RNA 1708	ncRNA	0	0.24026
peak_call/ChIP_Ligand_vs_input/ChIP_Ligand_vs_input_peak_140	chr15	73816136	73816694	+	13	NA	intron (NM_001042367, intron 2 of 5)	HSMAR2|DNA|TcMar-Mariner	45469	NR_103844	101241892	Hs.656678	NR_103844	ENSG00000281183	NPTN-IT1	lncRNA-LET	NPTN intronic transcript 1	ncRNA	0	0.320215
peak_call/ChIP_Ligand_vs_input/ChIP_Ligand_vs_input_peak_229	chr7	18806927	18807265	+	13	NA	intron (NM_178425, intron 15 of 24)	intron (NM_178425, intron 15 of 24)	258200	NM_001204147	9734	Hs.196054	NM_014707	ENSG00000048052	HDAC9	HD7|HD7b|HD9|HDAC|HDAC7|HDAC7B|HDAC9B|HDAC9FL|HDRP|MITR	histone deacetylase 9	protein-coding	0.008876	0.39233
peak_call/ChIP_Ligand_vs_input/ChIP_Ligand_vs_input_peak_77	chr11	7197209	7197508	+	13	NA	Intergenic	Intergenic	-58639	NR_031683	100313774		NR_031683	ENSG00000221703	MIR302E	MIRN302E	microRNA 302e	ncRNA	0	0.276667
peak_call/ChIP_Ligand_vs_input/ChIP_Ligand_vs_input_peak_251	chr8	71580407	71580739	+	13	NA	intron (NM_016027, intron 1 of 6)	intron (NM_016027, intron 1 of 6)	874	NM_016027	51110	Hs.118554	NM_016027	ENSG00000147592	LACTB2	CGI-83	lactamase beta 2	protein-coding	0.003012	0.339339
peak_call/ChIP_Ligand_vs_input/ChIP_Ligand_vs_input_peak_168	chr3	103979240	103979549	+	13	NA	Intergenic	MSTB1|LTR|ERVL-MaLR	-33289	NR_030330	693127		NR_030330	ENSG00000208032	MIR548A3	MIRN548A3	microRNA 548a-3	ncRNA	0.006472	0.377419
peak_call/ChIP_Ligand_vs_input/ChIP_Ligand_vs_input_peak_131	chr13	76343188	76343487	+	13	NA	intron (NM_001330583, intron 2 of 28)	intron (NM_001330583, intron 2 of 28)	8540	NM_015842	4008	Hs.207631	NM_005358	ENSG00000136153	LMO7	FBX20|FBXO20|LOMP	LIM domain 7	protein-coding	0	0.36
peak_call/ChIP_Ligand_vs_input/ChIP_Ligand_vs_input_peak_256	chr8	80838877	80839176	+	13	NA	intron (NM_014018, intron 2 of 2)	intron (NM_014018, intron 2 of 2)	-55054	NR_110954	101927040	Hs.350876	NR_110954	ENSG00000249328	LOC101927040	-	uncharacterized LOC101927040	ncRNA	0.003344	0.436667
peak_call/ChIP_Ligand_vs_input/ChIP_Ligand_vs_input_peak_276	chrX	13027267	13027587	+	13	NA	Intergenic	Intergenic	34201	NM_021109	7114	Hs.437277	NM_021109	ENSG00000205542	TMSB4X	FX|PTMB4|TB4X|TMSB4	thymosin beta 4, X-linked	protein-coding	0.009375	0.476636
peak_call/ChIP_Ligand_vs_input/ChIP_Ligand_vs_input_peak_170	chr3	118008947	118009343	+	13	NA	Intergenic	L1ME1|LINE|L1	-351470	NR_135573	101926968	Hs.518185	NR_135573		LOC101926968	-	uncharacterized LOC101926968	ncRNA	0.002525	0.287154
peak_call/ChIP_Ligand_vs_input/ChIP_Ligand_vs_input_peak_98	chr12	17980611	17981040	+	13	NA	Intergenic	Intergenic	154592	NR_039770	100616279		NR_039770	ENSG00000283665	MIR3974	-	microRNA 3974	ncRNA	0.011655	0.372093
peak_call/ChIP_Ligand_vs_input/ChIP_Ligand_vs_input_peak_156	chr2	56137203	56137559	+	13	NA	intron (NM_001039348, intron 5 of 11)	intron (NM_001039348, intron 5 of 11)	13917	NM_001039348	2202	Hs.76224	NM_004105	ENSG00000115380	EFEMP1	DHRD|DRAD|FBLN3|FBNL|FIBL-3|MLVT|MTLV|S1-5	EGF containing fibulin like extracellular matrix protein 1	protein-coding	0.005618	0.29972
peak_call/ChIP_Ligand_vs_input/ChIP_Ligand_vs_input_peak_199	chr5	62087971	62088289	+	13	NA	Intergenic	Intergenic	213568	NR_073584	101180901	Hs.482269	NR_073584	ENSG00000086200	IPO11-LRRC70	-	IPO11-LRRC70 readthrough	ncRNA	0.006289	0.357367
peak_call/ChIP_Ligand_vs_input/ChIP_Ligand_vs_input_peak_202	chr5	85292130	85292456	+	13	NA	Intergenic	Intergenic	-285969	NR_003719	285622	Hs.449272	NR_003719		NBPF22P	-	neuroblastoma breakpoint family member 22, pseudogene	pseudo	0	0.299694
peak_call/ChIP_Ligand_vs_input/ChIP_Ligand_vs_input_peak_207	chr5	107301421	107301782	+	13	NA	intron (NM_001163315, intron 7 of 8)	intron (NM_001163315, intron 7 of 8)	-295005	NM_001962	1946	Hs.288741	NM_001962	ENSG00000184349	EFNA5	AF1|EFL5|EPLG7|GLC1M|LERK7|RAGS	ephrin A5	protein-coding	0.00277	0.298343
peak_call/ChIP_Ligand_vs_input/ChIP_Ligand_vs_input_peak_171	chr3	119713396	119713708	+	13	NA	intron (NM_002093, intron 2 of 11)	L1MC4|LINE|L1	99712	NM_001146156	2932	Hs.445733	NM_002093	ENSG00000082701	GSK3B	-	glycogen synthase kinase 3 beta	protein-coding	0	0.341853
peak_call/ChIP_Ligand_vs_input/ChIP_Ligand_vs_input_peak_204	chr5	95875235	95875549	+	13	NA	intron (NR_130776, intron 4 of 4)	intron (NR_130776, intron 4 of 4)	-106407	NM_000439	5122	Hs.78977	NM_000439	ENSG00000175426	PCSK1	BMIQ12|NEC1|PC1|PC3|SPC3	proprotein convertase subtilisin/kexin type 1	protein-coding	0.009554	0.346032
peak_call/ChIP_Ligand_vs_input/ChIP_Ligand_vs_input_peak_265	chr9	28305053	28305426	+	13	NA	intron (NM_152570, intron 4 of 6)	L1M4|LINE|L1	414064	NM_152570	158038	Hs.444665	NM_152570	ENSG00000174482	LINGO2	LERN3|LRRN6C	leucine rich repeat and Ig domain containing 2	protein-coding	0.002681	0.323529
peak_call/ChIP_Ligand_vs_input/ChIP_Ligand_vs_input_peak_94	chr12	10328242	10328568	+	13	NA	intron (NM_001079815, intron 1 of 5)	intron (NM_001079815, intron 1 of 5)	-3152	NM_153022	120939	Hs.226422	NM_153022	ENSG00000165685	TMEM52B	C12orf59	transmembrane protein 52B	protein-coding	0	0.428135
peak_call/ChIP_Ligand_vs_input/ChIP_Ligand_vs_input_peak_163	chr22	24236500	24237168	+	13	NA	non-coding (NR_038911, exon 3 of 3)	non-coding (NR_038911, exon 3 of 3)	269	NM_002415	4282	Hs.407995	NM_002415	ENSG00000240972	MIF	GIF|GLIF|MMIF	macrophage migration inhibitory factor (glycosylation-inhibiting factor)	protein-coding	0.122754	0.729447
peak_call/ChIP_Ligand_vs_input/ChIP_Ligand_vs_input_peak_37	chr1	162507453	162507753	+	13	NA	Intergenic	Intergenic	-23627	NM_001324115	6675	Hs.492859	NM_003115	ENSG00000117143	UAP1	AGX|AGX1|AGX2|SPAG2	UDP-N-acetylglucosamine pyrophosphorylase 1	protein-coding	0.003333	0.362126
peak_call/ChIP_Ligand_vs_input/ChIP_Ligand_vs_input_peak_21	chr1	90679335	90679687	+	13	NA	Intergenic	L1MEc|LINE|L1	218857	NM_181781	284695	Hs.306221	NM_181781	ENSG00000162664	ZNF326	ZAN75|ZIRD|Zfp326|dJ871E2.1	zinc finger protein 326	protein-coding	0	0.342776
peak_call/ChIP_Ligand_vs_input/ChIP_Ligand_vs_input_peak_83	chr11	42131217	42131587	+	13	NA	Intergenic	MER117|DNA|hAT-Charlie	-24394	NR_135065	101928591	Hs.149771	NR_135065		LOC101928591	-	uncharacterized LOC101928591	ncRNA	0.002703	0.342318
peak_call/ChIP_Ligand_vs_input/ChIP_Ligand_vs_input_peak_157	chr2	67100546	67100877	+	13	NA	Intergenic	Intergenic	-30857	NR_110169	101060019	Hs.116425	NR_110169	ENSG00000230525	LINC01799	-	long intergenic non-protein coding RNA 1799	ncRNA	0.009063	0.337349
peak_call/ChIP_Ligand_vs_input/ChIP_Ligand_vs_input_peak_248	chr8	57728762	57729143	+	13	NA	Intergenic	L1ME1|LINE|L1	177478	NM_017813	54928	Hs.438689	NM_017813	ENSG00000104331	IMPAD1	GPAPP|IMP 3|IMP-3|IMPA3	inositol monophosphatase domain containing 1	protein-coding	0.002625	0.319372
peak_call/ChIP_Ligand_vs_input/ChIP_Ligand_vs_input_peak_242	chr7	95036543	95036881	+	13	NA	intron (NM_001018161, intron 6 of 8)	intron (NM_001018161, intron 6 of 8)	-11025	NM_000940	5446	Hs.440967	NM_000940	ENSG00000105852	PON3	-	paraoxonase 3	protein-coding	0.002959	0.253687
peak_call/ChIP_Ligand_vs_input/ChIP_Ligand_vs_input_peak_137	chr15	48623411	48623846	+	13	NA	promoter-TSS (NM_001948)	promoter-TSS (NM_001948)	7	NM_001025248	1854	Hs.527980	NM_001948	ENSG00000128951	DUT	dUTPase	deoxyuridine triphosphatase	protein-coding	0.096552	0.681193
peak_call/ChIP_Ligand_vs_input/ChIP_Ligand_vs_input_peak_48	chr1	185176832	185177143	+	13	NA	intron (NM_001105518, intron 13 of 18)	AluJb|SINE|Alu	50696	NM_017673	54823	Hs.134183	NM_017673	ENSG00000116668	SWT1	C1orf26|HsSwt1	SWT1, RNA endoribonuclease homolog	protein-coding	0.003215	0.426282
peak_call/ChIP_Ligand_vs_input/ChIP_Ligand_vs_input_peak_198	chr5	59221881	59222180	+	13	NA	intron (NM_001165899, intron 3 of 16)	L1M1|LINE|L1	-32409	NM_001104631	5144	Hs.117545	NM_006203	ENSG00000113448	PDE4D	ACRDYS2|DPDE3|HSPDE4D|PDE43|PDE4DN2|STRK1	phosphodiesterase 4D	protein-coding	0.003344	0.306667
peak_call/ChIP_Ligand_vs_input/ChIP_Ligand_vs_input_peak_40	chr1	170202451	170202882	+	13	NA	Intergenic	Intergenic	50683	NR_026957	284688	Hs.135668	NR_026957	ENSG00000224286	LINC01142	-	long intergenic non-protein coding RNA 1142	ncRNA	0.00232	0.361111
peak_call/ChIP_Ligand_vs_input/ChIP_Ligand_vs_input_peak_149	chr17	60163809	60164320	+	13	NA	Intergenic	AluSq2|SINE|Alu	-21421	NM_005121	9969	Hs.282678	NM_005121	ENSG00000108510	MED13	ARC250|DRIP250|HSPC221|THRAP1|TRAP240	mediator complex subunit 13	protein-coding	0.021526	0.46875
peak_call/ChIP_Ligand_vs_input/ChIP_Ligand_vs_input_peak_167	chr3	103542007	103542357	+	13	NA	Intergenic	Intergenic	-299222	NR_039611	100616336		NR_039611	ENSG00000265328	MIR548AB	-	microRNA 548ab	ncRNA	0	0.37037
peak_call/ChIP_Ligand_vs_input/ChIP_Ligand_vs_input_peak_176	chr3	156474959	156475278	+	13	NA	intron (NR_038387, intron 1 of 2)	L1MD|LINE|L1	54692	NR_003284	647033	Hs.745109	NR_003284		PA2G4P4	PA2G4L1	proliferation-associated 2G4 pseudogene 4	pseudo	0.003135	0.346875
peak_call/ChIP_Ligand_vs_input/ChIP_Ligand_vs_input_peak_164	chr22	38897415	38897778	+	13	NA	intron (NM_006386, intron 1 of 12)	MIR|SINE|MIR	4749	NM_001098504	10521	Hs.528305	NM_006386	ENSG00000100201	DDX17	P72|RH70	DEAD-box helicase 17	protein-coding	0	0.332418
peak_call/ChIP_Ligand_vs_input/ChIP_Ligand_vs_input_peak_129	chr13	66522548	66522888	+	13	NA	Intergenic	Intergenic	17843	NR_039692	100616302		NR_039692	ENSG00000263581	MIR548X2	-	microRNA 548x-2	ncRNA	0.002941	0.325513
peak_call/ChIP_Ligand_vs_input/ChIP_Ligand_vs_input_peak_10	chr1	77161876	77162273	+	13	NA	Intergenic	L1ME3D|LINE|L1	-171019	NM_001320273	81849	Hs.149201	NM_030965	ENSG00000117069	ST6GALNAC5	SIAT7-E|SIAT7E|ST6GalNAcV	ST6 N-acetylgalactosaminide alpha-2,6-sialyltransferase 5	protein-coding	0.005038	0.298995
peak_call/ChIP_Ligand_vs_input/ChIP_Ligand_vs_input_peak_177	chr3	158166453	158166820	+	13	NA	intron (NM_016625, intron 6 of 9)	intron (NM_016625, intron 6 of 9)	122219	NR_104147	100996447	Hs.369810	NR_104147	ENSG00000243150	LOC100996447	-	uncharacterized LOC100996447	ncRNA	0.002725	0.304348
peak_call/ChIP_Ligand_vs_input/ChIP_Ligand_vs_input_peak_113	chr12	59214794	59215266	+	13	NA	Intergenic	MIRb|SINE|MIR	-39532	NR_120452	101927653	Hs.130744	NR_120452	ENSG00000257259	LOC101927653	-	uncharacterized LOC101927653	ncRNA	0.004237	0.298097
