# Supplementary material for: Unconventional receptor functions and location-biased signaling of the lactate GPCR in the nucleus
Source: Life Sci Alliance. 2025 Feb 4;8(4):e202503226. doi: 10.26508/lsa.202503226 (PMC11794946; doi:10.26508/lsa.202503226)
Supplement: Supplementary file 8 [file LSA-2025-03226_Supplemental_Data_3.xlsx]

## Sheet: Scr shRNA PBS vs Scr shRNA Lact
Genes	Coef.scrL_vs_scrP	p.value.scrL_vs_scrP
A2M-AS1	-0.0874552	0.758401
A4GALT	0.161629	0.301436
AAAS	0.0532957	0.314403
AACS	-0.0299996	0.646429
AAED1	-0.123522	0.100009
AAGAB	0.00974242	0.859764
AAK1	-0.030664	0.726808
AAMDC	-0.00819905	0.934547
AAMP	0.196143	0.0473909
AAR2	0.0521041	0.504838
AARS	0.0255159	0.667787
AARS2	0.0947225	0.200721
AARSD1	0.0895212	0.303912
AASDH	0.0569407	0.397226
AASDHPPT	0.0134568	0.862366
AATF	-0.0975851	0.258815
AATK	0.403455	0.135422
ABCA10	-0.231453	0.458165
ABCA11P	-0.187434	0.270802
ABCA2	0.187484	0.0642897
ABCA4	-0.179973	0.37262
ABCA5	-0.202577	0.0421656
ABCA7	0.16664	0.224561
ABCA8	0.772958	0.193692
ABCB1	0.131861	0.578784
ABCB10	0.0501097	0.506535
ABCB6	0.112896	0.428101
ABCB7	0.0281214	0.607823
ABCB8	0.230154	0.0351635
ABCB9	-0.198823	0.0873405
ABCC1	-0.0155271	0.767585
ABCC10	0.184191	0.198939
ABCC2	-0.0865326	0.371646
ABCC3	0.0122819	0.94221
ABCC4	-0.00192657	0.984461
ABCC5	0.116815	0.0327662
ABCD1	0.16507	0.133498
ABCD3	0.0994981	0.237185
ABCD4	0.0740082	0.507792
ABCE1	-0.0254269	0.725107
ABCF1	-0.0557482	0.494408
ABCF2	-0.0162107	0.847312
ABCF3	0.0138226	0.843763
ABCG2	0.101155	0.343798
ABHD10	0.0434796	0.513737
ABHD11	0.0704091	0.575761
ABHD12	0.0885483	0.198209
ABHD13	0.0695759	0.483872
ABHD14A	-0.0238786	0.896066
ABHD14B	-0.0778148	0.336939
ABHD15	0.258499	0.0275672
ABHD16A	0.12457	0.175867
ABHD17A	0.33752	0.0195925
ABHD17B	0.106927	0.468557
ABHD17C	0.00267038	0.977791
ABHD2	-0.073137	0.295909
ABHD3	-0.0177166	0.862799
ABHD4	-0.0614329	0.526677
ABHD5	-0.00862484	0.906596
ABHD6	0.302027	0.000738171
ABHD8	0.0467073	0.830803
ABI1	-0.0126813	0.852326
ABI2	0.00784898	0.912878
ABL1	0.0327892	0.529678
ABL2	0.0393164	0.662427
ABLIM1	-0.079599	0.233429
ABR	0.193802	0.0141242
ABT1	0.15059	0.0459891
ABTB1	-0.160168	0.673348
ABTB2	0.298321	0.0191478
AC002116.7	-0.105669	0.623708
AC003665.1	-0.0279286	0.911953
AC004893.11	0.318401	0.489108
AC006262.5	0.0496779	0.894241
AC007246.3	0.383415	0.1933
AC009299.3	-0.0303961	0.823842
AC009501.4	-0.233423	0.532791
AC009948.5	0.0534614	0.695359
HIST2H3A	8.41397	0.00581418
AC072062.1	-0.275517	0.243772
RNU1-2	7.36351	0.0305543
AC091729.9	-0.198948	0.0387953
AC091878.1	-0.164207	0.413914
AC093391.2	0.0670075	0.864913
AC097662.2	0.175806	0.628903
AC159540.1	0.999542	0.414007
AC159540.1-2	-0.384127	0.027969
ACAA1	0.0339547	0.68202
ACAA2	0.0476132	0.476534
ACACA	-0.0238015	0.75159
ACACB	-0.120629	0.102593
ACAD10	0.0936996	0.407897
ACAD11	0.150304	0.15015
ACAD8	-0.0753811	0.466959
ACAD9	0.0394371	0.549286
ACADM	0.0725898	0.518069
ACADS	0.134458	0.372102
ACADSB	0.0694121	0.479417
ACADVL	0.11648	0.168617
ACAP2	0.0147754	0.885861
ACAP3	0.407693	0.0418589
ACAT1	0.0636975	0.652192
ACAT2	0.131037	0.111829
ACBD3	-0.0368253	0.561733
ACBD4	0.248058	0.414627
ACBD5	0.0163061	0.818199
ACBD6	0.142649	0.0452581
ACD	0.275653	0.018656
ACER2	0.296059	0.494713
ACER3	0.11368	0.11824
ACIN1	-0.0696435	0.231726
ACKR3	0.0922838	0.550771
ACLY	0.0744917	0.285373
ACN9	0.013296	0.85141
ACO1	-0.0428332	0.590382
ACO2	0.111403	0.107557
ACOT1	0.629545	0.129289
ACOT11	0.0716785	0.668683
ACOT13	-0.16239	0.00803574
ACOT2	0.256489	0.0448596
ACOT7	0.265607	0.0126355
ACOT8	-0.116033	0.320297
ACOT9	0.0196998	0.752484
ACOX1	0.0175318	0.790817
ACOX3	0.337382	0.0264298
ACP1	-0.107952	0.0566049
ACP2	0.00275083	0.975821
ACPL2	0.0607043	0.746726
ACRC	-0.347646	0.0643042
ACSF2	0.322241	0.140509
ACSF3	-0.0374734	0.567889
RGPD1	5.10798	0.011295
ACSL3	-0.0774382	0.372927
ACSL4	0.00874163	0.927331
EPHA3	2.91288	0.000491185
ACSS2	0.128731	0.246514
ACTA2	-0.160442	0.408354
ACTB	0.0166756	0.831286
ACTG1	0.131198	0.107874
ACTG1P4	-0.0594951	0.876473
ACTL6A	-0.0375244	0.489295
ACTL8	0.340993	0.00107031
ACTN1	0.0165075	0.820934
ACTN4	0.00800738	0.899126
ACTR10	0.0638681	0.340301
ACTR1A	0.106686	0.0929308
ACTR1B	0.0315933	0.713729
ACTR2	-0.0266255	0.699949
ACTR3	0.0547922	0.328553
ACTR3B	0.0779193	0.379607
ACTR3C	-0.0872585	0.476195
ACTR5	0.0402514	0.657073
ACTR6	-0.0491197	0.482858
ACTR8	0.0784987	0.231767
ACTRT3	0.406643	0.0582089
ACVR1	0.0454899	0.659892
ACVR1B	-0.113662	0.12375
ACVR2A	-0.175411	0.0436943
ACVR2B	-0.137909	0.136999
ACY1	-0.0114195	0.889528
ACYP1	-0.148378	0.22825
ACYP2	0.0798015	0.551173
AD000090.2	-0.0134188	0.935248
ADA	0.125631	0.0970587
ADAL	-0.0723222	0.140129
ADAM10	-0.0133748	0.846449
ADAM11	-0.123937	0.685642
ADAM15	0.281722	0.00736927
ADAM17	-0.0448014	0.51008
ADAM1A	-0.195111	0.211009
AGAP7	2.71829	0.0187042
ADAM22	-0.119498	0.398595
ADAM8	-0.194658	0.633608
ADAM9	-0.0417471	0.658345
ADAMTS1	-0.197504	0.00353344
ADAMTS10	0.0669757	0.761866
ADAMTS15	0.0673265	0.673102
ADAMTS4	0.224564	0.475148
ADAMTS5	-0.162649	0.0933799
ADAMTS6	0.059837	0.546267
ADAMTSL1	0.966204	0.0994898
ADAMTSL4	0.29063	0.25437
ADAMTSL5	0.0127765	0.911887
ADAR	-0.0581925	0.379904
ADARB1	0.104534	0.526645
ADARB2	0.124151	0.101997
ADAT1	0.0138849	0.851401
ADAT2	-0.22091	0.0033799
ADAT3	0.704307	0.0507502
ADCK1	0.148019	0.267209
ADCK2	-0.0173339	0.816778
ADCK3	-0.138474	0.143207
ADCK4	0.0351743	0.741072
ADCK5	0.00598071	0.977532
ADCY3	0.323862	0.000143056
ADCY6	0.283974	0.0080576
ADCY7	0.131631	0.470999
ADCY9	0.0547612	0.462412
ADD1	0.0628869	0.176715
ADD3	0.0266299	0.806646
ADH5	0.0637777	0.320822
ADI1	-0.0711698	0.311302
ADIPOR1	0.00517991	0.944293
ADIPOR2	0.0316516	0.501463
ADIRF	0.65916	0.188065
ADK	0.0404335	0.521831
ADM	-0.0416106	0.7348
ADM2	-0.176506	0.546103
LY6D	2.46972	0.0178924
ADNP	-0.0615494	0.318477
ADNP2	-0.0400804	0.513917
ADO	-0.100718	0.182563
ADPGK	0.0024406	0.971423
ADPRHL1	-0.0759769	0.624493
ADPRHL2	0.0940889	0.262086
ADPRM	0.0265562	0.82115
ADRB1	0.383495	0.228451
ADRB2	0.619376	0.220377
ADRBK1	0.112264	0.151136
ADRBK2	0.0658824	0.542591
ADRM1	0.0241913	0.845127
ADSL	0.00804062	0.885944
ADSS	-0.0560243	0.375267
ADSSL1	-0.111549	0.474777
AEBP2	-0.0826843	0.373224
AEN	-0.0271893	0.808749
AES	0.1715	0.0576569
AFAP1	0.0620178	0.690157
AFAP1L1	0.0941771	0.608963
AFF1	-0.190277	0.0533195
AFF4	-0.100948	0.348398
AFG3L1P	-0.135689	0.0717524
AFG3L2	0.00142139	0.982967
AFMID	-0.014211	0.874631
AFTPH	0.136476	0.0439022
AGA	-0.253393	0.0138706
AGAP1	-0.0038519	0.957159
AGAP2-AS1	0.165838	0.184172
AGAP3	0.146974	0.0572372
AGAP4	-0.0253043	0.860011
AGAP5	-0.230223	0.15452
AGAP6	-0.121274	0.237286
CKMT1A	1.69121	0.0182084
AGAP9	-0.0184474	0.94631
AGBL5	-0.0192736	0.793121
AGER	0.210628	0.4118
AGFG1	-0.101963	0.102195
AGFG2	0.329677	0.00479044
AGGF1	-0.118687	0.0490354
AGK	0.00894762	0.892728
AGL	-0.0814932	0.476425
AGO1	-0.0647763	0.317777
AGO2	-0.099338	0.264056
AGO3	-0.0249346	0.712965
AGO4	-0.195993	0.365046
AGPAT1	0.0756336	0.269146
AGPAT2	0.149176	0.147886
AGPAT3	-0.0639176	0.518803
AGPAT5	-0.018003	0.785241
AGPAT6	0.0126646	0.810219
AGPAT9	0.0725073	0.630994
AGPS	0.0900837	0.336869
AGR2	0.219298	0.406733
AGRN	0.389237	0.01238
AGTPBP1	-0.146435	0.113836
AGTRAP	0.0623649	0.693145
AHCTF1	-0.0335687	0.682815
AHCTF1P1	0.0744059	0.554283
AHCY	0.0369478	0.61144
AHCYL1	-0.0218625	0.761887
AHCYL2	-0.0309563	0.74095
AHDC1	0.2603	0.00368801
AHI1	-0.00134524	0.982408
AHNAK	-0.0906599	0.521393
AHNAK2	-0.0991833	0.52716
AHR	0.0226162	0.867102
AHRR	-0.0467191	0.771687
AHSA1	-0.00782948	0.903191
AHSA2	-0.233932	0.0797684
AIDA	0.011176	0.871631
HOXB13	1.68975	0.00223017
AIFM1	0.0140356	0.772615
AIFM2	0.209502	0.0220711
AIG1	0.700185	0.232878
AIM1	-0.15197	0.261987
AIMP1	-0.055097	0.323658
AIMP2	0.0149361	0.779622
AIP	0.0436263	0.725106
AJUBA	0.121488	0.236826
AK1	0.170321	0.0294841
AK2	-0.0348718	0.652679
AK3	0.145736	0.213411
AK4	-0.0365824	0.778622
AK6	0.00528634	0.94962
AK9	-0.179589	0.12522
AKAP1	-0.0918162	0.138801
AKAP10	0.121795	0.0670031
AKAP11	-0.0954318	0.360987
AKAP13	-0.0629634	0.48831
AKAP17A	0.129308	0.0835409
AKAP2	-0.205616	0.0188475
AKAP5	-0.275419	0.169129
AKAP6	-0.239841	0.205275
AKAP7	-0.35967	0.0351748
AKAP8	-0.000627608	0.99228
AKAP8L	-0.00325474	0.964646
AKAP9	-0.123436	0.264994
AKIP1	0.0439641	0.493863
AKIRIN1	0.089356	0.135631
AKIRIN2	-0.0269525	0.70274
AKNA	0.0744515	0.379652
AKR1A1	0.125797	0.198671
AKR1B1	0.0367819	0.71486
AKR7A2	0.115725	0.095847
AKT1	0.202019	0.00155481
AKT1S1	-0.00225833	0.978883
AKT2	0.170774	0.0347546
AKT3	-1.12949	0.0539201
AKTIP	0.0615525	0.437788
ALAD	-0.0967164	0.23834
ALAS1	0.0976637	0.148559
ALCAM	-0.0776285	0.360256
ALDH16A1	0.0692218	0.499559
ALDH18A1	0.110052	0.0565256
CDC42BPG	1.4589	0.00854489
ALDH1A3	0.102009	0.336835
ALDH1B1	0.0851452	0.0927017
ALDH1L2	-0.263055	0.499332
ALDH3A1	-0.0982567	0.676249
ALDH3A2	0.0227341	0.767392
ALDH3B1	-0.00582039	0.969659
ALDH4A1	0.257163	0.050688
ALDH5A1	0.260474	0.361678
ALDH6A1	0.0631308	0.65656
ALDH7A1	-0.0912318	0.383476
ALDH9A1	-0.0473726	0.417868
ALDOA	0.0900026	0.227837
ALDOC	0.0166824	0.851979
ALG1	0.185027	0.0994355
ALG10	-0.073323	0.48846
ALG10B	-0.128971	0.254026
ALG11	-0.0192041	0.822168
ALG12	0.250911	0.0327291
ALG13	0.0629207	0.293961
ALG14	-0.175792	0.00886215
ALG2	-0.0690678	0.207526
ALG3	0.0571427	0.631105
ALG5	0.0740813	0.226415
ALG6	-0.205063	0.00436967
ALG8	-0.000195437	0.996709
ALG9	0.0244786	0.794428
ALKBH1	-0.025229	0.759079
ALKBH2	0.312176	0.00151639
ALKBH3	0.00269868	0.966544
ALKBH4	0.0468145	0.65681
ALKBH5	0.147152	0.0353625
ALKBH6	0.0746008	0.453126
ALKBH7	0.174897	0.198812
ALKBH8	-0.0351357	0.724609
ALMS1	-0.264509	0.0102732
ALMS1-IT1	-0.169524	0.496405
ALPK1	-0.463509	0.00372126
ALPK2	-0.100517	0.508322
ALPP	0.0203257	0.942245
ALS2	-0.0767297	0.312055
ALS2CL	0.0499792	0.8113
ALYREF	0.162706	0.086707
AMACR	-0.184408	0.0312678
AMBRA1	0.0994729	0.15913
AMD1	0.0798915	0.238006
AMDHD2	0.129189	0.286723
AMER1	0.0671563	0.240171
AMFR	0.0491621	0.4936
AMH	-0.0757844	0.827467
AMIGO1	0.214114	0.0811526
AMIGO2	-0.0474346	0.624406
AMIGO3	-0.268219	0.321835
AMMECR1	-0.141118	0.0252113
AMMECR1L	0.0075329	0.90198
AMN1	-0.209153	0.0374055
AMOTL1	0.0568296	0.523397
AMOTL2	-0.14597	0.322937
AMPD2	0.0948982	0.371666
AMY2B	-0.363064	0.00623187
AMZ2	-0.203621	0.0100407
AMZ2P1	0.170283	0.295302
ANAPC1	0.00533725	0.955312
ANAPC10	-0.215613	0.018761
ANAPC11	0.301957	0.039742
ANAPC13	-0.0545438	0.291766
ANAPC15	-0.0728102	0.286632
ANAPC16	0.0359375	0.564608
ANAPC2	0.337003	0.0123443
ANAPC4	0.143325	0.0483827
ANAPC5	0.0244493	0.632743
ANAPC7	0.0263325	0.575557
ANG	-0.400958	0.286026
ANGEL1	0.140159	0.14425
ANGEL2	-0.0543415	0.389349
ANGPT1	-0.0689852	0.409142
ANGPTL4	0.260749	0.195525
ZNF600	1.43796	0.0175862
ANKEF1	0.0952716	0.247826
ANKFY1	-0.0261639	0.678634
ANKH	0.0854675	0.344566
ANKHD1	-0.0673032	0.338669
ANKHD1-EIF4EBP3	0.00344628	0.978119
ANKIB1	-0.0159427	0.835684
ANKLE1	-0.126578	0.779642
ANKLE2	-0.0856334	0.103913
ANKMY1	0.0645099	0.658297
ANKMY2	-0.026155	0.708531
ANKRA2	-0.0390658	0.785232
ANKRD1	-0.489422	0.0926148
ANKRD10	0.044929	0.611893
ANKRD11	-0.0130096	0.870582
ANKRD12	-0.0965937	0.256351
ANKRD13A	-0.0533934	0.517571
ANKRD13B	-0.0294766	0.758771
ANKRD13C	-0.00902152	0.906226
ANKRD13D	0.141839	0.280657
ANKRD16	0.206805	0.0321204
ANKRD17	-0.0135482	0.859028
ANKRD18B	-0.156865	0.143569
ANKRD19P	-0.269107	0.499981
ANKRD2	0.0699117	0.840525
ANKRD23	-0.0537008	0.853972
ANKRD26	-0.151968	0.0592965
ANKRD27	-0.0390265	0.552766
ANKRD28	-0.0464829	0.522125
ANKRD29	-0.156125	0.0919029
ANKRD31	-0.10232	0.713989
ANKRD32	0.0123917	0.894598
ANKRD33B	-0.268526	0.0446273
ANKRD34A	-0.051371	0.699862
ANKRD36	-0.339205	0.00884061
ANKRD36B	-0.101509	0.462757
ANKRD36C	-0.275347	0.0304992
ANKRD37	0.483956	0.1678
ANKRD39	0.28053	0.0492287
ANKRD40	-0.0160936	0.757885
ANKRD42	0.078317	0.275363
ANKRD44	0.0692107	0.566632
ANKRD46	0.0842229	0.346395
ANKRD49	-0.101789	0.136019
ANKRD50	0.124164	0.197817
ANKRD52	0.0500711	0.54138
ANKRD54	0.261311	0.0388276
ANKRD9	0.0915302	0.619989
ANKS1A	0.104529	0.0857615
ANKS1B	-0.34209	0.0534387
ANKS3	0.111378	0.373375
ANKS6	0.13713	0.0679084
ANKZF1	-0.0326739	0.640889
ANLN	-0.151142	0.139383
ANO10	-0.00333049	0.965602
ANO2	-0.291132	0.308377
ANO6	-0.0745788	0.429953
ANO7	-0.194953	0.501417
ANO8	0.179182	0.170383
ANP32A	-0.105357	0.193306
FAM213B	1.41774	0.0390914
ANP32AP1	-0.202273	0.325625
ANP32B	-0.211127	0.00820397
ANP32C	0.186193	0.549646
ANP32E	-0.0321905	0.576723
ANTXR1	-0.093726	0.197947
ANXA1	-0.0461147	0.463496
ANXA11	0.137269	0.0926201
ANXA2	-0.0453825	0.506562
ANXA2P1	-0.145199	0.309181
ANXA2P3	-0.0775733	0.719454
ANXA2R	0.475473	0.323428
ANXA3	0.170635	0.244689
ANXA4	-0.0246005	0.788318
ANXA5	-0.004927	0.943299
ANXA6	0.0624691	0.343296
ANXA7	-0.0307492	0.67921
ANXA8	-0.167465	0.272481
ANXA8L1	-0.0644469	0.646863
ANXA9	-0.111484	0.633141
AOC2	-0.384149	0.039095
AOC3	-0.473883	0.0456435
AOX1	-0.127788	0.389792
FAM127C	1.39888	0.00875675
AP1AR	-0.106616	0.141962
AP1B1	0.0765935	0.271914
AP1G1	-0.0324238	0.607343
AP1G2	0.0576997	0.651932
AP1M1	0.189942	0.0638497
AP1M2	0.00103655	0.989419
AP1S1	0.118468	0.186374
AP1S2	0.0326649	0.676387
AP1S3	0.0799411	0.318757
AP2A1	0.0925818	0.244152
AP2A2	-0.0262513	0.657998
AP2B1	-0.0290151	0.671132
AP2M1	0.0853339	0.189519
AP2S1	0.091847	0.173821
AP3B1	-0.0274243	0.662132
AP3B2	0.429597	0.350715
AP3D1	0.0331887	0.612729
AP3M1	-0.0387886	0.586239
AP3M2	-0.0761242	0.333079
AP3S1	-0.0469578	0.500888
AP3S2	0.104678	0.199875
AP4B1	-0.0614752	0.415604
AP4E1	-0.0408313	0.619768
AP4M1	-0.085966	0.460928
AP4S1	0.0109244	0.918012
AP5B1	0.197897	0.100386
AP5M1	0.109673	0.144837
AP5S1	-0.0932631	0.483687
AP5Z1	0.0682887	0.635775
APAF1	0.14204	0.135198
DNAH17	1.35499	0.000596295
APBB1IP	-0.236812	0.0537566
APBB2	-0.140639	0.0419923
APBB3	-0.184074	0.113088
APC	0.0022349	0.982669
DAPP1	1.27127	0.0270324
APEH	0.165108	0.0256029
APEX1	-0.0197458	0.76249
APEX2	0.129962	0.0617682
APH1A	0.178491	0.0130855
APH1B	0.262834	0.0150689
API5	-0.0577407	0.466324
APIP	-0.00405274	0.937279
APITD1	-0.0611609	0.352083
SLC9A3R2	1.22104	8.34603e-05
APLP1	0.330915	0.0624483
APLP2	0.0343546	0.617548
APMAP	0.0200154	0.765935
APOA1BP	0.0228661	0.767991
APOBEC3B	-0.28082	0.00115196
APOBEC3C	-0.0965674	0.280628
PITX3	1.1862	0.0199531
RELL2	1.17069	0.0425473
APOL2	-0.20402	0.0298214
APOL6	-0.464093	0.00364016
APOLD1	-0.472588	0.0327698
APOO	-0.0410395	0.538248
APOOL	-0.0653196	0.319144
APOPT1	0.0798748	0.160735
APP	-0.0889807	0.313885
APPBP2	0.0575782	0.350931
APPL1	-0.0596401	0.496988
APPL2	-0.268843	0.0151903
APRT	0.0968004	0.376977
APTX	0.041714	0.457632
AQP3	0.111771	0.234065
AQR	-0.00258029	0.976182
ARAF	0.110691	0.16036
ARAP1	0.0990008	0.163858
ARAP2	-0.10187	0.294611
ARAP3	0.130694	0.250915
ARCN1	0.00655583	0.914226
AREG	-0.372695	0.408469
AREL1	-0.00181396	0.973638
ARF1	0.0399291	0.692577
ARF3	-0.0126405	0.871113
ARF4	-0.00324425	0.957925
ARF5	0.0826611	0.298877
ARF6	-0.0309014	0.660779
ARFGAP1	0.0808905	0.412666
ARFGAP2	-0.0606681	0.423774
ARFGAP3	-0.0345775	0.699312
ARFGEF1	-0.164338	0.144581
ARFGEF2	-0.0353306	0.703449
ARFIP1	-0.0185922	0.767666
ARFIP2	0.162527	0.0179087
ARFRP1	-0.116287	0.201826
ARG2	-0.0336565	0.953392
ARGLU1	-0.0679732	0.524763
ARHGAP1	-0.0081931	0.913323
ARHGAP10	0.039353	0.506837
ARHGAP11A	-0.128337	0.152748
ARHGAP11B	-0.412473	0.00429142
ARHGAP12	0.0280714	0.708763
ARHGAP17	-0.144877	0.0124959
ARHGAP18	0.0933215	0.387222
ARHGAP19	-0.143227	0.0597178
ARHGAP21	-0.0220821	0.780509
ARHGAP23	-0.0412864	0.688856
ARHGAP24	-0.344011	0.0350746
ARHGAP26	0.0702517	0.529707
ARHGAP27	0.14095	0.152667
ARHGAP28	-0.0555637	0.534032
ARHGAP29	-0.0189438	0.775518
ARHGAP32	-0.00347744	0.964578
ARHGAP33	-0.0547585	0.880854
ARHGAP35	0.0395839	0.598065
ARHGAP39	0.0326822	0.748153
ARHGAP4	0.239641	0.0487638
ARHGAP42	0.0105802	0.918716
ARHGAP5	-0.102583	0.332356
ARHGAP5-AS1	0.228411	0.402429
ARHGDIA	0.0793593	0.473045
ARHGDIB	-0.181859	0.212527
ARHGEF1	0.0750775	0.334494
ARHGEF10	0.066211	0.324921
ARHGEF10L	0.209378	0.154512
ARHGEF11	-0.0214846	0.685402
ARHGEF12	-0.00657751	0.958185
ARHGEF16	0.296032	0.0244266
ARHGEF17	0.114025	0.180888
ARHGEF18	0.109484	0.128098
ARHGEF19	0.239307	0.0889693
ARHGEF2	0.0797291	0.232546
ARHGEF28	-0.352654	0.0525459
ARHGEF3	-0.00543654	0.945768
ARHGEF34P	-0.231447	0.197799
ARHGEF35	-0.0705592	0.332726
ARHGEF37	-0.0425797	0.862698
ARHGEF39	-0.10437	0.175805
ARHGEF4	0.0950433	0.379391
ARHGEF40	-0.332389	0.04645
ARHGEF5	0.17547	0.0227203
ARHGEF7	-0.0169421	0.753201
ARHGEF9	-0.13126	0.0874442
ARID1A	-0.0144775	0.758972
ARID1B	-0.0806627	0.183804
ARID2	-0.188797	0.0346501
ARID3A	-0.0162953	0.898072
ARID3B	0.0916916	0.517226
ARID4A	-0.117106	0.184057
ARID4B	-0.0464922	0.522138
ARID5A	0.211384	0.321045
ARID5B	-0.147929	0.133484
ARIH1	-0.104737	0.0934601
ARIH2	-0.0097412	0.883355
ARL1	0.00910218	0.889966
ARL13B	0.0312554	0.692937
ARL14EP	0.047225	0.381607
ARL15	0.0858374	0.39473
ARL16	0.159921	0.0971506
ARL17A	-0.134027	0.0919702
ARL17B	0.203451	0.242861
ARL2	0.0159852	0.885724
CCDC120	1.16532	3.37426e-05
ARL2BP	0.0389092	0.458847
ARL3	0.243079	0.0121764
ARL4A	-0.123093	0.220666
ARL4D	0.266818	0.0229536
ARL5A	0.0377174	0.648367
ARL5B	0.0103298	0.929708
ARL6	-0.0645075	0.362251
ARL6IP1	-0.0488102	0.440713
ARL6IP4	-0.1244	0.117137
ARL6IP5	-0.0484516	0.436419
ARL6IP6	-0.110345	0.266186
ARL8A	0.0282374	0.732384
ARL8B	-0.0717412	0.30591
ARMC1	-0.107028	0.262601
ARMC10	-0.0637396	0.31663
ARMC2	-0.221018	0.22855
ARMC4	-0.0668956	0.589433
ARMC5	-0.108376	0.433033
ARMC6	0.118974	0.207755
ARMC7	0.127796	0.197953
ARMC8	-0.102914	0.0707426
PECAM1	1.15352	0.0225841
ARNT	-0.00692881	0.926581
ARNT2	0.416251	0.360239
ARNTL	0.241402	0.00911924
ARNTL2	0.195691	0.143617
ARPC1A	-0.0144272	0.834842
ARPC1B	0.206085	0.0933145
ARPC2	0.0504778	0.291971
ARPC3	-0.0395176	0.568398
ARPC4	0.0640006	0.35054
ARPC4-TTLL3	2.00496	0.148589
ARPC5	0.115379	0.167875
ARPC5L	0.0682751	0.34964
ARPP19	-0.0701046	0.273618
ARRB1	-0.00850364	0.891445
ARRB2	-0.123831	0.0708542
ARRDC1	0.341759	0.0123754
ARRDC2	-0.0800231	0.384993
ARRDC3	-0.0676531	0.585397
ARRDC4	0.094286	0.505422
ARSA	0.241679	0.22727
ARSB	-0.0154469	0.803356
ARSG	0.0274101	0.724749
ARSJ	0.0471566	0.640855
ARSK	0.170232	0.0534301
ARV1	0.103207	0.127476
FBXO44	1.13749	0.00144574
ASAH1	-0.040409	0.559011
ASAH2B	0.210492	0.0138727
ASAP1	-0.206221	0.0221303
ASAP2	0.0103046	0.911489
ASAP3	0.0251541	0.876189
ASB1	0.0285289	0.709474
ASB13	0.252922	0.00199313
MAP3K14-AS1	1.09047	0.0410763
ASB3	0.0234982	0.685173
ASB6	0.147621	0.0967747
ASB7	-0.0495186	0.527535
ASB8	0.062307	0.25459
ASB9	-0.0845541	0.27734
ASCC1	-0.0763129	0.201401
ASCC2	-0.000858735	0.990242
ASCC3	-0.091338	0.490627
ASF1A	0.071215	0.301875
ASF1B	0.170608	0.0596804
ASH1L	-0.0790728	0.421359
ASH1L-AS1	-0.108386	0.550689
ASH2L	-0.0799113	0.130609
ASIC1	0.247151	0.443877
ASIC3	0.273768	0.480774
ASL	0.0306194	0.728173
ASMTL	0.110092	0.228228
ASMTL-AS1	0.0117563	0.962113
ASNA1	0.0753332	0.347019
ASNS	-0.063081	0.787981
ASNSD1	0.0468673	0.402806
ASPH	-0.169918	0.188366
ASPHD1	0.112414	0.335521
ASPM	-0.112047	0.354643
ASPSCR1	0.0900331	0.398301
ASRGL1	0.255359	0.228666
ASS1	0.191523	0.0541597
ASTE1	0.136594	0.184278
ASTN2	0.252094	0.108197
ASUN	-0.118656	0.114112
ASXL1	-0.0547602	0.327603
ASXL2	-0.0704343	0.393117
ASZ1	0.321306	0.560983
ATAD1	-0.00621688	0.957633
ATAD2	-0.0678225	0.584937
ATAD2B	-0.0703374	0.351787
ATAD3A	0.0696038	0.493628
ATAD3B	0.443092	0.00756654
ATAD5	-0.161462	0.0739411
ATAT1	0.259872	0.0501565
ATE1	0.0349895	0.603872
ATF1	-0.00441293	0.965459
ATF2	0.0509204	0.541848
ATF3	0.229002	0.0028118
ATF4	0.141511	0.133459
ATF5	-0.0777011	0.59036
ATF6	-0.0916679	0.2239
ATF6B	0.0205561	0.771867
ATF7	-0.0940434	0.121486
ATF7IP	-0.245176	0.00763868
ATF7IP2	-0.0632824	0.557917
ATG10	-0.0233316	0.81359
ATG12	0.0270289	0.617908
ATG13	-0.0302565	0.599602
ATG14	-0.195588	0.0241391
ATG16L1	-0.0187646	0.762419
ATG16L2	-0.258828	0.214612
ATG2A	0.143918	0.136637
ATG2B	0.027234	0.71129
ATG3	-0.0703408	0.24265
ATG4A	0.102244	0.228527
ATG4B	0.124378	0.269086
ATG4C	-0.0931068	0.202397
ATG4D	0.268557	0.0235953
ATG5	-0.00575172	0.919689
ATG7	0.0944107	0.198621
ATG9A	0.129462	0.207579
ATHL1	-0.097756	0.477935
ATIC	-0.0409465	0.381924
ATL2	0.0657289	0.31086
ATL3	-0.0593692	0.57931
ATM	-0.103535	0.385544
ATMIN	-0.0144182	0.817768
ATN1	0.0126451	0.88892
ATOH8	0.192214	0.336583
ATOX1	-0.0991239	0.304281
ATP10D	-0.27507	0.0746344
ATP11A	0.0497331	0.501505
ATP11B	-0.0160647	0.863784
ATP11C	-0.0498358	0.578183
ATP13A1	0.0543426	0.525983
ATP13A2	0.266622	0.0170377
ATP13A3	-0.129352	0.1682
ATP1A1	0.063632	0.341979
ATP1B1	0.189691	0.0284273
ATP1B3	0.180636	0.0217598
ATP2A1	-0.14013	0.588547
ATP2A2	-0.102868	0.186769
ATP2A3	0.284623	0.10484
ATP2B1	-0.0178825	0.759824
ATP2B4	-0.0327456	0.767581
ATP2C1	-0.111207	0.151878
ATP5A1	0.105475	0.182022
ATP5B	0.138035	0.0480532
ATP5C1	0.0371887	0.433104
ATP5D	0.0701291	0.707117
ATP5E	0.0284355	0.799401
ATP5EP2	0.21808	0.287301
ATP5F1	0.00522603	0.917006
ATP5G1	0.192219	0.0633767
ATP5G2	0.0913612	0.269984
ATP5G3	0.177347	0.00972357
ATP5H	-0.0562872	0.461439
ATP5I	-0.154499	0.0536838
ATP5J	0.0771533	0.272081
ATP5J2	-0.0597244	0.44205
ATP5J2-PTCD1	-5.82175	0.248385
ATP5L	0.104608	0.191827
ATP5O	0.00749582	0.911572
ATP5S	0.0967417	0.483898
ATP5SL	0.108936	0.0990966
ATP6AP1	0.153034	0.0628853
ATP6AP1L	-0.416954	0.304103
ATP6AP2	0.0228899	0.765524
ATP6V0A1	-0.0361056	0.519093
ATP6V0A2	-0.0135814	0.84755
ATP6V0A4	-0.13607	0.436307
ATP6V0B	0.359836	0.00340208
ATP6V0C	0.0928756	0.346144
ATP6V0D1	0.156867	0.0359575
ATP6V0E1	-0.00864525	0.883613
ATP6V1A	-0.0702081	0.454465
ATP6V1B2	0.0791241	0.207543
ATP6V1C1	-0.105073	0.309691
ATP6V1C2	0.304113	0.356568
ATP6V1D	-0.0552972	0.465672
ATP6V1E1	-0.0403868	0.508765
ATP6V1E2	0.155579	0.112121
ATP6V1F	0.043121	0.612397
ATP6V1G1	-0.0168769	0.759216
ATP6V1H	0.0187725	0.829048
ATP7A	0.0800513	0.424796
ATP7B	0.0956855	0.282863
ATP8B2	0.223411	0.134628
ATP8B3	0.0557811	0.619929
ATP8B4	-0.13265	0.473847
ATP9A	-0.104404	0.374301
ATP9B	-0.153487	0.0484767
ATPAF1	0.0412911	0.544603
ATPAF2	0.0754249	0.429538
ATPIF1	0.0951629	0.310044
ATR	-0.152229	0.144421
ATRAID	-0.0120643	0.820394
ATRIP	0.00703258	0.941449
ATRN	0.0752998	0.23369
ATRX	-0.0441395	0.639568
ATXN1	0.0561613	0.523756
ATXN10	0.0643643	0.68302
ATXN1L	0.117334	0.0772448
ATXN2	-0.212873	0.00608514
ATXN2L	0.00891994	0.913281
ATXN3	-0.215184	0.0112425
ATXN7	-0.117313	0.135719
ATXN7L1	-0.299669	0.00558414
ATXN7L2	0.321203	0.0405541
ATXN7L3	0.0781078	0.329359
ATXN7L3B	-0.090636	0.0758351
AUH	-0.10475	0.182732
AUNIP	-0.00676614	0.920791
AUP1	-0.00149376	0.986155
AURKA	-0.124059	0.0451284
AURKAIP1	0.0824167	0.368269
AURKAPS1	-0.151757	0.472682
AURKB	0.0751755	0.161111
AUTS2	-0.348468	0.162968
AVEN	-0.121183	0.0699689
AVL9	0.044857	0.484107
AVPI1	0.0756455	0.505492
AXIN1	0.151064	0.0243779
AXL	-0.134652	0.280279
AZI1	0.277679	0.0191015
AZI2	0.01505	0.79829
AZIN1	-0.188455	0.110893
B2M	-0.0230564	0.820211
B3GALNT2	-0.0964649	0.250433
B3GALT6	-0.0278879	0.7718
B3GALTL	0.0296611	0.685813
B3GAT3	0.117142	0.414085
B3GNT1	0.205966	0.0423812
B3GNT2	0.136366	0.080791
B3GNT3	0.468586	0.142149
B3GNT9	0.144964	0.615324
B3GNTL1	-0.000642123	0.995502
B4GALNT4	0.165295	0.251082
B4GALT1	0.0127397	0.838764
B4GALT2	-0.0227712	0.78308
B4GALT3	0.08732	0.267255
B4GALT4	-0.0280968	0.636561
B4GALT5	0.0101595	0.879345
B4GALT6	-0.21936	0.0269809
B4GALT7	0.10725	0.270704
B9D1	0.0166895	0.867699
B9D2	-0.292025	0.0712401
BABAM1	-0.0138237	0.845381
BACE1	0.1425	0.278193
BACE1-AS	0.814905	0.0517306
BACE2	-0.0199316	0.835642
BACH1	-0.111195	0.448738
BACH2	-0.424618	0.154061
BAD	0.210897	0.295025
BAG1	0.0208151	0.772227
BAG2	0.105618	0.201151
BAG3	0.0413122	0.633102
BAG4	-0.0218179	0.749873
BAG5	-0.055374	0.420231
BAG6	0.120315	0.0365684
BAHCC1	0.254673	0.00316822
BAHD1	0.139549	0.026857
BAI2	0.410873	0.103345
BAIAP2	0.0986941	0.273721
BAIAP2-AS1	0.13648	0.395537
BAIAP2L1	0.00447849	0.942178
BAK1	0.262051	0.00838806
BAMBI	-0.0548833	0.494078
BANF1	0.0586435	0.425423
BANP	-0.0768827	0.209865
BAP1	0.211724	0.0395954
BARD1	-0.0523049	0.556176
BARX1	-0.123394	0.258261
BASP1	-0.0514688	0.49894
BATF3	-0.543655	0.0750633
BAX	-0.0101133	0.919521
BAZ1A	-0.104875	0.13179
BAZ1B	-0.0542694	0.383601
BAZ2A	-0.0103799	0.870439
BAZ2B	-0.0428	0.481745
BBC3	-0.24659	0.171459
BBIP1	-0.0840022	0.237715
BBS1	0.000302433	0.997455
BBS10	-0.146656	0.0427056
BBS12	-0.0364851	0.802996
BBS2	-0.130471	0.155296
BBS4	-0.163333	0.0741998
BBS7	-0.0791973	0.257175
BBS9	0.252654	0.0170961
BBX	-0.0587944	0.417932
BCAP29	-0.116369	0.133098
BCAP31	-0.00834088	0.906473
BCAR1	0.238118	0.0397299
BCAR3	0.237789	0.0134893
BCAS2	-0.0298352	0.616535
BCAS3	-0.222819	0.0368474
BCAT2	0.05302	0.460674
BCCIP	-0.0220364	0.771566
BCDIN3D	0.256533	0.0328887
BCKDHA	0.0270804	0.821031
BCKDHB	-0.0366208	0.729807
BCKDK	0.137452	0.12768
BCL10	0.0452557	0.456235
BCL2	-0.0413123	0.507014
BCL2L1	0.0817542	0.273982
BCL2L11	-0.0877447	0.147186
BCL2L12	0.196589	0.0837209
BCL2L13	-0.00599865	0.90094
BCL2L2	-0.0745602	0.155549
BCL2L2-PABPN1	-0.145913	0.0515769
BCL3	-0.0513948	0.683878
BCL6	-0.147448	0.276251
BCL6B	0.401965	0.199387
BCL7A	0.198109	0.0978165
BCL7B	0.0641193	0.387313
BCL7C	0.0787135	0.315281
BCL9	0.0678247	0.378918
BCL9L	0.123368	0.127381
BCLAF1	-0.15074	0.0653686
BCO2	0.222916	0.257084
BCOR	-0.00415873	0.951575
BCORL1	0.256254	0.00904826
BCR	0.121715	0.0604109
BCRP2	0.33213	0.174714
BCS1L	0.177341	0.143463
BCYRN1	-0.214309	0.245989
BDH2	0.124058	0.153522
BDKRB2	0.202089	0.420092
BDNF	-0.0514014	0.514501
BDP1	-0.147506	0.105359
BECN1	-0.155032	0.00510123
BEGAIN	0.139897	0.154701
BEND3	-0.0238877	0.677376
BEND6	0.013741	0.903756
BET1	0.0396916	0.605059
BET1L	0.113838	0.282467
BFAR	0.0323212	0.607884
BFSP1	0.202808	0.579345
BHLHE40	-0.297272	0.0265183
BHLHE41	-0.140573	0.0891988
BICC1	-0.211265	0.0467735
BICD1	-0.029881	0.682093
BICD2	0.0833833	0.181363
BID	0.0644503	0.443098
BIN1	0.0669189	0.335491
BIN3	0.0550654	0.666771
BIRC2	0.00613305	0.934677
BIRC3	-0.284074	0.0146356
BIRC5	0.0608133	0.261208
BIRC6	-0.052544	0.672176
BIRC7	0.141858	0.797435
BIVM	-0.0421847	0.458942
BIVM-ERCC5	0.0462009	0.738753
BLCAP	-0.04958	0.428459
BLM	-0.11074	0.132313
BLMH	0.00501374	0.938501
BLOC1S1	0.118767	0.281187
BLOC1S2	-0.0801289	0.219863
BLOC1S3	-0.0611175	0.463975
BLOC1S4	-0.293268	0.00208513
BLOC1S5	-0.256715	0.337943
BLOC1S5-TXNDC5	0.0153549	0.887944
BLOC1S6	0.0545293	0.352718
BLVRA	0.0754959	0.30372
BLVRB	0.0922721	0.292592
BLZF1	-0.0696709	0.36358
BMF	-0.345886	0.425658
BMI1	-0.0732916	0.577702
BMP1	0.0673879	0.547829
BMP2	0.218696	0.174545
BMP2K	-0.0951653	0.306379
BMP5	-0.451665	0.412019
BMP6	0.0744277	0.341452
BMP8B	0.289796	0.137349
BMPR1A	0.0583892	0.404527
BMPR1B	-0.0440856	0.729589
BMPR2	0.00394138	0.969063
BMS1	-0.0951295	0.223909
BMS1P2	-0.149452	0.389672
BMS1P20	-0.271432	0.000131976
BMS1P4	-0.0671429	0.69867
BMS1P5	0.00335333	0.979225
BMS1P6	-0.418905	0.00129609
BNC2	-0.166975	0.0598427
BNIP1	-0.261126	0.000744307
BNIP2	-0.0675026	0.430761
BNIP3	0.0902944	0.282722
BNIP3L	-0.152008	0.295795
BNIPL	0.0797231	0.774469
BOD1	0.105288	0.0534373
BOD1L1	-0.084369	0.460812
BOK	0.0299697	0.806475
BOLA1	0.300042	0.0370468
BOLA2	6.08587	0.275217
BOLA2B	-1.202	0.592351
BOLA3	-0.00320113	0.966036
BOLA3-AS1	0.29619	0.359289
BOP1	-0.0238153	0.845259
BORA	-0.0424028	0.468975
BPGM	0.171306	0.0650224
BPHL	0.127323	0.242412
BPNT1	0.186236	0.0499879
BPTF	-0.116621	0.119492
BRAF	-0.106658	0.153422
BRAP	-0.109262	0.0362147
BRAT1	0.376902	0.00958301
BRCA1	-0.104381	0.314004
BRCA2	-0.166642	0.0931871
BRCC3	-0.0571936	0.401906
BRD1	-0.0363984	0.60485
BRD2	-0.0515751	0.301732
BRD3	-0.0826153	0.316226
BRD4	-0.151183	0.0755078
BRD7	-0.055039	0.458555
BRD8	-0.221426	0.00162179
BRD9	-0.156133	0.073718
BRE	-0.0277196	0.650552
BRF1	0.0549052	0.451005
BRF2	0.176069	0.116233
BRI3	0.0560122	0.411195
BRI3BP	-0.0421685	0.635426
BRICD5	-0.0373225	0.913602
BRINP3	0.177388	0.249959
BRIP1	-0.0269522	0.816341
BRIX1	-0.103036	0.148356
BRK1	0.0155943	0.823339
BRMS1	0.153634	0.0843405
BRMS1L	0.0409917	0.566838
BROX	-0.102943	0.158986
BRPF1	0.029647	0.632126
BRPF3	0.109511	0.196762
BRWD1	-0.194068	0.0857866
BRWD3	0.00442718	0.9619
BSCL2	-0.112686	0.60739
BSDC1	-0.0217991	0.693968
BSG	0.212591	0.00890769
BST2	0.0228308	0.792769
BTAF1	-0.0921542	0.314627
BTBD1	-0.0305117	0.634687
BTBD10	0.0658681	0.331613
BTBD19	0.270664	0.459232
BTBD2	-0.0171443	0.837076
BTBD3	0.0277018	0.757254
BTBD6	0.121965	0.232132
BTBD7	-0.0789191	0.341245
BTD	0.116436	0.269096
BTF3	-0.0495678	0.364376
BTF3L4	0.00445595	0.943364
BTG1	-0.0353508	0.782706
BTG2	-0.0663627	0.492189
BTG3	0.0750904	0.138186
BTN2A1	0.095313	0.127237
BTN2A2	0.0064208	0.976989
BTN2A3P	-0.0613773	0.693108
BTN3A1	-0.135141	0.0897881
BTN3A2	-0.0834406	0.347158
BTN3A3	-0.078205	0.422846
BTRC	-0.0416072	0.554731
BUB1	-0.0929996	0.224029
BUB1B	-0.0806128	0.280558
BUB3	-0.0302336	0.567263
BUD13	-0.0941833	0.124992
BUD31	-0.0494061	0.467185
BYSL	0.0763902	0.364904
BZW1	0.11882	0.288861
BZW2	-0.0874207	0.188098
C10orf118	-0.0613012	0.481655
C10orf12	-0.336497	0.00208013
C10orf2	0.0536204	0.45277
C10orf32	-0.0400669	0.612046
C10orf35	0.0265989	0.954661
C10orf54	0.335468	0.182521
C10orf76	-0.0102738	0.861106
C10orf88	-0.0512917	0.523121
C10orf91	-0.0196328	0.91291
C11orf1	-0.375152	0.00320612
C11orf24	0.107067	0.221174
C11orf30	-0.0375163	0.564996
C11orf31	0.0550427	0.441197
C11orf35	-0.382447	0.245175
C11orf48	0.034124	0.812936
C11orf49	-0.0273322	0.716853
C11orf54	0.182984	0.020626
C11orf57	-0.0828344	0.144402
C11orf58	-0.0163877	0.81248
C11orf68	0.105001	0.55663
SERPINF2	1.07796	0.0250464
C11orf73	0.0591239	0.359694
C11orf74	-0.331681	0.00367957
C11orf80	-0.15665	0.162309
C11orf82	0.022174	0.745622
C11orf83	0.149732	0.353653
C11orf84	-0.0120822	0.905041
C11orf86	0.578961	0.0905611
C11orf95	0.162253	0.0892977
C12orf10	0.0499265	0.497797
C12orf23	-0.0309451	0.755212
C12orf29	-0.0126109	0.856793
C12orf4	-0.105382	0.119103
C12orf43	0.022326	0.796051
C12orf44	0.170489	0.049903
C12orf45	-0.127849	0.0837382
C12orf49	0.0284542	0.648866
C12orf5	-0.0329361	0.652923
C12orf57	-0.0328844	0.800554
C12orf60	-0.202738	0.0935563
C12orf65	-0.0454537	0.462872
C12orf66	-0.0764005	0.454664
C12orf73	-0.0134046	0.87764
C12orf75	-0.347591	0.113954
C12orf76	-0.291122	0.039144
C14orf1	-0.0991484	0.115253
C14orf119	-0.0426224	0.448113
C14orf142	0.15592	0.270217
C14orf166	-0.000634943	0.990624
C14orf169	0.20434	0.022009
C14orf2	0.0560267	0.461274
C14orf28	-0.40318	0.0167147
C14orf79	-0.129975	0.347671
C14orf80	0.338709	0.0995489
C14orf93	-0.174425	0.171534
C15orf37	0.197117	0.511306
C15orf38	0.0258685	0.838228
C15orf38-AP3S2	-1.00305	0.759537
C15orf39	0.17921	0.104974
C15orf40	0.00263963	0.970156
C15orf41	0.196322	0.124943
C15orf52	-0.0303826	0.795709
C15orf57	-0.0471231	0.490958
C15orf61	0.320272	0.0679585
C15orf65	-0.0655655	0.629751
C16orf13	0.0979395	0.34065
C16orf45	-0.398874	0.28552
C16orf46	0.295001	0.159894
C16orf52	-0.221044	0.00557925
C16orf58	0.0908896	0.229939
C16orf59	0.176007	0.185448
C16orf62	-0.349672	0.166232
C16orf70	0.115924	0.047824
C16orf72	0.0695294	0.269987
C16orf74	0.0212255	0.859765
C16orf80	-0.0632596	0.253222
C16orf87	0.0401253	0.58758
C16orf91	0.108107	0.266317
C16orf93	0.037188	0.900351
C16orf95	0.491192	0.075141
C17orf103	-0.201955	0.407571
C17orf49	-0.0520981	0.784325
C17orf51	0.0609481	0.418722
C17orf53	0.0929331	0.430315
C17orf58	-0.242316	0.0169862
C17orf59	0.228613	0.137864
C17orf62	0.0473579	0.552075
C17orf67	0.371071	0.150475
C17orf70	0.240483	0.102102
C17orf75	-0.154131	0.0158516
C17orf80	0.0339904	0.612753
C17orf85	-0.027897	0.67625
C17orf89	0.0657224	0.512161
C17orf96	0.0821302	0.310433
C17orf97	-0.205129	0.038443
C18orf21	-0.181745	0.0156199
C18orf25	0.0720222	0.262939
C18orf32	-0.03742	0.864717
C18orf54	-0.203306	0.0123085
C18orf56	-0.115362	0.56477
C18orf8	0.0821551	0.330173
C19orf10	0.117028	0.132774
C19orf12	-0.0434304	0.50344
C19orf24	0.159796	0.318336
C19orf25	0.270969	0.104428
C19orf26	-0.360134	0.226481
C19orf33	0.00792621	0.92496
C19orf40	-0.0346328	0.813879
C19orf43	0.0782124	0.25756
C19orf44	-0.275134	0.00126627
C19orf47	0.0992108	0.433553
C19orf48	0.0566912	0.574436
C19orf52	0.206873	0.105025
C19orf53	0.141887	0.129424
C19orf54	-0.136631	0.097156
C19orf55	-0.181924	0.101687
C19orf60	-0.0609094	0.594939
C19orf66	-0.244129	0.129259
SNORA81	1.04467	0.0137335
C19orf68	0.106919	0.404553
C19orf70	-0.00528096	0.966934
C19orf82	-0.357764	0.160557
C19orf83	0.200685	0.16638
C1D	0.0453117	0.406556
C1GALT1	0.0364364	0.552782
C1GALT1C1	-0.0145198	0.824235
C1QBP	-0.00987288	0.857842
C1QL1	-0.198832	0.363983
C1QTNF1	-0.115384	0.516615
C1QTNF1-AS1	-0.00443274	0.9848
C1QTNF3	-0.649176	0.0901091
C1QTNF3-AMACR	-3.79433	0.0578085
C1QTNF6	0.146878	0.255074
C1QTNF9B-AS1	-0.403	0.102573
RFX2	1.03764	0.0134916
LTB4R2	1.02961	0.0222045
C1RL	-0.161261	0.409184
C1RL-AS1	-0.305587	0.000282689
LIMS3L	1.02196	0.0130959
C1orf109	0.14458	0.0775809
C1orf112	0.0711623	0.285613
C1orf122	0.403318	0.0272372
C1orf123	-0.295231	0.000682548
C1orf131	-0.1133	0.105324
C1orf145	-0.110726	0.583642
SLC7A8	1.01854	0.020991
C1orf174	0.109041	0.103109
C1orf198	-0.123409	0.246456
C1orf21	-0.153062	0.324569
C1orf213	-0.12518	0.51212
C1orf216	0.0654141	0.387555
C1orf220	-0.190624	0.605005
C1orf226	0.165368	0.456561
C1orf27	0.00250864	0.968958
C1orf35	0.12425	0.218841
C1orf43	0.0278241	0.576264
C1orf50	0.112116	0.399642
C1orf52	-0.0103986	0.840983
C1orf53	-0.176115	0.231858
SVOPL	1.00834	0.0076179
C1orf63	-0.127966	0.25339
C1orf74	0.428488	0.0140235
C1orf85	-0.131178	0.434995
C1orf86	0.0101027	0.950779
C20orf112	0.0263158	0.691031
C20orf196	-0.113923	0.671857
C20orf24	0.0738347	0.452156
C20orf27	0.158521	0.185285
C21orf119	-0.189523	0.513361
C21orf2	0.449606	0.0971875
C21orf33	0.471962	0.0266481
C21orf58	0.0510788	0.684664
C21orf59	-0.0788326	0.337286
C21orf67	0.449942	0.0769198
C21orf91	-0.2071	0.0299818
C22orf29	0.0864481	0.453395
C22orf39	0.0439047	0.644153
C22orf46	-0.190628	0.0295859
C2CD2	-0.0284756	0.699472
C2CD2L	0.155317	0.233229
C2CD3	0.0657637	0.492475
C2CD5	-0.17371	0.054185
C2orf15	0.0201305	0.933682
C2orf27A	0.506518	0.242522
C2orf42	0.00601465	0.94377
C2orf43	-0.0412597	0.452214
C2orf44	0.0302768	0.619707
C2orf47	0.0691028	0.271798
C2orf49	0.000223139	0.996967
C2orf68	0.00629009	0.933337
C2orf69	-0.0179552	0.839626
C2orf74	-0.243216	0.000665295
C2orf76	-0.151644	0.0523823
C3	-0.180873	0.594046
C3orf17	-0.106502	0.082319
C3orf33	0.0268952	0.761557
C3orf38	0.128602	0.0668407
C3orf52	-0.111654	0.223567
C3orf58	0.175056	0.0267395
C3orf62	-0.306264	0.00904467
C3orf72	-0.0145157	0.905562
C4A	-0.601493	0.3099
C4B	-0.126427	0.901757
C4BPA	0.109607	0.658895
C4BPB	0.135127	0.163975
C4orf21	0.000141145	0.998556
C4orf27	-0.0686325	0.331379
C4orf29	0.318522	0.00287642
C4orf3	-0.00117405	0.989707
C4orf32	-0.126024	0.0976319
C4orf33	-0.0500886	0.579594
C4orf46	-0.0588381	0.434666
C4orf48	0.357154	0.383298
C5AR1	0.237324	0.164653
C5AR2	0.317804	0.089235
C5orf15	-0.0682851	0.420886
C5orf22	-0.130612	0.193919
C5orf24	0.0500748	0.657495
C5orf28	0.0245137	0.718614
C5orf30	-0.0135184	0.82358
C5orf34	-0.0379692	0.549044
C5orf42	-0.188433	0.124353
C5orf45	0.0628039	0.743934
C5orf51	-0.136412	0.0586479
C5orf54	0.182649	0.30897
C5orf55	0.121792	0.502349
C5orf63	-0.127206	0.449448
C5orf66	-0.217293	0.277971
C6orf1	0.207736	0.326875
C6orf106	0.220998	0.106962
C6orf120	-0.0552805	0.44572
C6orf136	-0.16739	0.0163484
C6orf165	1.05302	0.110176
C6orf203	0.0472664	0.372323
C6orf211	0.15255	0.102184
C6orf223	0.197361	0.337579
C6orf47	0.122215	0.205922
C6orf48	-0.0963267	0.312379
C6orf57	-0.109364	0.423231
C6orf62	0.00302573	0.949307
C6orf89	0.0289251	0.724918
C7orf25	-0.09131	0.234917
C7orf26	-0.0299953	0.760325
C7orf43	0.407984	0.0199119
C7orf49	0.118485	0.114686
C7orf50	0.233236	0.0223375
C7orf55	-0.27563	0.0796228
C7orf55-LUC7L2	-0.129945	0.381381
C7orf60	0.00778778	0.943471
C7orf73	-0.118155	0.0792672
C8orf22	-0.129917	0.112304
C8orf33	-0.115789	0.24953
C8orf37	0.0253341	0.790592
C8orf4	-0.201731	0.174218
C8orf44	-0.139573	0.55389
C8orf44-SGK3	-4.41456	0.289538
C8orf58	-0.119983	0.364962
C8orf59	-0.15388	0.0683964
C8orf76	-0.00659919	0.940607
C8orf82	-0.102588	0.367741
C9orf114	-0.0160111	0.855105
C9orf116	-0.125623	0.264801
C9orf142	0.14399	0.300124
C9orf152	-0.534771	0.177226
C9orf156	0.0468123	0.562109
C9orf16	0.0562624	0.712139
C9orf172	-0.447321	0.26308
C9orf3	-0.0617257	0.380087
C9orf37	0.225807	0.243619
C9orf40	-0.0546369	0.412701
C9orf41	-0.094983	0.267313
C9orf43	-0.073652	0.822368
C9orf64	0.0697912	0.275129
C9orf69	0.15032	0.0809412
C9orf72	-0.19035	0.0555292
C9orf78	-0.0972632	0.197405
C9orf84	0.319405	0.0661727
C9orf85	-0.0443677	0.632777
C9orf89	0.332746	0.0960977
C9orf9	-0.114509	0.649522
C9orf91	-0.0576086	0.339593
CA11	-0.0425082	0.725489
CA5B	-0.25835	0.00140581
CA5BP1	-0.0604932	0.525707
CA9	-0.785247	0.426588
CAAP1	0.0916128	0.244407
CAB39	0.046753	0.51478
MAPK4	0.956626	0.00158479
CABIN1	0.0247586	0.780109
CABLES1	-0.000555125	0.995584
CABLES2	0.226659	0.188482
CABYR	-0.153526	0.734944
CACFD1	-0.256772	0.207803
CACHD1	0.157022	0.445869
CACNA2D3	-0.0851849	0.454342
LOC101929506	0.932133	0.00797644
CACNB3	0.357142	0.00282705
CACTIN	0.210208	0.0221376
CACUL1	-0.0597523	0.360849
CACYBP	-0.0573977	0.583069
CAD	0.0439256	0.530769
CADM1	0.044787	0.716672
CADM4	0.65187	0.149826
CALCOCO1	-0.118399	0.222182
CALCOCO2	-0.171086	0.113285
CALD1	-0.0312966	0.624542
CALM1	0.051622	0.472171
CALM2	-0.0241981	0.651312
CALM3	0.0399919	0.506764
CALML4	0.213755	0.156785
CALR	0.0179864	0.778946
CALU	-0.0160497	0.796629
CAMK1D	0.148918	0.255052
CAMK2D	-0.0787998	0.325866
CAMK2G	0.0163392	0.766793
SMARCD3	0.924973	0.0469418
CAMK2N2	0.0891854	0.553503
CAMKK1	-0.0211305	0.845244
CAMKK2	-0.041108	0.537815
CAMKMT	0.00825586	0.933324
CAMLG	-0.0378171	0.724851
CAMSAP1	0.036197	0.591491
CAMSAP2	-0.153351	0.170544
FAM156B	0.924957	0.044107
CAMTA1	-0.145195	0.0548037
CAMTA2	0.0232281	0.836587
CAND1	0.0384099	0.582797
CANT1	0.151849	0.00451935
CANX	-0.0847099	0.309744
CAP1	0.0510314	0.24558
CAP2	0.0492526	0.505718
CAPG	0.0919074	0.262478
CAPN1	0.194197	0.0243615
CAPN10	0.378235	0.0278349
CAPN10-AS1	-0.263203	0.147439
CAPN15	0.145316	0.32952
CAPN2	-0.00465664	0.964237
CAPN7	-0.0358875	0.666709
CAPNS1	-0.0146193	0.811103
CAPRIN1	-0.112511	0.108386
CAPRIN2	-0.140984	0.0668179
CAPS2	-0.190112	0.425399
CAPZA1	0.016015	0.772624
CAPZA2	0.105051	0.261478
CAPZB	-0.0177762	0.776496
CARD10	0.470874	0.000128039
CARD14	0.162877	0.225977
CARD16	-0.0988941	0.645647
CARD8	-0.137097	0.0833276
CARF	-0.271595	0.276265
CARHSP1	0.198774	0.138885
CARKD	0.0921937	0.219001
CARM1	0.175997	0.0486885
CARS	0.115458	0.289432
CARS2	0.0945276	0.108088
CASC10	0.0248404	0.864139
CASC3	-0.125486	0.218315
CASC4	-0.0122582	0.883017
CASC5	-0.15783	0.232763
CASC9	-0.269645	0.00284483
CASD1	0.0521285	0.430706
CASK	-0.0039745	0.958842
CASKIN1	-0.499589	0.104139
CASKIN2	0.202999	0.0441416
CASP1	-0.270289	0.265927
CASP10	-0.253253	0.00770371
CASP2	-0.0175721	0.792089
CASP3	0.188712	0.00165788
CASP4	-0.256126	0.00689089
CASP6	0.267182	0.00794595
CASP7	-0.0706174	0.28318
CASP8	-0.0432495	0.529733
CASP8AP2	-0.131687	0.143037
CASP9	0.456074	0.0254995
CAST	-0.0745696	0.243527
CASZ1	-0.188257	0.403684
CAT	0.0622246	0.270757
CATSPER2	0.645881	0.0683038
CATSPER2P1	0.369918	0.289329
CAV1	-0.149908	0.213678
CAV2	0.0236491	0.847992
CBFA2T2	0.0526933	0.393822
CBFA2T3	-0.375064	0.00683681
CBFB	0.00214444	0.97746
CBL	0.0519129	0.469305
CBLB	-0.292204	3.52553e-05
CBLL1	-0.120219	0.0821692
CBR1	0.15742	0.0682408
CBR3	0.234082	0.183163
CBR4	-0.101233	0.165055
CBS	0.0261414	0.714652
CBWD1	-0.163387	0.0225191
CBWD2	-0.0142427	0.850995
CBWD3	0.359582	0.104289
CBWD5	-0.180225	0.0121017
CORO7	0.917608	0.0110043
CBX1	0.0392495	0.50403
CBX2	0.234184	0.00937695
CBX3	-0.0431975	0.458565
CBX4	0.240224	0.00793904
CBX5	-0.166999	0.14313
CBX6	0.12439	0.137662
CBX7	-0.271697	0.134343
CBX8	0.064255	0.463562
CBY1	-0.0813126	0.413466
CC2D1A	0.176884	0.024098
CC2D1B	-0.0207566	0.823349
CC2D2A	-0.0604723	0.541922
CCAR1	0.00633284	0.944188
CCAR2	0.130076	0.0510386
CCAT1	-0.0463842	0.846449
CCBL1	0.227661	0.181011
CCBL2	-0.0184874	0.782242
CCDC101	-0.169461	0.0928649
CCDC102A	0.284354	0.0403194
CCDC103	-0.149333	0.312213
CCDC104	-0.139066	0.104495
CCDC107	0.113459	0.225879
CCDC109B	-0.245919	0.0306086
CCDC11	-0.376617	0.123279
CCDC110	-0.0188811	0.957191
CCDC112	-0.0448482	0.625088
CCDC113	-0.246699	0.00160236
CCDC115	0.178631	0.0917037
CCDC117	-0.0113022	0.901774
CCDC12	-0.0351365	0.656996
FGFBP3	0.910482	0.00920455
CCDC121	-0.30176	0.00604388
CCDC122	-0.0815638	0.630166
CCDC124	0.0387505	0.69598
CCDC125	-0.0822103	0.188225
CCDC126	-0.055733	0.683373
CCDC127	-0.0150785	0.817972
CCDC130	0.162558	0.108417
CCDC132	-0.176664	0.0202099
CCDC134	0.181786	0.160276
CCDC137	0.0684425	0.521018
CCDC138	0.117859	0.114557
CCDC14	-0.181516	0.0279821
CCDC142	0.151951	0.128526
CCDC144A	-0.397746	0.27839
CCDC144B	0.0860024	0.576781
CCDC144CP	-0.351242	0.0219598
CCDC150	-0.0232166	0.819433
CCDC157	0.14561	0.715524
CCDC159	-0.0207334	0.933742
CCDC163P	-0.320343	0.00646558
CCDC167	-0.205136	0.0484124
CCDC168	0.174729	0.666669
MCTP1	0.907051	0.0193891
CCDC169-SOHLH2	-1.46724	0.224136
SOCS3	0.894747	0.000897224
TLR4	0.866114	0.00973087
CCDC174	-0.102754	0.14504
CCDC176	0.128965	0.58711
CCDC18	-0.153392	0.0374264
CCDC180	-0.195912	0.58844
CCDC183-AS1	-0.487154	0.0251179
CCDC19	0.0193931	0.935877
CCDC22	-0.103643	0.290092
CCDC23	-0.0951019	0.477396
CCDC24	0.0866132	0.799527
CCDC25	-0.129216	0.0928119
CCDC28A	-0.103622	0.390525
CCDC34	-0.0443165	0.637708
CCDC40	-0.0107538	0.945022
CCDC41	-0.215737	0.0103043
CCDC43	-0.050103	0.272655
CCDC47	-0.0348326	0.587385
CCDC50	-0.062065	0.36523
CCDC51	0.221288	0.0042186
CCDC53	-0.259281	0.0230087
CCDC57	-0.0160194	0.846281
CCDC58	-0.205004	0.0043075
CCDC59	-0.165021	0.0577535
CCDC6	-0.0711426	0.302406
CCDC61	0.00169473	0.991688
CCDC62	-0.273256	0.333843
CCDC64	0.0216382	0.868705
CCDC66	-0.105483	0.103611
CCDC68	-0.297132	0.0163621
CCDC7	-0.224773	0.0215577
CCDC71	0.0880135	0.450132
CCDC71L	0.0268341	0.879255
CCDC77	-0.106762	0.0976694
CCDC78	-0.135041	0.414831
CYP1A1	0.836278	0.00205124
CCDC82	-0.126258	0.0854249
CCDC84	0.000520022	0.996194
CCDC85B	0.264253	0.115166
CCDC85C	0.186769	0.00530475
CCDC86	0.170144	0.175811
CCDC88A	-0.16957	0.0362187
CCDC88B	0.0426647	0.794238
CCDC88C	-0.0518101	0.491596
CCDC9	0.0348493	0.715067
CCDC90B	-0.145109	0.039818
CCDC91	-0.0476652	0.511534
CCDC92	0.129441	0.56264
CCDC93	-0.0226191	0.649046
CCDC94	-0.188733	0.0113007
CCDC96	0.512512	0.252921
CCDC97	0.0411105	0.627211
CCHCR1	-0.0393945	0.723857
CCM2	0.0259374	0.722275
CCNA2	-0.123667	0.105379
CCNB1	-0.0369415	0.49456
CCNB1IP1	-0.13108	0.128326
CCNB2	-0.0394192	0.53157
CCNC	0.141576	0.0483065
CCND1	0.0473529	0.614456
CCND3	0.10053	0.330957
CCNDBP1	0.0668364	0.349391
CCNE1	0.108934	0.151092
CCNE2	-0.0343623	0.82149
CCNF	0.108074	0.0648332
CCNG1	-0.0173421	0.802073
CCNG2	-0.0204799	0.914627
CCNH	0.0382771	0.47996
CCNI	-0.0216902	0.74512
CCNJ	0.554824	0.421073
CCNK	-0.0609639	0.254885
CCNL1	-0.148036	0.099356
CCNL2	-0.021679	0.86448
CCNO	0.365527	0.0878907
CCNT1	-0.0287655	0.622426
CCNT2	0.0463558	0.427873
CCNY	0.0340607	0.595657
CCNYL1	0.024077	0.669078
CCP110	0.0505309	0.594408
CCPG1	-0.0146389	0.893919
CCRN4L	0.10553	0.158851
CCS	-0.203289	0.0974638
CCSAP	0.0155262	0.830068
CCSER2	0.0573069	0.402543
CCT2	0.0403393	0.58082
CCT3	-0.00995113	0.877208
CCT4	0.0487611	0.433233
CCT5	-0.0729234	0.394585
CCT6A	-0.0211348	0.744173
CCT6P1	-0.191762	0.0980349
CCT6P3	0.217609	0.155864
CCT7	0.0422813	0.568127
CCT8	-0.0419434	0.508238
CCZ1	0.0824787	0.257577
CCZ1B	-0.125642	0.136312
CD101	0.347378	0.22471
CD109	-0.0236252	0.845716
CD151	0.157599	0.11091
CD164	0.00675983	0.921952
CD177	0.41319	0.302348
HSD3B7	0.835113	9.89864e-06
CD24	-0.0223611	0.884336
CD274	0.841637	0.12124
CD276	0.13592	0.140947
CD2AP	-0.0810287	0.429451
CD2BP2	0.162803	0.0268372
CD320	0.322683	0.0250888
CD36	0.0946707	0.753559
CD3EAP	-0.119138	0.0974999
CD44	-0.144151	0.387983
CD46	0.163845	0.0213626
CD47	0.308691	0.0096366
CD55	0.103187	0.339216
CD58	-0.0254222	0.725266
CD59	-0.0376426	0.704142
CD63	-0.0162626	0.851368
CD68	-0.462583	0.00317392
CD70	-0.181003	0.264361
CD81	0.139262	0.100683
CD82	0.0579826	0.612302
CD83	0.104682	0.412819
CD9	0.2784	0.0173335
CD97	-0.0359541	0.725974
CD99	0.00250866	0.977806
CD99L2	0.0512309	0.523027
CD99P1	-0.135808	0.314947
CDA	0.0828041	0.548486
CDADC1	-0.171858	0.0564417
CDAN1	0.206135	0.0280296
CDC123	-0.0307712	0.694132
CDC14A	-0.213524	0.156326
CDC14B	-0.0444734	0.635351
CDC16	-0.0601114	0.249493
CDC20	0.0888518	0.172944
CDC23	-0.0783579	0.215322
CDC25A	0.0780694	0.324516
CDC25B	-0.00493641	0.949638
CDC25C	-0.347278	0.00453871
CDC26	-0.0644086	0.368405
CDC27	-0.0693505	0.360326
CDC34	0.186427	0.0281716
CDC37	-0.0462804	0.652076
CDC37L1	0.070974	0.397619
CDC40	-0.0361475	0.54201
CDC42	0.00629838	0.896995
CDC42BPA	-0.109882	0.308997
CDC42BPB	0.0587865	0.287353
TRIM69	0.797486	0.0220646
CDC42EP1	0.118883	0.206337
CDC42EP2	0.107569	0.415892
CDC42EP3	-0.0948673	0.278025
CDC42EP4	0.179575	0.0317644
CDC42SE1	0.111089	0.0819411
CDC42SE2	-0.00656425	0.92118
CDC45	-0.0131006	0.86701
CDC5L	-0.0961826	0.189994
CDC6	0.0401927	0.513318
CDC7	-0.0494674	0.501473
CDC73	-0.00294017	0.964123
CDCA2	-0.0356365	0.581838
CDCA3	-0.0687841	0.274017
CDCA4	0.129174	0.188505
CDCA5	0.059513	0.309939
CDCA7	-0.0923925	0.255999
CDCA7L	-0.155637	0.0706779
CDCA8	-0.0425379	0.550152
CDH10	-0.189146	0.0841279
CDH24	0.381552	0.0457264
CDIP1	0.164657	0.0290428
CDIPT	0.125783	0.186242
CDK1	0.0755565	0.401185
CDK10	-0.0462311	0.671409
CDK11A	-0.279976	0.00701189
CDK11B	-0.110458	0.0979753
CDK12	-0.180235	0.0696252
CDK13	-0.0249239	0.693694
CDK14	-0.0668468	0.455073
CDK16	0.0954212	0.17062
CDK17	0.0124991	0.890899
CDK18	-0.0412278	0.795945
CDK19	0.0219106	0.844411
CDK2	0.0689098	0.447075
CDK20	0.165083	0.357918
CDK2AP1	0.120031	0.166624
CDK2AP2	-0.0954308	0.36985
CDK3	0.433835	0.56431
CDK4	0.0311561	0.691712
CDK5	0.0298981	0.694261
TUBB2A	0.794223	0.000670142
CDK5RAP1	0.0468766	0.455457
CDK5RAP2	-0.0819447	0.266229
CDK5RAP3	-0.0124154	0.872152
CDK6	-0.242348	0.0134715
CDK7	-0.0319061	0.644119
CDK8	0.0935093	0.163477
CDK9	0.190372	0.0482008
CDKAL1	-0.1857	0.000675284
CDKL1	-0.0188616	0.850107
CDKL3	-0.473433	0.00131201
CDKL5	-0.00792315	0.942804
CDKN1A	0.0538587	0.810716
CDKN1B	-0.00829827	0.923397
CDKN1C	0.0936439	0.486239
CDKN2A	0.00331854	0.973726
CDKN2AIP	-0.0967742	0.466452
CDKN2AIPNL	0.0268188	0.65456
CDKN2B	0.130344	0.0846536
CDKN2B-AS1	-0.0522178	0.748832
CDKN2C	-0.00267818	0.972099
CDKN2D	-0.104666	0.683737
CDKN3	-0.0707354	0.424329
C1orf56	0.781365	0.0128062
CDON	0.133937	0.221259
CDPF1	-0.0367078	0.79044
CDR2	0.0549346	0.377863
CDR2L	0.249248	0.0589446
JPH3	0.780503	0.0100082
CDS2	0.130478	0.0927915
CDT1	0.131203	0.180818
CDV3	-0.103173	0.0940989
CDYL	-0.0347985	0.463722
CDYL2	-0.0167701	0.844582
CEACAM19	-0.477993	0.186069
CEBPA	0.179183	0.0971381
CEBPB	0.121285	0.296924
CEBPD	-0.268542	0.0524387
CEBPG	0.0904506	0.140529
CEBPZ	-0.113348	0.124694
CEBPZ-AS1	-0.0142819	0.837843
CECR5	0.161743	0.0342342
CECR7	-0.271154	0.0556665
CEL	0.0237463	0.949743
CELF1	-0.06969	0.311834
CELSR1	0.0289391	0.698248
CELSR2	0.334555	0.0140735
CELSR3	-0.099351	0.36275
CENPA	-0.0221063	0.763686
CENPB	0.124863	0.0515614
CENPBD1	0.0623279	0.46075
CENPBD1P1	0.264377	0.00241393
CENPC	-0.108337	0.18949
CENPE	-0.170603	0.0764629
CENPF	-0.168828	0.0589978
CENPH	-0.2146	0.0155439
CENPI	0.00571219	0.931294
CENPJ	-0.175875	0.00270964
CENPK	0.0234063	0.833401
CENPL	0.110263	0.119423
CENPM	0.123256	0.114318
CENPN	-0.0912613	0.0957138
CENPO	-0.00178995	0.977131
CENPP	-0.0997626	0.310999
CENPQ	-0.0112184	0.863876
CENPT	0.185744	0.0508134
CENPU	-0.185008	0.094271
CENPV	0.140632	0.161434
CENPW	-0.0389559	0.60599
CEP104	-0.0474997	0.417752
CEP120	-0.0784923	0.227088
CEP128	-0.0570095	0.354
CEP135	-0.0927974	0.226503
CEP152	-0.0987662	0.260954
CEP164	0.00472271	0.944268
CEP170	0.0120963	0.882832
CEP170B	0.297607	0.0107745
CEP19	0.0187436	0.91636
CEP192	-0.104605	0.204627
CEP250	-0.000614946	0.992222
CEP290	-0.246279	0.00348002
CEP350	-0.0331033	0.740541
CEP41	0.104049	0.245778
CEP44	-0.0118404	0.907566
CEP55	-0.118725	0.175276
CEP57	-0.0508023	0.599586
CEP57L1	-0.24246	0.0004103
CEP63	-0.189449	0.0143767
CEP68	0.0589149	0.423703
CEP70	-0.11197	0.0544064
CEP72	0.130307	0.0584737
CEP76	0.0804335	0.39294
CEP78	-0.091206	0.160587
CEP85	-0.00648201	0.912333
C1orf159	0.777244	0.00109802
CEP89	-0.226802	0.00397288
CEP95	-0.137853	0.0599081
CEP97	-0.0371609	0.701836
CEPT1	0.0153573	0.762951
CERCAM	-0.0298043	0.701028
CERK	0.159255	0.0155058
CERS2	0.0339101	0.508381
CERS4	0.153364	0.523399
CERS5	-0.256354	0.00204373
CES1	1.18522	0.113391
CES2	-0.05436	0.382347
SPEG	0.752397	0.0454142
CETN2	-0.0526721	0.402195
CETN3	-0.125413	0.0994983
CFB	-0.729099	0.0981203
CFD	-0.158815	0.183873
CFDP1	-0.0803379	0.379155
CFH	-0.918142	0.102851
CFI	-0.187512	0.700432
CFL1	-0.00845748	0.908706
CFL2	-0.0914081	0.295108
CFLAR	-0.0989391	0.245067
CGA	0.22631	0.516233
CGGBP1	-0.0214832	0.817187
CGN	0.382789	0.00335873
CGRRF1	0.342387	0.00976033
CHAC1	-0.179339	0.672933
CHAC2	0.0532372	0.383076
CHAF1A	0.0297884	0.55725
CHAF1B	-0.0270235	0.661875
CHAMP1	0.0423478	0.548805
CHCHD1	0.231339	0.0106905
CHCHD10	0.21165	0.021932
CHCHD2	0.125808	0.0463079
CHCHD3	-0.0013344	0.984822
CHCHD4	-0.0126659	0.833538
CHCHD5	-0.0124228	0.896523
CHCHD6	-0.0569667	0.51047
CHCHD7	-0.224795	0.00692112
CHD1	-0.112996	0.229648
CHD1L	-0.0223192	0.726573
CHD2	-0.0413101	0.519313
CHD3	0.00729327	0.913272
CHD4	0.0622942	0.26432
CHD6	-0.144411	0.0542799
CHD7	-0.16984	0.0352737
CHD8	-0.0048065	0.949863
CHD9	-0.0712067	0.35982
CHDH	0.181937	0.179613
CHEK1	-0.0225537	0.757811
CHEK2	-0.0243896	0.748094
CHERP	0.0829889	0.279851
CHIC2	-0.247483	0.0129109
CHID1	0.0351408	0.680693
CHKA	0.0144109	0.853699
CHKB	-0.0929691	0.569665
CHKB-CPT1B	-0.0281453	0.9477
CHM	0.0742739	0.384568
CHML	-0.178655	0.0383059
CHMP1A	0.0904495	0.229486
CHMP1B	-0.0836174	0.412357
CHMP2A	-0.00778563	0.9249
CHMP2B	0.0188608	0.779683
CHMP3	-0.0270719	0.634933
CHMP4A	0.0152451	0.83326
CHMP4B	-0.0897058	0.257615
CHMP4C	-0.0955418	0.285047
CHMP5	-0.0401444	0.444964
CHMP6	0.131045	0.34029
CHMP7	0.022333	0.704961
CHN1	-0.124083	0.177958
CHORDC1	-0.0470808	0.650016
CHP1	0.012229	0.867643
CHPF	0.301637	0.0471756
CHPF2	0.348182	0.0035628
CHPT1	-0.0353126	0.533847
CHRAC1	-0.141164	0.176669
CHRNA5	0.030667	0.645438
CHRNA9	-0.120641	0.338927
CHRNB1	0.0552635	0.846772
CHRND	-0.14469	0.393053
CHST11	0.113295	0.553901
CHST12	0.156858	0.0861308
CHST14	0.254417	0.0930297
CHST15	-0.0717627	0.586615
CHST3	0.133862	0.093569
CHSY1	-0.000531895	0.992611
CHTF18	0.333875	0.0181868
CHTF8	0.0994556	0.163134
CHTOP	0.0335038	0.518481
CHUK	0.123675	0.0813622
CHURC1	-0.0325327	0.693418
CHURC1-FNTB	0.202371	0.229763
CIAO1	0.0859227	0.11718
CIAPIN1	0.0310839	0.663826
CIB1	0.187674	0.0278137
CIC	0.174607	0.0298052
CIDECP	0.232915	0.564283
CINP	-0.0619618	0.396333
CIPC	0.116977	0.0725796
CIR1	-0.101599	0.195654
CIRBP	-0.17168	0.0638378
LRG1	0.739491	0.000500216
CIRH1A	0.0271706	0.653546
CISD1	-0.0570703	0.294372
CISD2	0.0519649	0.456166
CISD3	0.0996535	0.168318
CISH	0.180072	0.478449
CIT	-0.241742	0.00395552
CITED2	-0.125251	0.355308
CITED4	0.274809	0.048361
CIZ1	-0.126955	0.102019
CKAP2	-0.0335856	0.743537
CKAP2L	-0.163225	0.0596203
CKAP4	-0.018391	0.855929
CKAP5	-0.142555	0.0761298
CKB	0.231154	0.0636716
CKLF	0.273933	0.00413856
MTUS2	0.738844	0.000934689
CKMT1B	0.0542706	0.723058
CKMT2-AS1	-0.115011	0.421751
CKS1B	-0.0859747	0.18305
CKS2	0.0102823	0.897727
CLASP1	-0.0267473	0.698907
CLASP2	0.0240764	0.739531
CLASRP	-0.101237	0.139127
CLCC1	-0.163464	0.0430243
CLCF1	-0.227856	0.161614
CLCN2	0.146503	0.402706
CLCN3	-0.0305812	0.691874
CLCN5	-0.157405	0.0757474
CLCN6	0.236747	0.0392945
CLCN7	0.0908013	0.371481
CLDN12	-0.100798	0.0770494
CLDN15	-0.0156583	0.917321
CLDN7	0.0784177	0.687472
CLDND1	0.0117911	0.838197
CLEC16A	0.0128161	0.833717
CLEC2D	-0.257693	0.00180184
CLHC1	0.169289	0.134025
CLIC1	0.0979376	0.125568
CLIC3	0.113404	0.757974
CLIC4	0.00151065	0.985205
CLINT1	0.0207121	0.755463
CLIP1	-0.0481973	0.485615
CLIP2	-0.632812	0.0861462
CAB39L	0.738596	0.00172495
CLK1	-0.0664436	0.422761
CLK2	-0.0896493	0.142384
CLK3	0.0789721	0.158649
CLK4	-0.101289	0.0970061
CLMP	0.0804064	0.40927
CLN3	0.0032995	0.971274
CLN5	-0.0364962	0.60424
CLN6	0.0858447	0.361375
CLN8	0.106591	0.466798
CLNS1A	-0.0615004	0.207902
[truncated: 10,549 more rows]

## Sheet: shHCAR1+S305A PBS vs Scr PBS 
Genes	Coef.dsP_vs_scrP	p.value.dsP_vs_scrP
A2M-AS1	-0.205965	0.469284
A4GALT	0.16512	0.130944
AAAS	0.246237	6.85647e-05
AACS	0.482979	1.37049e-07
AAED1	0.177515	0.0172348
AAGAB	-0.0679315	0.23437
AAK1	-0.193887	0.0416196
AAMDC	-0.161533	0.130091
AAMP	0.327884	0.00144181
HIST2H3A	9.36736	0.00305178
AARS	0.266117	0.000191286
AARS2	0.435248	1.64324e-06
AARSD1	0.220216	0.0101846
AASDH	-0.14188	0.0372481
AASDHPPT	0.420849	1.75568e-05
AATF	0.114877	0.18899
RNU1-2	8.11965	0.0185748
RNF150	5.994	0.0102604
ABCA11P	-0.0728302	0.664794
ABCA2	0.0450096	0.643495
EPS8	5.20612	0.00745288
TUSC3	3.49715	0.00249901
ABCA7	0.0860777	0.477684
ABCA8	-1.30631	0.394618
FBXO2	3.38717	7.42061e-06
ABCB10	-0.199264	0.0192161
ABCB6	-0.0312926	0.811744
ABCB7	-0.1321	0.0268701
ABCB8	0.295602	0.00151438
ABCB9	0.241019	0.0371714
ABCC1	0.261101	3.91003e-05
ABCC10	0.0756198	0.487071
ABCC2	0.0506206	0.602869
TRIM6-TRIM34	3.38401	0.0232309
ABCC4	-0.137809	0.181851
ABCC5	0.259289	2.9042e-05
ABCD1	0.328532	0.00228075
ABCD3	-0.307892	0.001432
ABCD4	0.334536	0.0014693
ABCE1	-0.0606594	0.411707
ABCF1	0.149556	0.0779625
ABCF2	0.183587	0.0394203
ABCF3	-0.00611025	0.93053
ABCG2	-0.457323	0.000492123
ABHD10	0.0742794	0.267537
ABHD11	0.0500875	0.618273
ABHD12	0.0428832	0.479434
ABHD13	0.262615	0.00704821
ABHD14A	0.0885501	0.578857
ABHD14B	0.303782	0.000378718
LOC102724219	3.35245	0.0240263
ABHD16A	0.148948	0.0604747
ABHD17A	0.319322	0.00248584
ABHD17B	0.221022	0.126735
ABHD17C	0.375772	0.000384546
ABHD2	0.0371548	0.594468
ABHD3	-0.0698599	0.473085
ABHD4	0.126134	0.145505
ABHD5	-0.130363	0.0856061
ABHD6	-0.163877	0.0278609
HSD11B2	2.75676	0.00886084
ABI1	-0.213393	0.00580136
ABI2	-0.291176	0.00104788
ABL1	0.0720395	0.175975
ABL2	-0.303805	0.00343858
ABLIM1	0.0592726	0.374299
PLEKHA4	2.7224	0.000720022
ABT1	0.22059	0.00245833
ABTB1	-0.0293699	0.910498
ABTB2	-0.0463859	0.681178
AC002116.7	-0.404471	0.145863
AC003665.1	-0.112014	0.609966
AC004893.11	0.253417	0.465503
FBXO44	2.59286	1.8869e-06
C4A	2.52652	0.0456461
AC009299.3	-0.0116099	0.923556
AC009501.4	0.200636	0.569139
AC009948.5	0.104791	0.320317
AC016629.8	-0.053767	0.749121
ZNF569	2.50611	9.2754e-06
AC074286.1	-1.04915	0.0604826
AC091729.9	-0.274063	0.0105302
ZNF600	2.36854	0.000851874
AC093391.2	0.176554	0.543688
RIMS4	2.29192	5.22699e-05
AC159540.1	-1.61405	0.264475
AC159540.1-2	-0.451873	0.027684
ACAA1	0.112592	0.137041
ACAA2	-0.246082	0.00160101
ACACA	0.189321	0.0191412
ACACB	0.0186916	0.792501
ACAD10	0.0711799	0.455532
ACAD11	0.0404488	0.651216
ACAD8	0.0206091	0.820478
ACAD9	-0.107198	0.119379
LOC151760	2.10297	0.0067879
ACADS	0.346302	0.00588322
ACADSB	0.282712	0.0067946
ACADVL	0.0334633	0.689562
ACAP2	-0.206573	0.0631554
ACAP3	0.116749	0.379283
ACAT1	-0.0366934	0.797867
ACAT2	0.195807	0.0187348
ACBD3	-0.281701	0.000312474
ACBD4	-0.0111593	0.967682
ACBD5	-0.0221284	0.75953
ACBD6	-0.319397	0.000171716
ACD	0.34033	0.000279895
ACER2	-1.39674	0.233212
ACER3	-0.0277309	0.673592
ACIN1	0.13286	0.0296959
ACKR3	0.197654	0.15354
ACLY	0.256738	0.0011593
ACN9	0.422378	1.37272e-06
ACO1	-0.0169852	0.8313
ACO2	-0.152521	0.0350773
ACOT1	-0.472147	0.140601
ACOT11	0.387763	0.00891952
ACOT13	-0.112298	0.0651738
ACOT2	0.0643797	0.521189
ACOT7	-0.0434499	0.588973
ACOT8	-0.419333	0.0116772
ACOT9	-0.0984358	0.123155
ACOX1	-0.0600876	0.372158
MEF2BNB-MEF2B	2.0183	0.0378024
ACP1	-0.002064	0.970011
ACP2	-0.169716	0.0709668
ACPL2	0.128988	0.405932
ACRC	-0.00371295	0.983474
ITIH4	1.98468	0.0115538
ACSF3	0.496432	7.7263e-08
ACSL1	-0.105426	0.525753
ATP2A3	1.94927	2.35539e-06
ACSL4	-0.40552	0.00043063
ACSL5	0.21636	0.232114
ACSS2	-0.285341	0.0148777
CP	1.92572	0.00933538
ACTB	-0.0603153	0.443871
ACTG1	-0.128031	0.116793
ACTG1P4	-0.153293	0.621639
ACTL6A	0.0574399	0.297424
ADM2	1.86163	0.000638784
ACTN1	-0.201477	0.0127788
ACTN4	-0.021766	0.73246
ACTR10	0.00400056	0.951054
ACTR1A	0.114998	0.0679915
ACTR1B	0.0791985	0.317798
ACTR2	-0.197645	0.00903179
ACTR3	-0.336561	5.78289e-06
ACTR3B	-0.151233	0.0976514
ACTR3C	0.0963067	0.395161
CHAC1	1.84468	0.00928725
ACTR6	-0.109932	0.12994
ACTR8	0.0628458	0.301176
ACTRT3	-0.144626	0.437143
ACVR1	-0.0668768	0.448108
ACVR1B	0.186376	0.00903298
ACVR2A	-0.170215	0.05171
ACVR2B	-0.102112	0.232795
FAM127C	1.81843	0.000317372
ACYP1	-0.147591	0.239578
LY6D	1.8154	0.0200285
AD000090.2	0.356603	0.0218108
FAM213B	1.77457	0.00311003
ADAL	0.0367791	0.43905
ADAM10	-0.150581	0.0419343
ADAM11	-0.719208	0.0689552
ADAM15	0.418223	0.000222013
ADAM17	0.0249016	0.705459
ADAM1A	-0.0306091	0.847448
ADAM21	-0.366053	0.136615
LINC00052	1.76342	2.62369e-05
ADAM8	-0.0270274	0.940714
ADAM9	-0.127335	0.192606
ADAMTS1	0.0695121	0.256319
ADAMTS10	-0.510397	0.100364
ADAMTS15	0.134213	0.316452
ADAMTS4	-0.412114	0.340574
ADAMTS5	0.212381	0.0297292
ADAMTS6	-0.175141	0.115443
TP53I11	1.7292	0.0104251
ADAMTSL4	0.0163315	0.919878
ADAMTSL5	0.161978	0.11612
ADAR	0.0631161	0.344172
ADARB1	-0.128741	0.444001
CRISPLD2	1.68881	0.00157007
ADAT1	-0.379734	6.14129e-05
ADAT2	0.107671	0.129175
OLFM1	1.67356	0.00916768
ADCK1	0.3702	0.00250697
ADCK2	0.335416	4.36779e-05
ADCK3	0.351161	0.00069945
ADCK4	0.28678	0.00341877
ADCK5	-0.0451047	0.813948
ADCY3	0.171376	0.0085491
ADCY6	-0.236911	0.0265306
ADCY7	0.130694	0.358401
ADCY9	-0.493669	4.46456e-06
ADD1	0.25285	1.1542e-05
ADD3	-0.268214	0.0280605
ADH5	0.197743	0.00478326
ADI1	0.102847	0.151327
ADIPOR1	-0.496212	2.3506e-06
ADIPOR2	0.126008	0.0132232
ADIRF	0.206804	0.487494
ADK	-0.299054	0.000193245
ADM	0.0847468	0.451995
LRRIQ1	1.63938	0.000504122
ACTL8	1.62422	3.12104e-12
ADNP	0.126344	0.0499258
ADNP2	0.102436	0.0947763
ADO	0.219933	0.0056332
ADPGK	0.0802284	0.235642
ADPRHL1	-0.110085	0.477262
ADPRHL2	0.266906	0.00110435
ADPRM	0.188127	0.0492744
DLL3	1.59446	0.00314093
ADRB2	-1.26875	0.126311
ADRBK1	0.280753	0.000376678
ADRBK2	-0.151678	0.149412
ADRM1	0.349299	0.00813811
ADSL	0.0697821	0.223815
ADSS	0.0390808	0.539116
ADSSL1	0.131276	0.330832
AEBP2	0.0573935	0.539395
AEN	0.153153	0.165244
AES	0.148464	0.0987343
AFAP1	-0.240884	0.140776
AFAP1L1	-0.173576	0.236235
AFF1	-0.29014	0.00651566
AFF4	-0.0484183	0.654384
AFG3L1P	0.177934	0.0184007
AFG3L2	0.19797	0.0069342
AFMID	0.129985	0.0938602
AFTPH	-0.0688994	0.288846
SEMA3G	1.57004	0.00319425
AGAP1	-0.126407	0.087554
AGAP2-AS1	0.308649	0.00237021
AGAP3	0.0582696	0.378555
AGAP4	-0.0158793	0.907648
AGAP5	-0.00521662	0.976595
AGAP6	-0.0527762	0.611224
AGAP7	0.994243	0.0823439
AGAP9	0.0557301	0.811956
AGBL5	0.0992406	0.132701
LHX6	1.55768	8.29028e-05
AGFG1	0.00309623	0.959151
AGFG2	-0.183255	0.0576849
AGGF1	-0.0405117	0.492612
AGK	0.497522	6.40034e-08
AGL	-0.177254	0.137117
AGO1	0.179095	0.00962293
AGO2	-0.0124753	0.887297
AGO3	-0.183467	0.0138979
AGO4	-0.103935	0.549318
AGPAT1	-0.0409261	0.531099
AGPAT2	0.245216	0.00721025
AGPAT3	0.288393	0.00373909
AGPAT5	-0.484446	8.90347e-07
AGPAT6	0.176121	0.00193681
AGPAT9	-0.138035	0.283488
AGPS	0.10386	0.273333
GABRA1	1.5135	0.00496796
AGRN	-0.246313	0.10305
MCTP1	1.51271	0.000378702
AGTRAP	0.478219	0.00149433
SLC47A1	1.50539	2.87281e-09
KIAA1244	1.49208	0.0113707
AHCY	0.445911	3.77252e-06
AHCYL1	-0.0375404	0.607351
LINC00942	1.44496	0.0217298
AHDC1	0.113745	0.0849746
AHI1	-0.0605784	0.33517
AHNAK	-0.424286	0.00657115
ZNF350	1.40211	0.00563586
AHR	-0.391574	0.0112392
RAB43	1.40172	0.0182466
AHSA1	0.0856464	0.195953
AHSA2	-0.25856	0.118467
AIDA	-0.00409152	0.953433
AIF1L	0.146363	0.071152
AIFM1	0.052839	0.288079
AIFM2	0.433211	8.87273e-06
AIG1	-0.908202	0.253842
PMEL	1.39359	0.00777221
AIMP1	0.0636181	0.259236
AIMP2	0.030885	0.559702
AIP	0.0328728	0.759703
AJUBA	0.0976863	0.290261
AK1	-0.193973	0.0157347
AK2	0.12809	0.110218
AK3	-0.278794	0.0288882
S100A2	1.38185	8.82375e-06
AK6	0.0716839	0.3813
WNK2	1.33796	4.19214e-11
AKAP1	0.112504	0.0752354
AKAP10	0.0343969	0.578045
AKAP11	-0.152486	0.167043
AKAP13	-0.18676	0.0553447
AKAP17A	0.209183	0.00360224
VASH2	1.3299	0.000492897
AKAP5	0.158045	0.441551
PDK3	1.233	2.34458e-06
AKAP7	-0.0691744	0.69984
AKAP8	0.0398228	0.527273
AKAP8L	0.1947	0.00790308
AKAP9	-0.0776634	0.484116
AKIP1	0.0598162	0.305146
AKIRIN1	0.16462	0.0096283
AKIRIN2	-0.160347	0.0318693
AKNA	0.262078	0.00101093
AKR1A1	0.457894	3.19294e-05
AKR1B1	-0.305017	0.00706956
AKR7A2	0.000844459	0.988681
AKT1	0.275139	4.22983e-05
AKT1S1	0.317951	0.00103613
AKT2	0.19911	0.0129035
AKT3	-1.04637	0.248977
LRFN1	1.23031	1.19994e-08
CSDC2	1.22888	0.000650107
ALAS1	-0.0761262	0.257661
S100A1	1.22625	0.000127383
ALDH16A1	0.400888	0.000210826
ZNHIT2	1.22145	4.47193e-06
ALDH1A2	-0.571526	0.565019
ALDH1A3	-0.0480672	0.651821
ALDH1B1	0.303454	2.52354e-06
ALDH1L2	-0.36381	0.355872
ALDH3A1	-0.740335	0.20512
ALDH3A2	-0.116345	0.150068
ALDH3B1	-0.117717	0.456045
ALDH4A1	0.37672	0.000523459
ALDH5A1	-0.0582979	0.816894
ALDH6A1	-0.277695	0.096879
ALDH7A1	-0.21737	0.0588658
ALDH9A1	-0.211008	0.00177808
ALDOA	0.237501	0.00371933
ALDOC	-0.274638	0.0154298
ALG1	0.403081	0.00028141
ALG10	-0.0432495	0.648031
ALG10B	-0.0115184	0.916924
ALG11	-0.244363	0.00932972
ALG12	0.2606	0.00584668
ALG13	0.0577361	0.31785
ALG14	0.0384301	0.515447
ALG2	0.0234701	0.660293
ALG3	0.229503	0.0567595
ALG5	0.0384684	0.497871
ALG6	0.0137274	0.834636
ALG8	-0.0293345	0.542478
ALG9	-0.0274315	0.765177
ALKBH1	0.0900835	0.237881
GAGE1	1.19764	2.36683e-13
ALKBH3	0.168206	0.00805525
SGPL1	1.1889	5.08382e-13
ALKBH5	0.253148	0.000688623
ALKBH6	0.4597	1.74366e-05
SERPINF2	1.18884	0.00258175
ALKBH8	0.0941361	0.32693
ALMS1	0.0691019	0.474374
PITX3	1.17621	0.0038571
WBSCR27	1.16494	0.00138063
AK4	1.15597	1.91646e-08
ALPP	-0.754189	0.104378
ALS2	-0.00843556	0.906687
ALS2CL	-0.502299	0.0662106
ALYREF	-0.186617	0.0560675
AMACR	-0.363654	0.00142871
AMBRA1	0.269457	0.000302471
AMD1	0.0345137	0.608566
AMDHD2	0.395064	0.000225396
AMER1	0.476607	1.40397e-08
AMFR	-0.0105505	0.879522
AMH	0.469082	0.11702
AMIGO1	0.0062155	0.948027
ADAT3	1.1376	0.000741494
AMIGO3	-0.329965	0.241053
AMMECR1	0.0998576	0.105126
AMMECR1L	-0.110197	0.0882112
AMN1	-0.274671	0.0082439
AMOTL1	-0.492201	3.60357e-05
AMOTL2	0.0568099	0.673596
AMPD2	0.318998	0.00404661
IL32	1.1344	0.00491823
AMZ2	0.0237415	0.747498
AMZ2P1	0.0281165	0.825953
ANAPC1	-0.0189802	0.843969
ANAPC10	-0.2273	0.0181644
ANAPC11	-0.146723	0.211553
ANAPC13	-0.0157966	0.756373
ANAPC15	0.0475156	0.460638
ANAPC16	0.21137	0.00215661
ANAPC2	0.155646	0.126074
ANAPC4	0.115872	0.0842397
ANAPC5	0.20958	0.000471692
ANAPC7	0.0513521	0.284071
ANG	-0.15718	0.592482
ANGEL1	0.240378	0.00635347
ANGEL2	-0.0857755	0.189165
ANGPT1	0.127375	0.122545
ANGPTL4	-0.174706	0.306507
ANK3	-1.26106	0.0632054
ANKEF1	-0.115633	0.178551
ANKFY1	0.151302	0.024697
SOX18	1.1301	0.00473285
ANKHD1	-0.00289089	0.967231
ANKHD1-EIF4EBP3	-0.106874	0.425772
ANKIB1	-0.196658	0.0208723
ANKLE1	0.331892	0.406827
ANKLE2	0.0253851	0.622057
ANKMY1	-0.190281	0.174296
ANKMY2	-0.14746	0.0516519
ANKRA2	0.0954241	0.415666
FBN2	1.12605	0.0270316
ANKRD10	0.321821	0.000586841
ANKRD11	0.419045	3.03928e-05
ANKRD12	0.0906488	0.28736
ANKRD13A	-0.204499	0.0248573
MAPK8IP1	1.11168	0.00605928
ANKRD13C	-0.150779	0.0650178
ANKRD13D	0.332435	0.0040652
ANKRD16	0.339647	0.000165087
ANKRD17	-0.0931591	0.236869
ANKRD18B	0.018916	0.856777
ANKRD19P	-0.915884	0.148999
ANKRD2	-0.295049	0.445664
ANKRD23	0.621956	0.0540033
ANKRD26	-0.06746	0.400503
ANKRD27	0.263847	0.000381779
ANKRD28	0.0738398	0.31309
ANKRD29	0.00201184	0.980761
ANKRD31	-0.515631	0.104443
PGAM5	1.0993	2.33998e-13
ANKRD33B	0.115801	0.444832
ANKRD34A	-0.226668	0.0988435
ANKRD36	-0.174816	0.216494
ANKRD36B	0.190248	0.0941082
ANKRD36C	-0.138265	0.297931
ANKRD37	-0.0519677	0.814132
ANKRD39	0.410901	0.00130188
ANKRD40	0.311535	3.92166e-06
ANKRD42	0.296272	0.000127173
USP2-AS1	1.09436	0.00169298
ANKRD46	0.382745	9.44734e-05
ANKRD49	-0.0111603	0.86276
ANKRD50	-0.399587	0.000570831
ANKRD52	0.425103	3.22392e-05
ANKRD54	0.0942981	0.324012
ANKRD9	0.0104886	0.951641
ANKS1A	0.26019	0.000110488
ANKS1B	0.089508	0.598909
ANKS3	0.177538	0.0667613
ANKS6	0.270402	0.000226633
ANKZF1	-0.0666225	0.309156
ANLN	-0.255534	0.018088
ANO10	0.0542902	0.449519
ANO2	-0.488779	0.10096
ANO6	-0.26593	0.0113379
RNASET2	1.09327	2.37653e-08
ANO8	-0.132395	0.231088
ANP32A	0.0494361	0.538279
ANP32A-IT1	-0.402066	0.302141
OSGIN1	1.09198	0.00481286
ANP32B	0.0832049	0.264628
ANP32C	0.354235	0.143095
ANP32E	0.0106127	0.854611
ANTXR1	-0.281666	0.000751757
ANXA1	-0.2693	0.000323788
ANXA11	-0.0311922	0.695877
ANXA2	-0.145588	0.0428794
ANXA2P1	-0.117035	0.359506
ANXA2P3	-0.158283	0.413703
ANXA2R	-0.142473	0.667305
RCN3	1.08059	0.000164784
ANXA4	-0.18572	0.0628575
ANXA5	-0.222342	0.00430758
ANXA6	0.0181743	0.78206
ANXA7	0.08079	0.286554
GAREML	1.05869	0.0289744
GHRLOS	1.05746	0.000660643
ANXA9	-0.829209	0.106779
AOC2	-0.39347	0.0406658
AOC3	-0.541625	0.122518
IRAK2	1.05611	0.0165813
AP001258.4	-0.217503	0.411986
AP1AR	-0.290432	0.000738706
AP1B1	0.082364	0.239452
AP1G1	-0.146491	0.030997
FGFR4	1.05534	3.06908e-11
AP1M1	0.235397	0.0108717
AP1M2	-0.197679	0.0178124
AP1S1	0.16068	0.066413
ZGLP1	1.05392	0.00128884
AP1S3	-0.143328	0.0941931
AP2A1	-0.178883	0.0344537
AP2A2	0.0703628	0.224732
AP2B1	-0.241217	0.0019824
AP2M1	-0.0346333	0.591713
AP2S1	0.170497	0.0153183
AP3B1	-0.105335	0.110051
S1PR2	1.04874	2.42418e-07
AP3D1	0.135827	0.0491101
AP3M1	-0.0433349	0.549133
AP3M2	0.104419	0.159067
AP3S1	-0.00612995	0.930283
AP3S2	-0.0885376	0.264754
AP4B1	0.0943115	0.1938
AP4E1	-0.472068	3.98952e-05
AP4M1	-0.193163	0.08877
AP4S1	0.0292396	0.760291
AP5B1	0.107971	0.268656
AP5M1	-0.0756395	0.307509
AP5S1	0.386535	0.00232994
AP5Z1	0.44191	0.000720228
APAF1	-0.267356	0.01275
SLC35E4	1.04073	0.000251887
RRN3P1	1.03384	0.0201921
APBB2	-0.45506	7.3114e-06
APBB3	-0.486051	0.00145134
APC	-0.183549	0.0917165
APBA3	1.03196	1.48987e-07
APEH	0.269937	0.000566768
APEX1	0.0314772	0.633902
APEX2	0.18907	0.00521372
APH1A	0.113709	0.0868956
APH1B	-0.228192	0.0216814
API5	0.342501	0.000261528
APIP	0.059572	0.236146
APITD1	-0.24626	0.0026448
APLF	-0.466809	0.128163
PHKA2-AS1	1.02718	6.25351e-07
APLP2	-0.0887626	0.209107
APMAP	0.101863	0.130213
APOA1BP	0.254577	0.00293314
RELB	1.0147	7.74873e-06
APOBEC3C	0.0881955	0.31321
APOBEC3F	0.516443	0.0639388
C8orf22	0.993004	1.82213e-10
APOL2	-0.0184792	0.834054
TNNI3	0.990812	0.00148901
MAFA	0.98526	6.95469e-06
APOO	0.0266216	0.687898
APOOL	-0.0765123	0.254186
APOPT1	0.120218	0.0247202
APP	-0.00688181	0.937511
APPBP2	-0.18951	0.00813891
APPL1	0.0416759	0.637713
APPL2	0.0144891	0.885242
APRT	0.379889	0.00126599
APTX	0.170806	0.00399459
AQP3	-0.446058	0.000146055
AQR	-0.0802971	0.366314
ARAF	0.150782	0.047248
ARAP1	0.254225	0.000598663
ARAP2	-0.239608	0.0221676
ARAP3	0.0364591	0.683521
ARCN1	-0.166171	0.0130469
AREG	-1.64198	0.118182
AREL1	-0.294703	4.52973e-05
ARF1	-0.0526736	0.605771
ARF3	0.0974246	0.223284
ARF4	0.074947	0.23483
ARF5	0.000875132	0.990397
ARF6	-0.00404859	0.954462
ARFGAP1	0.33656	0.0010413
ARFGAP2	0.138962	0.0670915
ARFGAP3	-0.20015	0.0311645
ARFGEF1	-0.0412899	0.71157
ARFGEF2	-0.0245025	0.794446
ARFIP1	-0.121513	0.0602933
ARFIP2	0.0472081	0.443036
ARFRP1	0.101521	0.206654
ARG2	-0.0826419	0.890873
ARGLU1	-0.307341	0.0106765
ARHGAP1	0.464027	1.67297e-06
ARHGAP10	0.164307	0.00488088
ARHGAP11A	-0.364358	0.000532033
ARHGAP11B	-0.0650377	0.621287
ARHGAP12	-0.197475	0.0160417
ARHGAP17	0.0556053	0.304248
ARHGAP18	-0.309713	0.0217533
ARHGAP19	-0.0095865	0.895785
ARHGAP21	-0.313619	0.000761121
ARHGAP23	-0.254469	0.0290743
CORO7	0.981137	0.000298164
ADRB1	0.977431	0.00330967
ARHGAP27	0.27873	0.00277342
ARVCF	0.976774	1.50827e-06
KLHL35	0.973243	0.000155004
ARHGAP32	-0.177419	0.0402945
ARHGAP33	-0.230499	0.535733
ARHGAP35	-0.436583	1.49157e-05
SPCS3	0.972151	2.69218e-11
ARHGAP4	0.13853	0.165155
ARHGAP42	0.224253	0.0351856
ARHGAP5	-0.230966	0.041121
ARHGAP5-AS1	-0.427454	0.068375
ARHGDIA	-0.247241	0.0366651
ARHGDIB	-0.0783182	0.62241
ARHGEF1	0.416768	4.73561e-06
ARHGEF10	-0.0172738	0.788393
ARHGEF10L	0.461342	0.000330613
ARHGEF11	0.00671101	0.897044
ARHGEF12	-0.297242	0.0283246
ARHGEF16	0.110049	0.262635
ARHGEF17	-0.071661	0.334153
ARHGEF18	0.0537227	0.416004
ARHGEF19	0.307396	0.00595725
ARHGEF2	-0.0131245	0.842922
SLC2A8	0.97185	5.54893e-06
ARHGEF3	0.159087	0.0358994
ARHGEF34P	0.170134	0.242039
ARHGEF35	-0.133162	0.0791797
PKDCC	0.970976	1.18848e-06
ARHGEF39	0.0838887	0.209132
ARHGEF4	-0.0798049	0.396653
ARHGEF40	-0.32007	0.104812
ARHGEF5	0.0619757	0.347634
ARHGEF7	-0.144236	0.0144624
ARHGEF9	-0.294691	0.00188305
ARID1A	-0.0267844	0.572494
ARID1B	0.163151	0.00980658
ARID2	-0.0475616	0.581939
ARID3A	0.0109365	0.905597
ARID3B	-0.189827	0.228977
ARID4A	-0.136348	0.13336
ARID4B	-0.352854	0.000142628
BNIPL	0.970662	0.00646242
ARID5B	-0.0263849	0.788033
ARIH1	-0.0862591	0.170414
ARIH2	-0.0202403	0.761171
ARL1	-0.160662	0.0255728
ARL13B	-0.0737279	0.343154
ARL14EP	0.0789585	0.131514
KCNK3	0.953711	0.00237865
ARL16	-0.215639	0.0258487
ARL17A	0.0743273	0.350206
ARL17B	0.290481	0.0365676
ARL2	0.329471	0.00163125
HLA-L	0.9515	0.000445183
ARL2BP	0.00698652	0.894136
B3GNT3	0.944178	0.00341765
ARL4A	-0.00938005	0.925376
ARL4D	0.358925	0.000233343
ARL5A	0.0276504	0.736858
ARL5B	0.157391	0.190776
ARL6	0.224001	0.00262854
ARL6IP1	-0.0131493	0.836177
ARL6IP4	0.142983	0.0729378
ARL6IP5	-0.197802	0.00489129
ARL6IP6	0.106	0.240586
ARL8A	-0.393035	0.000138448
ARL8B	-0.18474	0.0161091
ARMC1	0.335978	0.00158874
ARMC10	0.155902	0.0191501
ARMC2	-0.045989	0.81451
ARMC4	0.152136	0.217216
ARMC5	0.239502	0.0658059
MCF2L	0.939553	0.0491734
ARMC7	-0.0466156	0.557224
ARMC8	-0.216346	0.00101287
ARMC9	0.15014	0.378844
ARNT	0.221534	0.00697998
ARNT2	0.628381	0.0794577
ARNTL	-0.175509	0.0542775
CXCL2	0.938619	0.0467603
ARPC1A	-0.210785	0.00708188
ARPC1B	0.270464	0.0276669
SIRT4	0.930948	0.0334734
ARPC3	-0.090983	0.2031
ARPC4	0.244038	0.00135077
ARPC4-TTLL3	-0.465638	0.651983
C19orf25	0.926151	4.34301e-06
ARPC5L	0.108346	0.139334
ARPP19	0.0730748	0.258198
ARRB1	-0.180811	0.00837285
ARRB2	-0.0510163	0.455818
ARRDC1	0.116227	0.253656
ARRDC2	0.250816	0.0068952
ARRDC3	-0.0105887	0.932657
SESN2	0.920627	5.17911e-07
ARSA	0.155909	0.263347
ARSB	0.312646	2.01969e-05
ARSG	-0.282633	0.00105511
ARSJ	-0.184489	0.0697358
ARSK	-0.122651	0.110901
ARV1	-0.172404	0.0172743
PRRT3-AS1	0.918484	0.00131349
ASAH1	-0.276365	0.00123541
ASAH2B	0.0265904	0.7116
ASAP1	0.184728	0.038838
PRDX3	0.91438	4.57379e-09
NDC1	0.912869	6.32414e-10
ASB1	-0.0274524	0.707057
ASB13	0.20225	0.00407743
ASB16-AS1	0.0398594	0.755507
ASB3	-0.245266	0.000380206
ASB6	0.198801	0.0107167
ASB7	-0.232758	0.00763781
ASB8	-0.468772	1.31223e-07
ASB9	0.246396	0.00431525
ASCC1	0.00406543	0.943646
ASCC2	0.133829	0.0601295
ASCC3	-0.271173	0.0556151
ASF1A	-0.114398	0.10768
ASF1B	0.16202	0.0528566
ASH1L	-0.300358	0.00650888
ASH1L-AS1	-0.331196	0.111889
ASH2L	-0.234999	0.000282285
ASIC1	-0.23401	0.489387
ASIC3	0.147864	0.541798
ASL	0.340086	0.000250745
ZNF468	0.91064	1.0411e-07
ASMTL-AS1	-0.623158	0.052055
ASNA1	0.163238	0.0453736
ALMS1-IT1	0.910498	0.00930459
ASNSD1	0.0741937	0.188195
ASPH	0.288296	0.0316474
ASPHD1	-0.0299353	0.779275
CYP1B1	0.909455	8.6933e-06
ASPSCR1	-0.076275	0.442393
GLB1L2	0.908716	2.39707e-05
ASS1	-0.00558474	0.953398
ASTE1	-0.0608252	0.503973
ASTN2	0.259442	0.03772
ASUN	0.0379912	0.606373
ASXL1	0.133141	0.0242868
ASXL2	-0.126326	0.143383
ASZ1	0.254553	0.492432
ATAD1	-0.0733162	0.538498
ATAD2	0.00305058	0.980494
ATAD2B	-0.271218	0.00287512
ATAD3A	0.320382	0.00249356
KALRN	0.90586	2.33457e-07
ATAD5	-0.0421323	0.63646
ATAT1	0.409587	0.000445092
ATE1	0.0971338	0.151763
ATF1	-0.158842	0.140692
ATF2	0.0418637	0.606927
ATF3	0.112844	0.0560469
RBM38	0.904581	1.07959e-10
CTU2	0.903927	1.39539e-06
ATF6	-0.00263421	0.971954
ATF6B	0.0542265	0.424683
ATF7	0.236524	0.000542283
ATF7IP	-0.0657628	0.448429
ATF7IP2	-0.0183021	0.855725
ATG10	0.0899924	0.346441
ATG12	0.265835	3.96743e-05
ATG13	-0.12219	0.0439052
ATG14	0.158258	0.055662
ATG16L1	0.170642	0.00800283
ATG16L2	-0.0181943	0.943004
ATG2A	0.127817	0.101614
ATG2B	-0.353754	0.000140109
ATG3	-0.201942	0.0030221
ATG4A	-0.330751	0.00113427
ATG4B	0.0255262	0.783763
ATG4C	0.139513	0.0606563
ATG4D	0.0578403	0.514412
ATG5	0.166599	0.00672168
ATG7	-0.0123639	0.844009
ATG9A	0.118354	0.215151
ATHL1	0.254777	0.0336416
ATIC	0.113955	0.022396
ATL2	-0.0564516	0.387315
ATL3	-0.102257	0.352433
ATM	0.0421705	0.724589
ATMIN	0.158685	0.0184135
ATN1	0.0495277	0.589245
ATOH8	0.374223	0.0120174
ATOX1	0.293323	0.00262586
ATP10D	-0.205106	0.191449
ATP11A	-0.198523	0.0151057
NFKBIE	0.893178	6.92291e-06
ATP11C	0.0263577	0.770734
ATP13A1	0.286042	0.00207772
ATP13A2	-0.0996464	0.257747
ATP13A3	-0.404296	0.000282151
ATP1A1	-0.173821	0.0154344
PRR7	0.890934	2.87343e-05
ATP1B3	-0.0409902	0.583103
ATP2A1	-0.499241	0.107783
ATP2A2	0.0359964	0.639384
KCTD12	0.888736	2.8908e-05
ATP2B1	-0.252449	0.00031085
ATP2B4	-0.272008	0.0296211
ATP2C1	-0.122989	0.119706
ATP5A1	-0.117777	0.141222
ATP5B	0.119996	0.0831622
ATP5C1	-0.0753992	0.124584
ATP5D	0.363456	0.0501349
ATP5E	0.0999912	0.379343
ATP5EP2	-0.0238624	0.85922
ATP5F1	-0.0752501	0.146888
ATP5G1	0.217312	0.0311197
ATP5G2	0.233746	0.00836318
ATP5G3	0.0694005	0.281016
ATP5H	-0.196987	0.0182382
ATP5I	0.152282	0.0553648
ATP5J	0.00899725	0.897636
ATP5J2	-0.131465	0.106501
ATP5J2-PTCD1	-5.12285	0.30801
ATP5L	-0.269427	0.00296234
ATP5O	0.0740205	0.283612
ATP5S	0.246812	0.0272212
PRR5	0.884607	1.44602e-07
ATP6AP1	-0.0881829	0.271768
ATP6AP1L	-0.292611	0.611768
ATP6AP2	-0.200646	0.0173003
ATP6V0A1	-0.257997	0.000181068
ATP6V0A2	-0.480506	3.93188e-06
CLDN12	0.884357	9.5685e-13
ATP6V0B	0.359409	0.00155038
ATP6V0C	0.0835902	0.391593
ATP6V0D1	0.194923	0.00647856
ATP6V0E1	-0.112578	0.0722573
ATP6V1A	-0.185762	0.0620469
ATP6V1B2	0.108714	0.0758101
ATP6V1C1	0.236924	0.0292173
ATP6V1C2	0.23141	0.452681
ATP6V1D	-0.0418608	0.57614
ATP6V1E1	-0.00293312	0.962074
ATP6V1E2	0.23174	0.00494858
ATP6V1F	0.157763	0.0535533
ATP6V1G1	0.144427	0.0153044
ATP6V1H	0.123861	0.153249
ATP7A	-0.169077	0.105686
ATP7B	-0.0659069	0.437658
GAL	0.883855	7.77875e-09
ATP8B3	0.0442812	0.632155
ATP8B4	-0.270787	0.106324
ATP9A	-0.0919752	0.446146
ATP9B	-0.118414	0.100952
ATPAF1	-0.257952	0.00155657
ATPAF2	-0.0645469	0.42554
ATPIF1	-0.0645593	0.497957
ATR	-0.177131	0.100626
ATRAID	-0.0688434	0.205734
ATRIP	0.0465154	0.599643
ATRN	-0.420175	3.68378e-06
ATRX	-0.187719	0.0596878
EGFL7	0.883708	3.29948e-08
ATXN10	-0.358745	0.0398964
ATXN1L	0.0571947	0.362498
ATXN2	-0.161018	0.037005
ATXN2L	0.180153	0.0355729
ATXN3	0.0389745	0.611866
ATXN7	-0.22224	0.0131964
ATXN7L1	-0.154071	0.168799
CLN6	0.881161	5.8598e-09
ATXN7L3	0.0998136	0.191824
ATXN7L3B	0.171806	0.00183717
AUH	-0.346014	0.000511793
AUNIP	0.0667061	0.313861
AUP1	0.345596	0.000548194
AURKA	0.0287312	0.630058
AURKAIP1	0.17277	0.050156
SNN	0.88111	4.12861e-08
AURKB	0.296573	4.09848e-06
AUTS2	-1.16818	0.0628772
AVEN	-0.018944	0.770244
AVL9	0.112839	0.0811251
AVPI1	0.0414306	0.705501
AXIN1	0.40819	4.1771e-07
AXL	-0.20387	0.12825
AZI1	-0.422332	0.00191478
AZI2	-0.313537	3.35748e-05
PPCDC	0.876652	1.25369e-06
B2M	0.00168462	0.986799
B3GALNT2	0.0466023	0.579466
B3GALT6	-0.308122	0.0114335
B3GALTL	-0.141745	0.0487085
B3GAT3	-0.0757499	0.512321
B3GNT1	0.215145	0.0120426
B3GNT2	-0.0583494	0.417385
TMEM64	0.873459	6.78279e-10
B3GNT9	0.0109365	0.963799
B3GNTL1	0.249797	0.016737
B4GALNT4	0.332972	0.0103996
B4GALT1	-0.0295564	0.640169
B4GALT2	0.437243	1.52216e-05
B4GALT3	0.1575	0.0370829
B4GALT4	-0.25779	0.000299233
B4GALT5	0.13846	0.0442962
B4GALT6	-0.437804	0.00127817
B4GALT7	0.405393	6.73007e-05
B9D1	0.483736	1.19529e-05
B9D2	-0.390653	0.0750764
BABAM1	0.119093	0.0992655
SPHK1	0.870447	7.8372e-07
ARRDC4	0.869636	2.82953e-06
BACE2	0.0101256	0.916722
BACH1	-0.161461	0.290211
BACH2	-0.451498	0.19461
BAD	-0.2072	0.171022
BAG1	-0.209646	0.00825216
BAG2	0.229619	0.00904415
BAG3	0.145592	0.100949
BAG4	-0.178597	0.0171891
BAG5	-0.106502	0.140034
BAG6	0.0700433	0.2104
BAHCC1	-0.303818	0.000619893
BAHD1	0.123401	0.0310731
LRWD1	0.86808	9.3614e-08
BAIAP2	-0.263658	0.00398106
MRC2	0.866729	4.00509e-08
BAIAP2L1	-0.17687	0.0106983
BAK1	-0.2242	0.0055948
BAMBI	0.0763223	0.334953
BANF1	0.29738	0.000474533
BANP	0.275693	6.06893e-05
BAP1	0.277301	0.00467842
BARD1	-0.0936241	0.282041
MATK	0.864751	8.38672e-08
HPD	0.862828	4.79882e-05
BATF3	0.286171	0.357358
BAX	0.0218467	0.812867
BAZ1A	0.113364	0.107373
BAZ1B	0.0577529	0.357427
BAZ2A	-0.0374423	0.563089
BAZ2B	-0.393471	1.38427e-05
BBC3	0.0728347	0.627187
BBIP1	-0.278967	0.000925502
BBS1	-0.180024	0.0511264
BBS10	-0.217933	0.00934021
BBS12	-0.418936	0.00851484
BBS2	-0.106789	0.262574
BBS4	-0.1092	0.225241
BBS7	-0.339376	0.000182674
BBS9	0.173938	0.0383146
BBX	-0.059306	0.420013
BCAP29	-0.0510277	0.508522
BCAP31	0.162355	0.031403
BCAR1	0.323913	0.00179573
BCAR3	-0.29925	0.00242428
BCAS2	-0.0223128	0.7119
BCAS3	-0.13318	0.164815
ARID5A	0.86164	0.000290807
BCCIP	0.077551	0.316748
BCDIN3D	-0.233063	0.0319876
BCKDHA	0.0318465	0.764128
BCKDHB	-0.23643	0.0683705
BCKDK	0.32491	0.000332706
BCL10	-0.0288161	0.620333
C16orf59	0.85259	7.05194e-07
BCL2L1	-0.181261	0.0140319
BCL2L11	-0.287942	0.000133477
C1orf159	0.851823	8.44501e-06
BCL2L13	-0.195771	0.000753146
BCL2L2	0.0625223	0.227792
BCL2L2-PABPN1	0.301279	0.000339845
ZNF837	0.85125	0.0239607
BCL6	0.122545	0.311198
BCL6B	-0.579276	0.123167
REEP6	0.849295	2.70273e-08
BCL7B	0.296391	0.000164077
BCL7C	0.188299	0.0112558
BCL9	0.0729338	0.327382
BCL9L	-0.129285	0.115909
BCLAF1	0.0201892	0.797981
DNAAF3	0.846943	2.22116e-09
BCOR	-0.213553	0.0058643
BCORL1	0.00120963	0.987326
BCR	0.150264	0.0151758
BCRP2	0.0317776	0.886754
BCS1L	0.452141	0.000226866
BCYRN1	0.307456	0.102465
BDH2	0.0402909	0.603852
CENPV	0.846793	1.82975e-08
BDNF	-0.270038	0.00423309
BDP1	-0.106245	0.242943
BECN1	-0.0458774	0.375481
BEGAIN	0.170391	0.0305933
BEND3	0.155203	0.00904947
EFNB1	0.844744	4.4331e-05
BET1	0.29033	0.000673371
BET1L	0.337771	0.00109545
BFAR	0.100284	0.103691
TUBB2A	0.840997	5.93226e-06
BHLHE40	0.304822	0.0182459
BHLHE41	-0.0132894	0.869571
MFSD2A	0.840786	0.000908475
MFSD12	0.837438	3.37299e-06
BICD2	0.329881	1.58953e-05
BID	0.219497	0.00773448
BIN1	0.208699	0.00348
BIN3	-0.0458574	0.652664
BIRC2	-0.0539657	0.469938
BIRC3	-0.165895	0.139495
BIRC5	0.290716	1.84587e-05
BIRC6	-0.138394	0.279024
C1orf56	0.835976	0.000531151
BIVM	-0.0494785	0.391739
BIVM-ERCC5	-0.247114	0.0942023
BLCAP	-0.285838	0.000373577
BLM	0.0161412	0.824332
BLMH	0.377417	7.37741e-06
BLOC1S1	-0.0185092	0.848975
BLOC1S2	-0.114719	0.0917779
BLOC1S3	0.212056	0.00816001
BLOC1S4	-0.130357	0.204518
BLOC1S5	0.366904	0.173314
BLOC1S5-TXNDC5	0.00335834	0.975705
BLOC1S6	0.0354782	0.545965
BLVRA	0.0505645	0.452384
BLVRB	0.108551	0.179804
PARP12	0.833768	8.04913e-08
BMF	-0.180523	0.49855
BMI1	-0.105428	0.418136
BMP1	-0.169516	0.114413
BMP2	-0.468895	0.00808132
BMP2K	-0.264189	0.0125977
BMP5	0.42051	0.351868
BMP6	-0.0679542	0.382965
BMP8B	-0.421972	0.0106881
BMPR1A	-0.0732695	0.302354
BMPR1B	-0.12122	0.261966
DOHH	0.832315	2.99796e-05
BMS1	0.0648092	0.407357
BMS1P2	0.242776	0.121792
BMS1P20	-0.325548	6.55561e-05
BMS1P4	-0.18781	0.241628
BMS1P5	-0.307734	0.0512838
BMS1P6	-0.0686046	0.627911
BNC2	0.0224398	0.788134
BNIP1	0.222358	0.00239279
BNIP2	0.0513947	0.550803
BNIP3	0.454546	1.27083e-05
BNIP3L	-0.33259	0.043749
BARX1	0.830922	5.34181e-07
USP6	0.829348	0.0261878
BOD1L1	-0.0107652	0.925432
TYMP	0.828123	0.00152746
BTN3A3	0.828012	2.36807e-07
BOLA2	5.21956	0.311285
BOLA2B	-4.01334	0.713088
BOLA3	0.144168	0.0561014
LOC728752	0.824884	0.0261207
TIGD5	0.824518	8.17749e-06
BORA	-0.318568	2.38055e-05
BPGM	-0.0551407	0.481042
BPHL	-0.0700516	0.500822
BPNT1	-0.262189	0.0102836
BPTF	-0.0116162	0.874274
BRAF	-0.284861	0.00130356
BRAP	-0.148283	0.0078335
DGAT2	0.818793	6.25575e-05
BRCA1	-0.116119	0.272619
BRCA2	-0.0864835	0.384556
BRCC3	-0.236169	0.00286593
BRD1	-0.0012122	0.985817
BRD2	-0.0260643	0.602124
BRD3	0.200929	0.0182951
BRD4	0.156824	0.0662908
BRD7	0.0180417	0.809348
BRD8	-0.118572	0.0721082
BRD9	-0.307758	0.00204455
BRE	-0.0623317	0.313227
BRF1	0.437514	7.63255e-07
BRF2	0.180753	0.0454153
BRI3	-0.0338406	0.585442
BRI3BP	-0.154549	0.110123
BRICD5	-0.205331	0.499814
GPT2	0.816316	4.64885e-08
BRIP1	-0.0788945	0.505482
BRIX1	-0.378335	2.26103e-05
BRK1	-0.00294045	0.966071
BRMS1	0.414026	2.25696e-05
BRMS1L	-0.3169	0.000800791
BROX	-0.363417	7.42739e-05
BRPF1	0.0499812	0.393871
BRPF3	0.105819	0.173155
BRWD1	-0.137705	0.225942
BRWD3	-0.422687	0.000360664
BSCL2	0.42982	0.0575168
BSDC1	0.110253	0.0452366
BSG	0.149657	0.0562037
BST2	0.264715	0.0055352
BTAF1	-0.186587	0.0557635
BTBD1	-0.0385169	0.554418
BTBD10	0.0335455	0.594737
RBM26-AS1	0.812851	0.0164595
BTBD2	0.16049	0.0407787
BTBD3	-0.128779	0.165052
BTBD6	0.14959	0.0848779
BTBD7	-0.0303996	0.710313
BTD	-0.24882	0.0125997
BTF3	-0.01657	0.760776
BTF3L4	-0.31317	0.000100425
BTG1	-0.171804	0.196653
BTG2	-0.17473	0.128165
BTG3	0.0641324	0.184505
BTN2A1	-0.128256	0.0356218
BTN2A2	-0.315195	0.239382
CHERP	0.80019	6.81803e-10
BTN3A1	0.246894	0.00294807
BTN3A2	0.420339	7.27794e-05
SLC7A11	0.799219	0.00662278
BTRC	0.0146738	0.834127
BUB1	-0.217958	0.00898898
BUB1B	-0.0698523	0.354473
BUB3	0.123427	0.0283165
BUD13	0.0499286	0.390618
BUD31	-0.10137	0.148678
BYSL	0.217536	0.011206
LOC102723622	0.798109	0.00604148
BZW2	0.068209	0.304258
C10orf118	-0.288144	0.00508083
C10orf12	-0.419052	0.0017633
C10orf2	0.278446	0.000569717
C10orf32	0.371365	4.56455e-05
C10orf35	0.115671	0.689253
C10orf54	0.153678	0.358718
C10orf76	0.0883016	0.124899
C10orf88	0.150766	0.0473385
C10orf91	0.321428	0.0519001
C11orf1	-0.326738	0.0613217
C11orf24	0.22849	0.0068817
C11orf30	0.112182	0.0905135
C11orf31	0.41305	1.44529e-06
C11orf35	-0.0479314	0.885227
PHF7	0.798027	0.000563216
C11orf49	-0.216271	0.005092
C11orf54	0.0589886	0.38824
C11orf57	-0.0727109	0.205774
C11orf58	0.0251169	0.719181
C11orf68	0.0539291	0.664666
C11orf71	-0.463038	0.0692851
C11orf73	0.295991	4.10893e-05
C11orf74	0.103328	0.287904
TMEM161A	0.794323	9.83962e-06
C11orf82	-0.313801	0.000186615
C11orf83	0.245324	0.0448683
C11orf84	0.156608	0.0867391
C11orf86	-0.30689	0.299173
C11orf95	0.497559	3.86872e-06
C12orf10	0.36727	1.45297e-05
C12orf23	0.0261037	0.794619
C12orf29	0.282118	0.000458151
C12orf4	-0.0762843	0.263697
C12orf43	0.387258	6.61221e-05
C12orf44	0.238202	0.00201058
C12orf45	0.384498	9.50685e-06
C12orf49	-0.197642	0.0049864
C12orf5	-0.495855	4.99861e-06
C12orf57	0.098001	0.361563
C12orf60	0.0600602	0.61144
C12orf65	0.202149	0.00167293
C12orf66	-0.0185727	0.840035
C12orf73	-0.19097	0.0394106
GUSBP3	0.791276	0.0395477
C12orf76	0.116047	0.411057
C14orf1	0.130548	0.032298
C14orf119	-0.0136095	0.800622
C14orf142	0.394296	0.0018084
C14orf166	-0.373959	1.15027e-06
C14orf169	0.216462	0.00534468
C14orf2	0.0681056	0.360332
C14orf28	-0.261664	0.17745
C14orf79	-0.183183	0.157743
MEX3A	0.791181	4.04068e-08
C14orf93	0.269089	0.024917
C15orf37	-0.154702	0.529666
C15orf38	0.0998316	0.40987
C15orf38-AP3S2	-0.426336	0.865852
C15orf39	0.398893	0.000282342
C15orf40	-0.0652123	0.317296
C15orf41	0.470046	0.000130096
C15orf52	-0.275653	0.0219384
C15orf57	0.165072	0.0187572
C15orf61	0.254306	0.0326315
C15orf65	-0.421545	0.00163551
C16orf13	0.188623	0.0527902
C16orf45	0.355151	0.347963
ADA	0.790822	3.14258e-10
C16orf52	-0.0149724	0.842637
C16orf58	-0.107592	0.134712
SOWAHC	0.787528	2.00516e-07
ZBED6CL	0.783746	1.10941e-05
C16orf70	0.30087	3.47843e-06
C16orf72	0.175268	0.00730391
NDUFC2-KCTD14	0.779099	1.16644e-06
C16orf80	-0.0206687	0.700435
C16orf87	-0.173648	0.0349287
C16orf91	0.281006	0.00199679
C16orf93	-0.568485	0.055747
C16orf95	-0.0558939	0.781301
C17orf103	0.246678	0.197484
C17orf49	0.266592	0.0961576
C17orf51	-0.128649	0.0906844
BOLA3-AS1	0.777508	0.0121269
C17orf58	-0.0951584	0.353091
C17orf59	0.132889	0.207931
C17orf62	0.171615	0.0166987
C17orf67	-0.38855	0.117648
C17orf70	-0.160974	0.17298
C17orf75	-0.00739522	0.899627
C17orf80	-0.383305	3.08128e-05
C17orf85	0.152104	0.0303278
C17orf89	-0.258144	0.0219416
C17orf96	0.436926	4.94909e-06
C17orf97	-0.246609	0.0413676
C18orf21	0.135043	0.0516465
C18orf25	0.0906664	0.143973
C18orf32	0.120264	0.52412
C18orf54	0.0122237	0.869797
GALM	0.775693	0.00829659
C18orf8	0.0243712	0.732943
C19orf10	0.306375	0.000381982
C19orf12	0.220675	0.00109904
C19orf24	0.257321	0.060775
SLC2A4	0.775105	0.00132908
C19orf26	0.198203	0.422861
C19orf33	-0.329503	0.00115996
C19orf40	0.368381	0.00776106
C19orf43	0.0116293	0.864125
C19orf44	-0.0597947	0.452618
C19orf47	0.345598	0.00442663
RELL1	0.774868	3.48984e-07
C19orf52	0.102707	0.30426
C19orf53	0.185904	0.0474816
C19orf54	0.297466	0.000419057
C19orf55	-0.221372	0.0621289
C19orf60	0.307231	0.00445707
C19orf66	0.233063	0.0776983
ATAD3B	0.774631	6.13709e-06
C19orf68	-0.104564	0.381845
C19orf70	0.236549	0.0353893
C19orf82	0.378778	0.13161
C19orf83	0.249042	0.0253048
C1D	0.088809	0.0922936
C1GALT1	-0.143084	0.0291314
C1GALT1C1	-0.0605821	0.351873
C1QBP	0.231609	0.000375024
PHLDA2	0.773819	3.60078e-06
C1QTNF1	-0.239255	0.115651
BCL7A	0.770963	4.35675e-07
C1QTNF3	-2.13996	0.188597
C1QTNF3-AMACR	-6.16835	0.0859289
C1QTNF6	-0.0215248	0.866848
C1QTNF9B-AS1	0.452146	0.0708844
C1R	-0.734982	0.144775
C1R-2	-0.64042	0.128633
C1RL	0.0387981	0.801275
C1RL-AS1	-0.209272	0.0116646
C1S	0.141697	0.602541
C1orf109	0.242687	0.00272844
C1orf112	-0.382316	2.75027e-05
C1orf122	0.397656	0.00243548
C1orf123	-0.0602397	0.440699
C1orf131	-0.0571348	0.417721
ALKBH4	0.770444	3.70972e-07
CCDC102A	0.765248	1.18725e-06
C1orf174	0.23284	0.000345383
LOC102724387	0.76434	0.00164169
FAM133DP	0.763355	0.0243994
IRF1	0.763234	8.59343e-06
C1orf216	0.198838	0.00498617
C1orf220	-0.169568	0.719988
C1orf226	-0.187717	0.179495
CTRL	0.76119	0.0456269
C1orf35	-0.0513323	0.562351
C1orf43	-0.0771145	0.134438
C1orf50	0.135273	0.213746
C1orf52	0.242346	5.86187e-05
C1orf53	-0.252764	0.104772
TOMM34	0.759231	1.0457e-09
C1orf63	-0.276074	0.0347655
C1orf74	-0.128612	0.387344
C1orf85	-0.24655	0.113273
C1orf86	0.392039	0.00635922
C20orf112	-0.116225	0.132049
C20orf196	-0.234414	0.38959
C20orf24	-0.0999696	0.317345
EXOSC4	0.758025	4.8089e-06
C21orf119	-0.0669755	0.799211
C21orf2	0.402583	0.0260043
PLEKHG4	0.757244	1.39145e-06
C21orf58	-0.367271	0.0121927
C21orf59	0.228851	0.00952309
C21orf67	-0.484528	0.0339431
C21orf91	-0.211458	0.0339333
C22orf29	0.21056	0.0635325
C22orf39	0.411691	6.25822e-05
C22orf46	-0.333351	0.00719022
C2CD2	0.432432	4.2994e-06
C2CD2L	0.0378938	0.702575
C2CD3	-0.18192	0.0668262
C2CD5	-0.400666	0.000879893
MEI1	0.756712	0.000366894
C2orf27A	-0.180268	0.538942
C2orf42	-0.0526047	0.526306
C2orf43	-0.02717	0.610005
SLC19A1	0.756253	1.4359e-05
C2orf47	0.129907	0.0348397
C2orf49	0.133488	0.0279493
C2orf68	-0.105191	0.159296
C2orf69	0.0438535	0.608923
C2orf74	0.00135397	0.98271
C2orf76	-0.0323775	0.656612
C3	0.753163	0.0556486
C3orf17	-0.117735	0.0640511
C3orf33	0.247655	0.004615
C3orf38	-0.205149	0.00481502
C3orf52	0.129982	0.124512
C3orf58	0.0960082	0.161202
C3orf62	0.0506041	0.648832
C3orf72	-0.102131	0.462141
FGFBP3	0.755972	0.00126047
C4B	-1.04087	0.517186
RPL22L1	0.753725	0.000126229
C4BPB	-0.225748	0.0303818
C4orf21	-0.14602	0.0789359
C4orf27	-0.188962	0.0153573
C4orf29	-0.093183	0.269815
C4orf3	0.0975206	0.241765
C4orf32	-0.0521872	0.480605
C4orf33	-0.416964	0.000937378
C4orf46	0.0726951	0.305795
C4orf48	0.632731	0.0566615
C5AR1	-0.165167	0.275344
ADM5	0.75371	0.00105444
C5orf15	-0.0244384	0.769911
C5orf22	-0.370916	0.00170076
C5orf24	0.0708406	0.532965
C5orf28	-0.128446	0.068165
C5orf30	0.205029	0.00198147
C5orf34	-0.355725	3.29207e-05
DUSP7	0.752263	3.8789e-09
C5orf45	0.244498	0.110749
C5orf51	-0.412399	9.63983e-06
C5orf54	0.0332542	0.824921
C5orf55	-0.208483	0.212315
C5orf63	0.220071	0.177967
C5orf66	0.155002	0.421946
C6orf1	0.293329	0.0755786
C6orf106	0.0449843	0.738711
C6orf120	-0.0302228	0.671477
C6orf136	-0.0673691	0.311693
CD320	0.751762	4.20809e-06
C6orf203	-0.0835758	0.1344
C6orf211	-0.0859145	0.339041
C6orf223	-0.0697059	0.689721
C6orf47	0.0447035	0.597102
C6orf48	0.00786386	0.930342
C6orf57	-0.0325891	0.814713
C6orf62	-0.169315	0.00193116
C6orf89	-0.25492	0.00724555
C7orf25	-0.0462825	0.51041
C7orf26	0.40918	8.5791e-05
C7orf43	0.407586	0.00125589
C7orf49	0.140134	0.0389729
C7orf50	0.375929	0.000108818
C7orf55	0.0311358	0.83438
C7orf55-LUC7L2	0.113938	0.416721
C7orf60	-0.13504	0.192884
C7orf73	0.258357	0.000489458
CHPF	0.751608	5.41403e-06
C8orf33	0.490883	5.86923e-05
C8orf37	0.310347	0.000914625
C8orf4	0.0863761	0.543154
C8orf44	0.230988	0.244349
C8orf44-SGK3	-2.15734	0.34975
C8orf58	0.160728	0.178137
C8orf59	0.312435	0.000711624
C8orf76	0.478057	5.68851e-06
GNAL	0.751454	1.54807e-08
C9orf114	0.385595	9.37804e-05
C9orf116	-0.0345283	0.746768
THEM6	0.748851	1.54846e-07
C9orf152	0.141485	0.668995
C9orf156	-0.14372	0.0573797
C9orf16	0.197896	0.088326
C9orf172	-0.288266	0.647085
C9orf3	0.171274	0.00834929
C9orf37	-0.338786	0.0471634
C9orf40	0.0797568	0.20223
C9orf41	0.307967	0.00132867
C9orf43	0.0409803	0.881801
C9orf64	-0.022774	0.698501
C9orf69	0.366018	6.19778e-05
C9orf72	-0.126691	0.170085
C9orf78	-0.0476056	0.528775
C9orf84	0.147407	0.283438
C9orf85	0.0746513	0.361525
FTO-IT1	0.746209	0.0111127
C9orf9	-0.310134	0.138153
C9orf91	0.427667	1.54806e-07
CA11	0.0929543	0.396805
IER5L	0.743183	3.02968e-05
CA5BP1	0.278402	0.00345047
CA9	1.30499	0.130693
CAAP1	-0.0735095	0.337111
CAB39	0.0454146	0.526375
CAB39L	0.495139	0.00235468
CABIN1	0.324148	0.000928864
CABLES1	0.294377	0.00576812
ICAM1	0.742389	9.98982e-05
CABYR	-0.207583	0.719965
CACFD1	0.220761	0.180501
PANX2	0.741424	0.000615611
FCHO1	0.741241	2.58457e-06
FAM109A	0.740962	4.80529e-06
CACNB3	0.0615969	0.447564
CACTIN	0.220805	0.0069625
CACUL1	-0.0786526	0.240236
CACYBP	-0.250291	0.0257865
CAD	0.350012	4.68463e-05
ASMTL	0.740593	2.47623e-08
CADM4	-0.00933726	0.978196
CALCOCO1	-0.0798777	0.363341
CALCOCO2	0.0214192	0.837959
CALD1	-0.0156939	0.808116
CALM1	-0.10317	0.165823
CALM2	-0.0942801	0.0901163
CALM3	-0.00596531	0.921629
CALML4	-0.410945	0.00222988
CALR	0.140572	0.0380733
CALU	-0.139693	0.0350201
CAMK1D	-0.46728	0.00456041
CAMK2D	-0.279408	0.00979203
CAMK2G	-0.163885	0.00861739
CAMK2N1	-0.647669	0.178046
CAMK2N2	-0.372564	0.0245004
CDK5RAP1	0.740057	6.9316e-11
CAMKK2	0.333682	3.11866e-05
VMA21	0.73896	6.47559e-11
CAMLG	-0.0538218	0.580011
CAMSAP1	0.125883	0.064026
CAMSAP2	-0.276143	0.0216678
TRMT61A	0.738586	1.94298e-05
CAMTA1	0.0677332	0.344041
CAMTA2	-0.158675	0.121684
CAND1	-0.170375	0.0234132
CANT1	0.0353466	0.437878
CANX	0.140936	0.098408
CAP1	-0.17606	0.000565894
CAP2	-0.168959	0.0266549
CAPG	-0.18601	0.0338621
CAPN1	-0.0139708	0.85377
CAPN10	0.0289381	0.808736
CAPN10-AS1	-0.294737	0.162015
CAPN15	0.409365	0.00723342
CAPN2	-0.318832	0.00640029
CAPN7	-0.101001	0.243025
CAPNS1	-0.0643559	0.305771
CAPRIN1	-0.0493898	0.471295
CAPRIN2	-0.0547424	0.478656
CAPS2	-0.526033	0.0584391
CAPZA1	-0.204912	0.00130929
CAPZA2	-0.205863	0.0377904
CAPZB	-0.0842354	0.195457
CARD10	0.403342	6.88766e-05
HLA-H	0.737075	0.000960967
RAB3A	0.73647	0.000924668
CARD8	-0.0744536	0.345656
FAM109B	0.736078	4.67732e-09
CARHSP1	-0.0166875	0.884452
CARKD	0.158275	0.0237477
SLC39A4	0.733597	0.000128384
CARS	0.39088	0.00096275
CARS2	0.102136	0.0812598
CASC10	-0.273056	0.0921054
CASC3	0.185704	0.0753325
CASC4	-0.313276	0.00156875
CASC5	-0.497736	0.00159928
CASC9	-0.448135	0.000102531
CASD1	-0.411879	6.60351e-06
CASK	-0.262939	0.00310665
CASKIN1	0.117212	0.694363
CASKIN2	0.109829	0.204258
CASP1	0.0395422	0.855918
CASP10	-0.307183	0.0111113
CASP2	0.011559	0.862347
CASP3	0.373941	1.53286e-07
CASP4	-0.350323	0.000757513
CASP6	0.13788	0.0742028
CASP7	0.294671	0.000123264
CASP8	-0.364641	8.95535e-05
CASP8AP2	-0.224923	0.021743
FOSB	0.732544	0.00201618
CAST	-0.106992	0.101611
CASZ1	-0.0686327	0.664141
CAT	-0.0554791	0.331471
CATSPER2	-0.0504542	0.851572
CATSPER2P1	0.296515	0.298947
CAV1	-0.348472	0.00874824
CAV2	-0.0784702	0.533174
CBFA2T2	0.239085	0.000209977
WNT10B	0.72868	4.61097e-05
CBFB	0.156457	0.0499808
CBL	0.0876742	0.221171
CBLB	-0.277133	0.000238618
CBLL1	-0.0571999	0.404728
CBR1	0.432602	1.23095e-05
CBR3	-0.156377	0.428906
CBR4	0.0920178	0.200719
CBS	0.416094	7.53926e-06
CBWD1	0.0339655	0.612185
CBWD2	-0.256888	0.00342925
CBWD3	0.381947	0.026183
CBWD5	-0.330308	0.00018042
CBWD6	-0.228031	0.217428
CBX1	0.0817871	0.175602
CBX2	0.430145	1.06644e-05
CBX3	-0.0731789	0.217409
CBX4	-0.217285	0.0139714
CBX5	-0.481572	0.000300293
CBX6	0.421397	2.93354e-05
CBX7	0.121661	0.386832
CBX8	-0.196991	0.0276188
CBY1	0.0421221	0.656559
CC2D1A	0.238811	0.00137707
CC2D1B	-0.0799997	0.35442
CC2D2A	-0.194704	0.0554163
CCAR1	0.265122	0.00760576
CCAR2	0.161312	0.0147576
AC097662.2	0.727924	0.0220674
CCBL1	-0.0299336	0.833063
CCBL2	-0.309715	0.000379614
CCDC101	0.148083	0.122332
LOC102723864	0.724569	0.000137424
C11orf48	0.724238	5.21412e-05
CCDC104	-0.0277326	0.732895
CCDC107	0.0519363	0.488998
HLF	0.72323	0.00583691
CCDC11	-0.531844	0.208124
LOC102724751	0.721995	0.0382061
CCDC112	0.243985	0.00887748
CCDC113	-0.290955	0.00205724
CCDC115	0.143051	0.0791534
CCDC117	0.340677	0.00106722
CCDC12	0.25936	0.000840794
CCDC120	-0.443476	0.0483316
CCDC121	0.0216333	0.829501
CCDC122	-0.161784	0.329185
CCDC124	0.423178	0.000199712
CCDC125	-0.143373	0.0313514
CCDC126	-0.338168	0.00866603
CCDC127	-0.271631	0.000652787
CCDC130	0.08581	0.291314
CCDC132	-0.317879	0.000318659
CCDC134	-0.0649358	0.570978
CCDC137	0.0238167	0.818238
CCDC138	-0.0387048	0.585867
CCDC14	-0.17499	0.0417233
CCDC142	0.0685904	0.400262
CCDC144A	-0.94297	0.175815
CCDC144B	-0.495378	0.00558145
SNORA18	0.719692	6.66582e-06
CCDC150	0.316742	0.0011969
CCDC157	-0.0567648	0.88031
CCDC159	-0.544063	0.0922968
CCDC163P	0.173376	0.121021
CCDC167	0.199537	0.0278885
MAP3K14-AS1	0.719531	0.0367122
CCDC169	-0.695326	0.340872
CCDC169-SOHLH2	-3.4235	0.0976229
CCDC171	-0.0424935	0.636869
CCDC173	-1.11794	0.064901
CCDC174	0.000647437	0.992668
FAM217B	0.719171	1.70197e-11
CCDC18	-0.127207	0.087839
CCDC180	0.189562	0.585795
CCDC183-AS1	-0.665752	0.0525711
CCDC19	-0.455122	0.077423
CCDC22	0.153611	0.0781795
CCDC23	0.134824	0.283108
CCDC24	0.379227	0.194346
CCDC25	0.0310748	0.680333
CCDC28A	0.388051	0.00129161
CCDC34	0.112443	0.242148
CCDC40	-0.159708	0.287379
CCDC41	0.167077	0.0393338
CCDC43	-0.0828883	0.083948
CCDC47	-0.130138	0.054842
CCDC50	-0.260244	0.00121072
CCDC51	0.33125	1.59751e-05
CCDC53	-0.496438	0.00116652
CCDC57	-0.0966224	0.236402
CCDC58	0.140296	0.0399774
CCDC59	0.202188	0.0217337
CCDC6	-0.0583245	0.40194
CCDC61	0.480749	0.00300319
ANP32AP1	0.7179	0.00283472
CBFA2T3	0.71631	0.000218998
CCDC66	-0.0640634	0.321554
CCDC68	-0.0215761	0.832074
CCDC7	-0.130332	0.182949
CCDC71	0.417594	0.000239891
CCDC71L	0.265335	0.0695152
CCDC77	0.040034	0.525761
CCDC78	0.354838	0.0237328
ACTR5	0.714652	4.45627e-08
CCDC82	-0.330611	0.000333438
CCDC84	-0.0144307	0.870309
SP8	0.713705	0.00777303
CCDC85C	0.226797	0.000396395
CCDC86	0.494179	0.000478867
CCDC88A	0.114801	0.147334
CCDC88B	-0.299247	0.111097
CCDC88C	0.109382	0.116355
CCDC9	0.322061	0.000540003
CCDC90B	-0.0115643	0.865603
CCDC91	-0.0341058	0.637047
C1orf198	0.710149	1.68965e-06
CCDC93	-0.236546	0.000154097
CCDC94	0.199958	0.00480225
CCDC96	-1.33772	0.0843251
CCDC97	0.298962	0.00080322
CCHCR1	-0.196273	0.104305
CCM2	-0.150081	0.0388434
CCNA2	0.0175533	0.814306
CCNB1	0.196867	0.00138694
CCNB1IP1	0.0806263	0.315865
CCNB2	-0.031164	0.624743
CCNC	-0.128221	0.0700192
CCND1	0.26676	0.00901725
CCND3	-0.041645	0.676895
CCNDBP1	-0.367054	6.48896e-05
CCNE1	0.0490579	0.466212
CCNE2	-0.265863	0.0805896
CCNF	0.268521	3.64601e-05
CCNG1	0.0294344	0.674879
CCNG2	-0.0807848	0.64811
CCNH	0.0932907	0.0896422
CCNI	0.0359565	0.594684
CCNJ	-3.25514	0.051581
CCNK	-0.0781996	0.152834
CCNL1	-0.103998	0.250062
CCNL2	-0.183845	0.181837
CCNO	0.00232687	0.987058
CCNT1	-0.145944	0.0216277
CCNT2	-0.123828	0.0459716
CCNY	0.13238	0.0438653
HS6ST1	0.709819	2.60801e-09
CCP110	-0.258851	0.01571
CCPG1	-0.309398	0.0118952
CCRN4L	0.215197	0.00337766
CCS	0.400267	0.00127379
CCSAP	-0.193894	0.0190326
CCSER2	-0.166872	0.0264573
CCT2	0.0458085	0.533426
CCT3	0.192999	0.00649736
CCT4	0.156938	0.0182907
CCT5	-0.215407	0.0182623
CCT6A	0.034866	0.592659
CCT6P1	-0.0261714	0.820334
CCT6P3	0.0952545	0.428431
CCT7	0.268587	0.00143767
CCT8	0.0779428	0.226556
CCZ1	0.185762	0.0152816
CCZ1B	0.0828592	0.322271
CD101	0.448816	0.0312127
CD109	-0.262232	0.0430273
CD151	0.122455	0.173309
CD164	-0.147606	0.0443854
CTU1	0.709635	0.00189872
CD180	0.582345	0.289505
NSMF	0.709245	1.24747e-07
CD274	0.772094	0.0620865
CD276	0.324144	0.0010835
CD2AP	-0.0545265	0.599775
CD2BP2	0.104589	0.0943185
NLE1	0.70778	5.10608e-09
CD36	-0.527627	0.123427
MARCKSL1	0.70679	4.37502e-08
CD44	0.0717151	0.667436
CD46	-0.27899	0.000441897
CD47	0.147614	0.100953
SEC14L1	0.705434	6.13508e-09
CD58	-0.178883	0.0219986
CD59	-0.290234	0.0080856
CD63	-0.118021	0.190161
CD68	-0.194179	0.20765
CD70	-0.33881	0.0393666
CD81	0.333943	0.000319493
CD82	0.176074	0.0832043
LOC101929506	0.70498	0.00457781
CD9	0.183178	0.0799092
CD97	0.111423	0.282826
CD99	-0.319022	0.00327844
CD99L2	-0.239825	0.00545466
CD99P1	0.0557035	0.588553
CDA	-0.241617	0.0667407
CDADC1	-0.380537	0.000628705
CDAN1	0.179815	0.0192229
CDC123	0.0370466	0.639498
CDC14A	-0.144152	0.26303
CDC14B	0.286217	0.00301472
CDC16	-0.042771	0.414999
CDC20	0.193135	0.00577413
CDC23	0.16557	0.0132722
CDC25A	0.200759	0.0149729
CDC25B	-0.0709808	0.365635
CDC25C	0.414935	0.0013256
CDC26	-0.0324253	0.647086
CDC27	-0.294009	0.000900666
CDC34	0.235073	0.00275761
CDC37	0.28325	0.0110164
CDC37L1	-0.336342	0.00135027
CDC40	0.0285055	0.630583
CDC42	-0.0959823	0.0626762
AZIN1	0.701326	3.91822e-06
CDC42BPB	-0.207308	0.00127291
CDC42BPG	0.341415	0.269069
CDC42EP1	0.427418	4.48516e-05
CDC42EP2	0.0983875	0.382022
CDC42EP3	-0.354248	0.00125909
CDC42EP4	-0.37895	0.000188586
CDC42SE1	0.0499632	0.416727
CDC42SE2	-0.201773	0.0071595
CDC45	0.222406	0.00727766
CDC5L	-0.131581	0.0838445
CDC6	0.0425693	0.493306
CDC7	0.119256	0.115035
JAK3	0.700946	0.00054496
CDCA2	-0.109535	0.107007
CDCA3	0.192498	0.00207046
CDCA4	0.400666	6.48662e-05
CDCA5	0.144783	0.0133908
CDCA7	0.230253	0.00742467
CDCA7L	-0.055093	0.518164
CDCA8	0.0103926	0.881578
CDH10	0.000121225	0.999092
CDH24	-0.162844	0.283594
CDIP1	-0.0355208	0.574787
CDIPT	0.199368	0.0125859
CDK1	0.0219523	0.807559
CDK10	0.310498	0.0052941
CDK11A	-0.0548454	0.599109
CDK11B	-0.132511	0.0579286
CDK12	0.156956	0.112989
CDK13	-0.257929	0.000764475
KPTN	0.699208	6.51243e-06
CDK16	-0.164534	0.0261761
CDK17	-0.22644	0.0242273
PPIEL	0.698237	0.0195625
CDK19	-0.316161	0.0102403
CDK2	-0.216119	0.0285113
CDK20	-0.217656	0.21585
CDK2AP1	0.31767	0.00106685
CDK2AP2	0.0474407	0.613432
CDK3	-1.81138	0.196329
CDK4	0.402768	3.75998e-05
CDK5	-0.0590244	0.403373
SIKE1	0.697683	3.25595e-10
FSTL1	0.69747	0.0188911
CDK5RAP2	0.163537	0.0340386
CDK5RAP3	0.130125	0.0936473
CDK6	0.0966202	0.296433
CDK7	0.0702892	0.3122
CDK8	-0.00608189	0.920657
CDK9	0.168114	0.0484533
CDKAL1	-0.1047	0.0407006
NCLN	0.695918	5.97521e-07
PCGF6	0.695861	4.88659e-09
CDKL5	-0.291105	0.0177438
SLC12A7	0.695418	0.000343333
CDKN1B	-0.159971	0.081081
CDKN1C	-0.265086	0.0375184
CDKN2A	0.227215	0.0320234
CDKN2AIP	-0.329	0.0313575
CDKN2AIPNL	0.24054	0.000282448
CDKN2B	-0.472956	3.76606e-06
GDAP1	0.695046	5.39848e-12
GNPDA1	0.694026	8.597e-08
PSAT1	0.693972	0.000495967
CDKN3	-0.37964	0.000706941
CDNF	0.0775089	0.735514
CDON	-0.371288	0.00351017
CDPF1	0.412143	0.00201576
CDR2	0.0955618	0.100516
CDR2L	0.103945	0.316698
CDRT4	-4.15553	0.0872454
CDS2	-0.0585806	0.403605
AURKAPS1	0.693273	0.00370015
CDV3	0.0195108	0.745276
CDYL	-0.116936	0.0228735
CDYL2	-0.114071	0.186877
CEACAM19	-0.910778	0.163566
HSPB1	0.693041	0.00172265
CEBPB	0.30134	0.00840439
LOC100499484	0.69264	0.00146339
CEBPG	0.0919886	0.12718
CEBPZ	-0.128828	0.0861838
CEBPZ-AS1	0.0859791	0.22861
ID1	0.691934	1.42191e-06
CECR7	-0.160658	0.342181
CEL	-0.0379772	0.90283
CELF1	-0.0655704	0.346956
CELSR1	-0.199068	0.01345
GAGE2C	0.691205	1.89293e-06
CELSR3	-0.0994907	0.356503
CENPA	0.188503	0.00862432
CENPB	0.0912397	0.127337
CENPBD1	-0.283053	0.00402227
CENPBD1P1	0.179625	0.00894512
CENPC	-0.120905	0.148666
CENPE	-0.165845	0.0892558
CCDC85B	0.689948	3.97371e-05
CENPH	0.0574561	0.48889
CENPI	-0.148753	0.0329721
CENPJ	-0.105648	0.0623776
CENPK	0.120518	0.266863
C20orf27	0.688969	1.39902e-06
CENPM	0.356108	8.38978e-06
CENPN	0.150536	0.00939662
CENPO	0.0873511	0.150174
CENPP	-0.245969	0.0177843
CENPQ	0.0836998	0.190144
CENPT	0.0470676	0.559135
CENPU	-0.129736	0.249537
GALK1	0.686454	9.75667e-07
CENPW	0.329913	6.58834e-05
CEP104	-0.0421149	0.461719
CEP120	-0.285297	0.000523088
CEP128	-0.170858	0.0121415
CEP135	0.0772765	0.275915
CEP152	0.0210362	0.80955
CEP164	0.159836	0.0118107
CEP170	-0.376751	0.000275785
CEP170B	0.303835	0.00273192
CEP19	-0.429578	0.0230976
CEP192	-0.226091	0.0143569
CEP250	0.216013	0.00176154
CEP290	-0.037012	0.633917
EOGT	0.685349	4.99294e-10
CEP41	0.274523	0.00125066
CEP44	-0.117152	0.245617
CEP55	-0.195795	0.034821
CEP57	0.00539884	0.955957
CEP57L1	-0.265404	0.000511889
CEP63	-0.269747	0.00204402
CEP68	0.29793	0.000139834
CEP70	-0.27727	0.000227793
CEP72	-0.262921	0.000770458
CEP76	-0.180941	0.0430721
CEP78	-0.0359991	0.578482
CEP85	0.167924	0.00594617
TRIB3	0.68433	2.36691e-05
CEP89	-0.140085	0.0603104
CEP95	-0.115503	0.125965
CEP97	-0.219031	0.0419597
CEPT1	-0.0959009	0.0715428
CERCAM	0.259547	0.00114331
CERK	-0.216019	0.0022842
CERS2	0.0687068	0.19085
ZNF567	0.683598	3.83995e-05
CERS5	0.241501	0.00270257
CES1	-1.4961	0.167406
CES2	-0.130126	0.05237
PPFIA3	0.682804	1.95374e-06
LPHN1	0.681685	2.29762e-06
CETN3	0.313545	0.000219355
CFB	-0.304464	0.426
CFD	0.325679	0.00453008
CFDP1	-0.253281	0.0136541
CFH	-0.320013	0.397061
CFI	1.10396	0.138416
CFL1	0.095445	0.206546
CFL2	0.00519637	0.95241
MOK	0.679405	0.000374983
BACE1-AS	0.679294	0.0220699
CGGBP1	-0.156073	0.115075
CGN	-0.0625504	0.575453
CGRRF1	-0.0944674	0.381493
PSD4	0.678697	0.000383636
CHAC2	0.124693	0.0448134
CHAF1A	0.197303	0.000737963
CHAF1B	0.200809	0.00261115
CHAMP1	0.0366174	0.606697
CHCHD1	0.142784	0.0700246
CHCHD10	0.257398	0.00435366
CHCHD2	0.162473	0.0128094
CHCHD3	-0.105011	0.153383
CHCHD4	-0.123116	0.045137
CHCHD5	0.355733	0.000258368
CHCHD6	0.365161	7.09224e-05
CHCHD7	0.138388	0.0782844
CHD1	-0.146662	0.12959
CHD1L	0.237139	0.00110387
CHD2	-0.290829	0.000257255
CHD3	-0.11416	0.102428
CHD4	0.222205	0.000551641
CHD6	-0.00986984	0.891765
CHD7	0.436616	9.93707e-06
CHD8	-0.0822029	0.29775
CHD9	-0.00582231	0.940727
CHDH	0.473556	0.000264618
CHEK1	0.145252	0.0559366
CHEK2	0.20576	0.0089853
IL27RA	0.677685	3.83262e-06
CHIC2	-0.220006	0.0528164
CHID1	0.0574023	0.459669
CHKA	-0.108584	0.129218
CHKB	0.220204	0.0965298
CHKB-CPT1B	-1.24192	0.442638
CHM	-0.186023	0.0407994
CHML	0.269705	0.00319852
CHMP1A	0.403964	5.98799e-06
CHMP1B	0.00884786	0.931154
CHMP2A	-0.0817664	0.335088
CHMP2B	0.0522845	0.440631
CHMP3	-0.0675293	0.250438
CHMP4A	0.113508	0.101578
CHMP4B	0.0999813	0.211834
CHMP4C	0.0568974	0.476929
CHMP5	-0.328109	5.14061e-06
CHMP6	0.0347772	0.7445
CHMP7	-0.37919	3.48754e-06
MPP2	0.677549	1.30554e-06
CHORDC1	0.169829	0.113563
CHP1	-0.404057	2.28898e-05
NPM3	0.675624	3.34205e-06
CHPF2	-0.128884	0.154587
CHPT1	-0.0573692	0.312021
CHRAC1	0.417942	0.000470077
CHRNA5	-0.0861703	0.189977
FBLN2	0.674977	1.31647e-05
CHRNB1	-1.23962	0.0605049
CHRND	-0.147563	0.399371
LRP1B	0.674904	0.000679853
CHST12	0.166498	0.0196069
CHST14	0.153154	0.16259
CHST15	-0.28813	0.0219805
CHST3	0.223294	0.00517625
CHSY1	0.088911	0.120735
CHTF18	0.36737	0.00180085
CHTF8	0.150551	0.0380784
CHTOP	0.137398	0.0135869
CHUK	0.214503	0.00327057
CHURC1	0.149265	0.0804202
CHURC1-FNTB	-0.335573	0.0470709
CIAO1	0.0456358	0.396597
CIAPIN1	0.153079	0.0386183
CIB1	0.182692	0.0186916
CIC	0.178748	0.0146262
CIDECP	-0.0770957	0.825703
CINP	-0.13025	0.0808957
RIN1	0.674425	1.57508e-05
CIR1	-0.0486801	0.513918
CIRBP	0.229527	0.0152768
CIRBP-AS1	0.190958	0.244804
CIRH1A	0.0478856	0.435649
CISD1	0.149348	0.0102017
CISD2	0.23817	0.00137633
CISD3	0.151669	0.0230951
CISH	0.275342	0.251983
CIT	0.282263	0.00106103
CITED2	0.0614015	0.648819
CITED4	0.387839	0.00063253
CIZ1	0.25511	0.00239186
CKAP2	-0.207744	0.0582457
CKAP2L	-0.410184	0.000170749
CKAP4	0.418646	0.000429882
CKAP5	-0.0375356	0.630788
CKB	0.341356	0.00873269
CKLF	-0.0321751	0.668305
CKMT1A	-0.0431293	0.897376
CKMT1B	-0.299032	0.178377
CKMT2-AS1	-0.359651	0.0473957
CKS1B	0.184435	0.00755906
CKS2	0.199113	0.0202305
DUSP22	0.674209	1.1947e-09
CLASP2	-0.120665	0.10903
CLASRP	0.093429	0.135449
CLCC1	-0.0479895	0.541972
CLCF1	-0.258	0.0754837
CLCN2	0.276783	0.0418439
CLCN3	-0.165412	0.0484949
CLCN5	-0.245964	0.0130961
CLCN6	0.202215	0.0255624
CLCN7	0.347407	0.00125737
SFXN5	0.674182	8.80683e-06
CLDN15	0.247956	0.044011
CLDN7	0.27776	0.115805
CLDND1	0.00848676	0.87717
CLEC16A	-0.00541823	0.927151
CLEC2D	0.228093	0.0036879
CLHC1	-0.0394538	0.656804
CLIC1	-0.0959094	0.138373
CLIC3	-0.0546689	0.85132
CLIC4	-0.156732	0.0691805
CLINT1	-0.158984	0.0271819
CLIP1	-0.164857	0.0264227
CLIP2	0.232192	0.50151
CLIP4	-0.41671	0.34598
CLK1	-0.235545	0.0100195
CLK2	-0.273681	0.000383613
CLK3	0.0750495	0.149228
CLK4	-0.0162205	0.773132
CLMP	-0.487274	0.000118683
CLN3	-0.120038	0.171532
CLN5	-0.00670883	0.919935
TELO2	0.673873	5.74901e-06
CLN8	-0.401855	0.0177587
CLNS1A	0.332667	6.74335e-07
[truncated: 10,549 more rows]

## Sheet: shHCAR1+S305A Lact vs Scr Lact
Genes	Coef.dsL_vs_scrL	p.value.dsL_vs_scrL
A2M-AS1	-0.619478	0.227141
A4GALT	-0.0261868	0.847608
AAAS	0.0677521	0.222417
ARL2-SNX15	27.3289	0.00201897
AAED1	0.160389	0.0537428
AAGAB	-0.0813872	0.184172
AAK1	-0.225268	0.0290354
AAMDC	-0.212903	0.13235
AAMP	0.0744458	0.435421
AAR2	0.221406	0.00729893
AARS	0.204672	0.00355798
AARS2	0.168798	0.0255066
AARSD1	0.112626	0.201816
AASDH	-0.0249587	0.734003
AASDHPPT	0.329979	0.000424154
AATF	0.0960807	0.296914
HIST2H3A	9.99547	0.000203932
RNF150	4.05265	0.0177198
ABCA11P	-0.262649	0.303972
ABCA2	-0.101665	0.331858
ABCA4	-0.431638	0.193939
ABCA5	-0.424212	0.0046018
ABCA7	-0.232157	0.17269
ABCA8	-1.56597	0.317981
ALDH1A2	3.83318	0.0210636
ABCB10	-0.123464	0.156647
ABCB6	-0.156532	0.334815
ABCB7	-0.039543	0.50439
ABCB8	-0.182615	0.11656
ABCB9	0.217438	0.119514
ABCC1	0.172941	0.00386951
ABCC10	-0.153497	0.331979
ABCC2	0.389841	0.000836171
EPS8	3.1557	0.00369187
ABCC4	-0.00948944	0.928478
ABCC5	0.312776	2.89849e-06
ABCD1	-0.103555	0.366974
ABCD3	-0.288499	0.00368407
ABCD4	0.43977	7.76914e-05
ABCE1	-0.0413129	0.595517
ABCF1	0.128413	0.147958
ABCF2	0.127548	0.163569
ABCF3	-0.0017231	0.981651
ABCG2	-0.329501	0.00907093
ABHD10	0.128432	0.0739911
ABHD11	-0.0486441	0.728318
ABHD12	-0.015886	0.825729
ABHD13	0.199055	0.0513657
ABHD14A	-0.155902	0.541024
ABHD14B	0.324895	0.000480966
ABHD15	-0.442961	0.00475025
ABHD16A	-0.238555	0.0408206
ABHD17A	-0.373104	0.0244526
ABHD17B	0.225983	0.127535
ABHD17C	0.276255	0.00646183
ABHD2	0.1303	0.0911992
ABHD3	-0.00539833	0.960316
ABHD4	0.0730926	0.493212
ABHD5	0.0264174	0.734435
ABHD6	-0.322958	0.00133803
ABHD8	-0.327158	0.259218
ABI1	-0.10898	0.155913
ABI2	-0.0852363	0.298996
ABL1	-0.0593079	0.294064
ABL2	-0.334145	0.00263364
ABLIM1	0.094244	0.18858
KLHDC7B	3.04136	0.0319066
ABT1	-0.000473815	0.994818
ABTB1	0.0235933	0.947021
ABTB2	-0.320989	0.0348147
AC002116.7	0.181978	0.448242
AC003665.1	0.0939126	0.703177
AC004893.11	-1.13711	0.110081
AC006262.5	-0.662318	0.199456
LOC100996716	2.97545	0.0460163
AC009299.3	-0.33396	0.136412
AC009501.4	0.306893	0.447201
AC009948.5	0.105143	0.421124
AC016629.8	0.299472	0.142688
AC072062.1	-0.905381	0.0531867
AC074286.1	-0.0441883	0.927
AC091729.9	-0.171169	0.222164
AC091878.1	-0.700115	0.150374
AC093391.2	0.177832	0.610569
AC097662.2	0.356182	0.180296
AC159540.1	-3.03876	0.211416
AC159540.1-2	-0.328114	0.377697
ACAA1	0.150901	0.0840744
ACAA2	-0.172036	0.0246665
ACACA	0.232694	0.0073319
ACACB	0.127421	0.14753
ACAD10	0.0497501	0.665809
ACAD11	-0.209008	0.114611
ACAD8	0.0524467	0.650203
ACAD9	-0.040516	0.564049
ACADM	-0.449077	0.00121374
ACADS	0.204084	0.139781
ACADSB	0.493125	3.52273e-05
ACADVL	0.00130301	0.988182
ACAP2	-0.0384379	0.727967
ACAP3	-0.426157	0.060883
ACAT1	0.0083327	0.955773
ACAT2	0.0330266	0.692721
ACBD3	-0.136193	0.0589195
ACBD4	0.0159394	0.957594
ACBD5	0.194489	0.014875
ACBD6	-0.460552	1.32833e-05
ACD	-0.0870393	0.403562
ACER2	-0.922464	0.323215
ACER3	-0.193252	0.0275623
ACIN1	0.156441	0.0168185
ACKR3	0.231967	0.13105
ACLY	0.186966	0.0174213
ACN9	0.124565	0.109938
ACO1	0.0366483	0.664992
ACO2	-0.318295	0.000253628
ACOT1	-0.340621	0.343711
ACOT11	0.175122	0.332567
ACOT13	0.0568006	0.364469
ACOT2	-0.269998	0.0705955
VASH2	2.91122	4.12656e-05
ACOT8	-0.0830326	0.593578
ACOT9	-0.119743	0.0910527
ACOX1	-0.0725593	0.324937
ACOX3	-0.113797	0.432636
ACP1	0.116457	0.0545249
ACP2	-0.253445	0.034034
ACPL2	0.167566	0.350963
ACRC	0.251329	0.22546
CP	2.7442	0.0138904
ACSF3	0.392942	3.13672e-06
CD180	2.57827	0.00380769
ACSL3	-0.475761	6.0405e-05
ACSL4	-0.245101	0.0255659
FAM27E2	2.44256	0.0145166
ACSS2	-0.279531	0.0563059
ITIH4	2.37695	0.00174334
ACTB	-0.222197	0.0138116
ACTG1	-0.41783	6.1627e-05
ACTG1P4	-0.106892	0.812688
ACTL6A	0.094996	0.108596
FBXO2	2.31922	0.000212875
ACTN1	-0.178622	0.0329049
ACTN4	-0.0782927	0.254301
ACTR10	0.0200582	0.774017
ACTR1A	0.0161845	0.799787
ACTR1B	0.0349137	0.700942
ACTR2	-0.101	0.180939
ACTR3	-0.301921	4.6348e-05
ACTR3B	-0.149052	0.162575
ACTR3C	0.13066	0.358894
ACTR5	0.466461	1.04372e-05
ACTR6	0.031872	0.671857
ACTR8	0.14467	0.0335856
ACTRT3	-0.46362	0.0821266
ACVR1	0.187641	0.0576868
ACVR1B	0.349408	4.02495e-05
ACVR2A	0.05076	0.61632
ACVR2B	-0.0254917	0.808954
ACY1	0.452785	2.38908e-06
ACYP1	-0.211469	0.289926
TUSC3	2.3135	0.00290482
AD000090.2	0.173311	0.323199
SLC47A1	2.18938	1.18233e-09
ADAL	0.128688	0.0193279
ADAM10	-0.0169377	0.818813
ADAM11	-0.573295	0.260748
ADAM15	-0.0572373	0.569918
ADAM17	0.266812	0.000623942
ADAM1A	-0.128236	0.59233
ADAM21	0.249758	0.355478
ZNF569	2.09602	3.62013e-07
ADAM8	-0.0187366	0.968921
ADAM9	0.108695	0.285872
ADAMTS1	0.0606984	0.391491
ADAMTS10	-0.334625	0.287835
ADAMTS15	0.434297	0.00302171
ADAMTS4	-0.493792	0.317021
ADAMTS5	0.429253	0.000164749
ADAMTS6	-0.109758	0.388821
FBN2	2.05052	0.0012422
ADAMTSL4	0.0634318	0.73522
ADAMTSL5	-0.0224625	0.87319
ADAR	0.0992449	0.167184
ADARB1	-0.204527	0.255478
TBC1D3H	2.01376	0.0458858
HSD11B2	1.94206	0.00810947
ADAT2	0.259078	0.00243613
ADAT3	-0.414845	0.209588
ADCK1	-0.00164222	0.990903
ADCK2	0.166491	0.0401966
ADCK3	0.249276	0.015241
ADCK4	0.0642255	0.573914
ADCK5	-0.152686	0.605449
ADCY3	-0.0413128	0.523456
ADCY6	-0.310015	0.0111324
ADCY7	0.21768	0.171812
ADCY9	-0.433944	5.45553e-05
ADD1	0.112693	0.0248273
ADD3	0.0251675	0.827547
ADH5	0.230456	0.00196415
ADI1	0.0574483	0.44323
PTPRQ	1.8823	0.00769275
ADIPOR2	0.105744	0.0427045
ADIRF	-0.490304	0.372754
ADK	-0.232018	0.00344937
ADM	0.276191	0.0246247
FBXO44	1.78673	9.32805e-07
SLC12A5	1.77933	0.00186797
ADNP	0.318205	6.35153e-05
ADNP2	0.0221791	0.741725
ADO	0.388215	3.38516e-05
ADPGK	0.0910166	0.211466
ADPRHL1	0.0292186	0.878493
ADPRHL2	0.101852	0.242551
ADPRM	-0.169235	0.276123
ADRB1	-1.04865	0.086701
ADRB2	-1.82091	0.118611
ADRBK1	0.0783677	0.311257
ADRBK2	0.00323756	0.977917
ADRM1	0.045757	0.724234
ADSL	0.0547796	0.361306
ADSS	0.104958	0.126789
ADSSL1	0.288531	0.0721581
AEBP2	0.253212	0.0156108
AEN	0.0969913	0.411239
AES	-0.0961565	0.302776
AFAP1	-0.256096	0.138749
AFAP1L1	-0.28355	0.16383
AFF1	-0.149097	0.159224
AFF4	0.133131	0.249579
AFG3L1P	0.326851	0.000227244
AFG3L2	0.155305	0.0370853
AFMID	-0.0622013	0.559797
AFTPH	-0.0936026	0.176916
AGA	-0.247184	0.148834
AGAP1	-0.0770256	0.33175
AGAP2-AS1	-0.161996	0.266449
AGAP3	-0.045032	0.546912
AGAP4	-0.251935	0.224343
AGAP5	0.187822	0.391304
AGAP6	0.00752505	0.950055
AGAP7	-1.59436	0.0510214
AGAP9	-0.226183	0.531226
AGBL5	0.114529	0.143596
AGER	-0.00979057	0.967379
AGFG1	0.12008	0.0698667
AGFG2	-0.331176	0.00872875
AGGF1	0.109826	0.0867403
AGK	0.378465	7.43044e-06
AGL	0.00509291	0.966737
AGO1	0.230756	0.00226465
AGO2	0.125518	0.184344
AGO3	-0.18224	0.0464325
AGO4	0.490229	0.00638044
AGPAT1	-0.0895901	0.229153
AGPAT2	-0.136382	0.203298
AGPAT3	0.391035	0.000249128
ATP2A3	1.77125	3.93683e-06
AGPAT6	0.104031	0.0649248
AGPAT9	-0.214131	0.260165
AGPS	0.171743	0.0891303
PLEKHA4	1.67371	0.00326439
APOBEC3F	1.6432	0.00691559
AGTPBP1	-0.235838	0.0319564
AGTRAP	0.102122	0.492683
LOC101927086	1.61312	0.0038935
ADM2	1.59357	0.000272905
AHCY	0.352629	0.000131716
AHCYL1	0.101989	0.194003
AHCYL2	-0.380866	0.00644803
AHDC1	-0.288672	0.00665016
AHI1	-0.0200454	0.761494
AHNAK	-0.361841	0.024761
RIMS4	1.57219	1.61134e-05
AHR	-0.328392	0.0391854
SNORA23	1.52331	0.0133816
AHSA1	0.0554166	0.422993
AHSA2	0.0914019	0.549065
AIDA	-0.0324631	0.66242
AIF1L	-0.0640296	0.456363
AIFM1	0.0701075	0.184632
AIFM2	0.0381219	0.644505
AIG1	-0.634174	0.347908
MCF2L	1.49068	0.00148733
AIMP1	-0.015108	0.799491
AIMP2	-0.119503	0.0498521
AIP	0.0273041	0.84267
AJUBA	-0.226101	0.0631756
AK1	-0.262162	0.00545015
AK2	0.143198	0.0937595
AK3	-0.303737	0.0312747
ZNF600	1.45695	0.000482196
AK6	0.0797892	0.367452
SLC12A8	1.44102	0.00184706
AKAP1	0.244547	0.000863154
AKAP10	-0.0233329	0.727718
AKAP11	0.0177611	0.876347
AKAP13	-0.0569532	0.561697
AKAP17A	0.000627979	0.993245
AKAP2	-0.445128	0.000520963
AKAP5	0.273967	0.261376
AKAP6	-0.638685	0.0647194
AKAP7	-0.149461	0.539549
AKAP8	-0.0504642	0.478781
AKAP8L	0.0256597	0.739175
AKAP9	-0.207715	0.0899995
AKIP1	0.140793	0.0319271
AKIRIN1	0.163116	0.01334
AKIRIN2	-0.0368905	0.643135
AKNA	0.0727199	0.411245
AKR1A1	0.300372	0.00272774
AKR1B1	-0.342325	0.005108
AKR7A2	-0.142183	0.0772721
AKT1	0.106346	0.0708298
AKT1S1	0.119178	0.193079
AKT2	0.0437261	0.575707
AKT3	0.369775	0.620437
AKTIP	-0.329717	0.00489816
ALAD	-0.389723	0.00118543
ALAS1	-0.0159077	0.818418
PTPRR	1.432	0.00217233
ALDH16A1	0.203965	0.0498873
SLC12A7	1.41517	1.06587e-06
RCN3	1.41263	9.08084e-06
ALDH1A3	-0.15535	0.231584
ALDH1B1	0.1771	0.00190757
ALDH1L2	0.000707636	0.99882
ALDH3A1	-0.250634	0.573161
ALDH3A2	-0.00869815	0.915788
ALDH3B1	-0.229859	0.229756
ALDH4A1	0.18202	0.0997252
ALDH5A1	-0.428543	0.281151
ALDH6A1	-0.167005	0.370622
ALDH7A1	-0.00389587	0.972632
ALDH9A1	-0.186853	0.00705926
ALDOA	0.0889432	0.263052
ALDOC	-0.420303	0.0145878
ALG1	0.0683429	0.510824
ALG10	0.178659	0.10097
ALG10B	0.164277	0.175059
ALG11	-0.0458264	0.647709
ALG12	0.0412412	0.682145
ALG13	-0.0335182	0.603956
ALG14	0.234631	0.00138247
ALG2	0.0362369	0.538593
ALG3	0.0400817	0.744209
ALG5	0.0318671	0.607608
ALG6	0.220626	0.00427967
ALG8	-0.0475442	0.357284
ALG9	-0.0106733	0.91375
ALKBH1	-0.0586159	0.553316
ALKBH2	0.195773	0.0152075
ALKBH3	0.108612	0.130815
ZNF350	1.37919	0.000177617
ALKBH5	-0.0844096	0.236587
ALKBH6	-0.207281	0.121501
ALKBH7	-0.0822778	0.558895
ALKBH8	0.185827	0.0847307
ALMS1	0.229409	0.0341957
ALMS1-IT1	0.484997	0.0329743
ALPK1	-0.179109	0.441815
RAB43	1.35395	0.0464691
ALPP	-0.725304	0.208383
ALS2	0.23402	0.00511553
ALS2CL	-0.308235	0.29743
ALYREF	-0.480747	0.000124674
AMACR	-0.107987	0.332339
AMBRA1	0.102431	0.147802
AMD1	0.00523718	0.941235
AMDHD2	0.0519096	0.660549
AMER1	0.484508	1.05451e-08
AMFR	0.0344582	0.640831
AMH	0.227545	0.477307
AMIGO1	-0.491889	0.0064373
COL5A2	1.33246	4.21587e-05
AMIGO3	-0.209923	0.60198
AMMECR1	0.252982	0.000541424
AMMECR1L	0.070036	0.28148
AMN1	-0.204574	0.151334
AMOTL1	-0.343222	0.00195376
AMOTL2	-0.0319274	0.847116
AMPD2	0.124473	0.244843
AMY2B	-0.435394	0.105381
AMZ2	0.247715	0.00401389
AMZ2P1	0.0419637	0.781049
ANAPC1	0.0742822	0.467467
ANAPC10	-0.0603211	0.606649
GAGE1	1.30073	2.64759e-14
ANAPC13	-0.000620378	0.991128
ANAPC15	0.0349859	0.653009
ANAPC16	0.144968	0.0334101
ANAPC2	-0.221837	0.0960067
ANAPC4	0.022334	0.755351
ANAPC5	0.120035	0.0357328
ANAPC7	-0.0322517	0.523016
ANG	0.0775256	0.865114
ANGEL1	0.09998	0.291314
ANGEL2	0.0141765	0.838468
ANGPT1	0.340396	0.000386498
ANGPTL4	-0.0891875	0.666303
ANK3	-0.077068	0.878642
ANKEF1	-0.115098	0.246295
ANKFY1	0.221343	0.0028147
DHX58	1.2973	0.0237577
ANKHD1	0.0311921	0.676092
ANKHD1-EIF4EBP3	0.102835	0.449811
ANKIB1	0.000360292	0.9965
ANKLE1	-0.115323	0.846882
ANKLE2	0.0784666	0.158171
ANKMY1	-0.445005	0.0465084
ANKMY2	-0.0412861	0.605311
ANKRA2	0.0306896	0.848692
ANKRD1	-0.307427	0.456512
ANKRD10	0.242691	0.00834828
ANKRD11	0.271412	0.00399047
ANKRD12	0.0982653	0.283289
ANKRD13A	0.0079309	0.930172
EGLN3	1.29333	6.66274e-13
ANKRD13C	-0.0541735	0.511948
ANKRD13D	0.442743	0.00017731
ANKRD16	-0.0649874	0.524057
ANKRD17	-0.0230869	0.777767
ANKRD18B	-0.135606	0.286008
ANKRD19P	-0.00847122	0.986598
ANKRD2	-0.542844	0.345977
ANKRD23	0.328246	0.230374
ANKRD26	0.0269953	0.753284
ANKRD27	0.321921	5.81917e-05
ANKRD28	0.122326	0.119478
ANKRD29	0.0991177	0.346428
ANKRD31	-0.282929	0.459876
CFI	1.29029	0.00945316
IFI16	1.28406	8.07811e-05
ANKRD34A	0.103898	0.476493
ANKRD36	0.0446806	0.768985
ANKRD36B	-0.0968028	0.617488
ANKRD36C	-0.0865114	0.627021
ANKRD37	-0.423293	0.231252
ANKRD39	-0.491905	0.0155775
ANKRD40	0.233239	0.000238094
ANKRD42	0.289114	0.000314938
ANKRD44	-0.498462	0.0118472
ZNF468	1.23802	2.8852e-10
ANKRD49	0.11344	0.12966
ANKRD50	-0.159039	0.126404
ANKRD52	0.407615	8.79263e-05
ANKRD54	-0.197808	0.123476
ANKRD9	0.038265	0.847995
ANKS1A	0.181376	0.0049526
ANKS1B	0.433149	0.0248805
ANKS3	-0.113023	0.401581
ANKS6	0.136992	0.0479245
ANKZF1	0.0229635	0.76127
ANLN	-0.0206907	0.84629
ANO10	0.151651	0.0677287
ANO2	-0.0360017	0.927991
ANO6	-0.016885	0.866987
ANO7	-0.145786	0.710411
ANO8	-0.228335	0.137802
ANP32A	0.150956	0.0857542
ANP32A-IT1	0.515028	0.144983
ANP32AP1	0.115725	0.620887
ANP32B	0.177543	0.0320859
ANP32C	-0.274326	0.433804
ANP32E	0.083989	0.180642
ANTXR1	-0.117489	0.135315
ANXA1	-0.228756	0.0024509
ANXA11	-0.150161	0.0857459
ANXA2	-0.0677078	0.356863
ANXA2P1	-0.0468601	0.78735
ANXA2P3	0.0818139	0.723223
ANXA2R	-0.685775	0.207465
MAML3	1.23625	0.0138987
ANXA4	-0.0340224	0.733194
ANXA5	-0.151223	0.0521095
ANXA6	-0.0455243	0.517746
ANXA7	0.0633561	0.426672
ANXA8	-0.508954	0.0506744
HNRNPCL1	1.2317	0.0120995
ANXA9	-0.764934	0.193701
AOC2	0.0428963	0.84749
AOC3	-0.254942	0.590173
GABRA1	1.22087	0.0309683
AP001258.4	0.211346	0.441958
AP1AR	-0.0150579	0.84703
AP1B1	-0.0799499	0.284073
AP1G1	-0.0218627	0.746097
AP1G2	-0.37933	0.104562
AP1M1	-0.114571	0.258261
AP1M2	-0.375304	0.00227776
AP1S1	-0.0950948	0.315139
AP1S2	-0.45623	0.000217708
AP1S3	-0.196308	0.0423116
AP2A1	-0.321113	0.00149375
AP2A2	0.192512	0.00373877
AP2B1	-0.144461	0.0588484
AP2M1	-0.135039	0.0580573
AP2S1	-0.0530554	0.450877
AP3B1	0.10322	0.132535
FNTB	1.21655	1.63594e-05
AP3D1	0.0599189	0.393176
AP3M1	0.0430091	0.572649
AP3M2	0.162092	0.0689087
AP3S1	0.071763	0.335666
AP3S2	-0.129664	0.154936
AP4B1	0.104415	0.217917
AP4E1	-0.336399	0.00271551
AP4M1	0.113597	0.338747
AP4S1	0.0823647	0.487075
AP5B1	-0.0349923	0.754413
AP5M1	-0.0566933	0.475396
AP5S1	0.214711	0.110548
AP5Z1	0.0504781	0.713623
APAF1	-0.164109	0.131436
APBA3	0.391772	0.000535962
APBB1IP	-0.249856	0.174614
APBB2	-0.242971	0.0122925
APBB3	-0.302134	0.0909874
APC	0.0448644	0.683123
C8orf22	1.21096	1.90915e-11
APEH	0.125461	0.0860762
APEX1	-0.0109315	0.875742
APEX2	0.00367902	0.957722
APH1A	-0.13984	0.0572473
APH1B	-0.0566238	0.578122
API5	0.429959	3.79954e-05
APIP	0.0865949	0.118218
APITD1	0.0390991	0.609448
APLF	0.0134676	0.96882
LOC102724387	1.20978	8.36834e-05
APLP2	-0.0235395	0.748565
APMAP	0.0332829	0.641308
APOA1BP	0.0497822	0.546128
SIRT4	1.20776	0.00447387
APOBEC3C	0.117803	0.232284
MAPK8IP1	1.19352	0.000396201
APOL1	-0.349883	0.610785
APOL2	0.174754	0.0799453
GLB1L2	1.1683	6.14828e-07
APOLD1	-0.467054	0.21679
APOO	0.0433464	0.547011
APOOL	0.0345233	0.624166
APOPT1	-0.00651549	0.912997
APP	0.144758	0.131163
APPBP2	-0.0378732	0.575425
APPL1	0.198665	0.0406823
APPL2	0.260136	0.0354067
APRT	0.102424	0.353622
APTX	0.100449	0.0921354
AQP3	-0.342099	0.00247373
AQR	0.0921964	0.321054
ARAF	0.0802916	0.304352
ARAP1	0.146398	0.0451137
ARAP2	0.117784	0.266554
ARAP3	-0.134699	0.283698
ARCN1	-0.0741538	0.262923
AREG	-1.6986	0.295934
AREL1	-0.0390271	0.512471
ARF1	-0.18076	0.105516
ARF3	0.173044	0.0460135
ARF4	0.115844	0.087025
ARF5	-0.194657	0.0390302
ARF6	0.169648	0.0292195
ARFGAP1	0.159191	0.103526
ARFGAP2	0.115216	0.161775
ARFGAP3	0.0818828	0.367825
ARFGEF1	0.324551	0.00956554
ARFGEF2	0.093096	0.350511
ARFIP1	-0.132469	0.0787205
ARFIP2	-0.0870968	0.198141
ARFRP1	0.226183	0.0196419
ARG2	0.219291	0.675082
ARGLU1	-0.138884	0.238272
ARHGAP1	0.0751127	0.358943
ARHGAP10	-0.0487004	0.472582
ARHGAP11A	-0.221001	0.0290322
ARHGAP11B	0.126926	0.519831
ARHGAP12	-0.189391	0.0328151
ARHGAP17	0.0870794	0.149783
ARHGAP18	-0.0105574	0.929423
ARHGAP19	0.225321	0.00781427
ARHGAP21	-0.233035	0.0115779
ARHGAP23	-0.376365	0.00956331
ARHGAP24	-0.0471336	0.821728
TGFBI	1.16813	1.8266e-06
ARHGAP27	0.0334539	0.746213
APC2	1.15582	0.000194263
ARHGAP29	-0.461585	1.64506e-05
ARHGAP32	0.0585237	0.490782
ARHGAP33	0.0191105	0.958152
ARHGAP35	-0.329911	0.000569827
ARHGAP39	0.216576	0.026036
ARHGAP4	-0.204899	0.155249
ARHGAP42	0.457875	0.000169028
ARHGAP5	-0.0688939	0.544317
ARHGAP5-AS1	-0.385182	0.218009
ARHGDIA	-0.489588	0.000485624
ARHGDIB	0.155154	0.431787
ARHGEF1	0.239788	0.00326326
ARHGEF10	0.139527	0.0463067
ARHGEF10L	0.218419	0.0929743
ARHGEF11	-0.0482947	0.41604
ARHGEF12	-0.201137	0.146196
ARHGEF16	-0.314069	0.0455619
ARHGEF17	-0.194626	0.0583775
ARHGEF18	-0.0957777	0.199554
ARHGEF19	0.108094	0.377542
ARHGEF2	-0.0279951	0.688585
ARHGEF28	-0.728578	0.0531863
ARHGEF3	0.415006	7.56188e-06
ARHGEF34P	0.153412	0.434165
ARHGEF35	-0.0673412	0.451681
ARHGEF37	-0.613254	0.195918
ARHGEF39	0.0946073	0.243842
ARHGEF4	-0.0273929	0.799106
ARHGEF40	0.0661274	0.776029
ARHGEF5	-0.00733916	0.918116
ARHGEF7	-0.0778085	0.1976
ARHGEF9	-0.239132	0.0374146
ARID1A	-0.109959	0.0441982
ARID1B	0.110232	0.093049
ARID2	0.12991	0.163267
ARID3A	-0.222617	0.161167
ARID3B	0.0128186	0.933365
ARID4A	-0.0721972	0.497701
ARID4B	-0.297052	0.00136114
ARID5A	0.359794	0.0388171
ARID5B	0.264219	0.0155974
ARIH1	0.0959526	0.147174
ARIH2	-0.0442322	0.537136
ARL1	-0.0449751	0.526059
ARL13B	0.154815	0.0603688
ARL14EP	0.0891117	0.120046
SNORA68	1.14647	0.00199001
ARL16	-0.427796	0.00257191
ARL17A	0.0703798	0.459034
ARL17B	0.0925543	0.58408
ARL2	0.0627952	0.589917
APOL6	1.14645	1.22126e-06
ARL2BP	-0.0552816	0.333261
MCTP1	1.14628	0.000332673
ARL4A	0.242223	0.0266638
ARL4D	-0.0385593	0.704945
ARL5A	-0.0300953	0.733291
ARL5B	0.250179	0.0520285
CFB	1.13844	0.00509745
ARL6IP1	-0.0861696	0.21185
ARL6IP4	0.225157	0.0105713
ARL6IP5	-0.04267	0.523695
ARL6IP6	0.137837	0.222285
ARL8A	-0.390947	0.00276237
ARL8B	-0.0247207	0.741532
ARMC1	0.484387	5.42922e-05
ARMC10	0.170205	0.0165211
ARMC2	0.171538	0.440481
ARMC4	0.269593	0.0555419
ARMC5	0.170544	0.267616
ARMC6	0.00397046	0.966622
ARMC7	-0.286187	0.0297013
ARMC8	-0.121225	0.0722763
ARMC9	-0.165747	0.481311
ARNT	0.420508	1.72651e-05
REP15	1.1276	0.000667757
ARNTL	0.0424717	0.608535
FTO-IT1	1.10126	0.000777482
ARPC1A	-0.23468	0.00537713
ARPC1B	0.0113202	0.926087
PFKFB4	1.09614	0.00100704
ARPC3	-0.0335544	0.651089
ARPC4	0.0514346	0.472372
ARPC4-TTLL3	-5.60897	0.175077
HIST1H3A	1.09498	0.000213707
ARPC5L	-0.00387353	0.959519
ARPP19	0.165885	0.0210625
ARRB1	-0.116908	0.110722
ARRB2	-0.0215468	0.793709
ARRDC1	-0.459849	0.0117151
ARRDC2	0.139885	0.170902
ARRDC3	0.366624	0.0071233
IRAK2	1.09072	0.00144637
ARSA	-0.106815	0.586913
ARSB	0.387624	1.31521e-06
ARSG	-0.420868	0.00140213
ARSJ	-0.305807	0.0349415
ARSK	0.020152	0.804693
ARV1	-0.262672	0.00244852
ARVCF	0.0655721	0.650782
ASAH1	0.0650207	0.382882
ASAH2B	-0.0362551	0.659228
ASAP1	0.483321	1.95522e-05
ASAP2	-0.284204	0.0162761
LOC102724943	1.08936	0.00393994
ASB1	0.0847102	0.306765
ASB13	-0.00148105	0.983405
ASB16-AS1	0.171091	0.355336
ASB3	-0.109642	0.104539
ASB6	0.0374943	0.655066
ASB7	-0.101498	0.285677
ASB8	-0.333047	4.10204e-05
ASB9	0.246782	0.0105709
ASCC1	0.140905	0.0301191
ASCC2	0.0171631	0.82083
ASCC3	-0.103535	0.470572
ASF1A	-0.0350595	0.631144
ASF1B	-0.0217979	0.807324
ASH1L	-0.198486	0.0727577
ASH1L-AS1	-0.035132	0.877067
ASH2L	-0.0834	0.17851
ASIC1	-0.617021	0.211967
ASIC3	-0.276407	0.543565
ASL	0.207411	0.0328648
ZNF571	1.07037	7.75924e-07
ASMTL-AS1	-1.05235	0.0532954
ASNA1	0.0278949	0.736992
ASNS	0.408846	0.0934949
ASNSD1	-0.0550293	0.3634
SH2D5	1.06588	0.00780757
ASPHD1	-0.231549	0.124745
HLA-H	1.06466	2.5418e-06
ASPSCR1	-0.424341	0.0104472
TP53I11	1.06234	0.00828459
ASS1	-0.153234	0.141737
ASTE1	0.157385	0.104028
ASTN2	-0.375222	0.0632233
ASUN	0.146852	0.0700478
ASXL1	0.158469	0.0122183
ASXL2	0.0196128	0.824082
ASZ1	-0.897794	0.252464
ATAD1	-0.0413495	0.741688
ATAD2	0.154815	0.247819
ATAD2B	0.0547929	0.51273
ATAD3A	-0.0368459	0.731925
ATAD3B	0.116042	0.371848
ATAD5	-0.0255119	0.795566
ATAT1	0.210376	0.0568123
ATE1	0.131118	0.0702643
ATF1	-0.0194909	0.858214
ATF2	0.0800417	0.360873
ATF3	-0.17901	0.0195587
ATF4	0.317795	0.00326189
ATF5	0.0392997	0.815967
ATF6	0.119639	0.14047
ATF6B	-0.0338144	0.660893
ATF7	0.353838	8.2137e-06
ATF7IP	0.121372	0.195624
ATF7IP2	0.244846	0.0286416
ATG10	0.0203743	0.864094
ATG12	0.202441	0.00113764
ATG13	-0.121954	0.0648676
ATG14	0.254157	0.0066517
ATG16L1	0.180386	0.00988793
ATG16L2	0.319859	0.202233
ATG2A	0.00655577	0.943651
ATG2B	-0.255773	0.0082974
ATG3	-0.177913	0.0114362
ATG4A	-0.106001	0.261179
ATG4B	-0.205179	0.112811
ATG4C	0.390412	2.31469e-05
ATG4D	-0.252554	0.0545222
ATG5	0.149813	0.0180979
ATG7	-0.100108	0.220682
ATG9A	0.0243031	0.808655
ATHL1	0.256734	0.0618964
ATIC	0.0833306	0.103482
ATL2	-0.0646495	0.348536
ATL3	-0.0630214	0.586192
ATM	0.113759	0.374224
ATMIN	0.306779	0.000110192
ATN1	-0.0159775	0.869064
ATOH8	0.228506	0.113148
ATOX1	0.226535	0.030616
ATP10D	0.255707	0.117252
ATP11A	-0.145124	0.0797224
ATP11B	-0.290094	0.0135348
ATP11C	0.144349	0.139096
ATP13A1	0.156924	0.0807657
ATP13A2	-0.445541	0.00257239
ATP13A3	-0.213971	0.0405753
ATP1A1	-0.142604	0.0546028
HK1	1.06049	3.0324e-05
ATP1B3	-0.260443	0.00314124
ATP2A1	-0.155383	0.629404
ATP2A2	0.133637	0.112063
FAM213A	1.05794	3.15475e-06
ATP2B1	-0.283054	0.000176156
ATP2B4	-0.00262515	0.982533
ATP2C1	0.094161	0.252039
ATP5A1	-0.240378	0.00793206
ATP5B	-0.0523796	0.464134
ATP5C1	-0.131628	0.0154969
ATP5D	-0.201224	0.325224
ATP5E	0.0407911	0.732499
ATP5EP2	0.0525284	0.741486
ATP5F1	-0.113941	0.0437604
ATP5G1	-0.153561	0.156503
ATP5G2	0.0533237	0.535731
ATP5G3	-0.143829	0.0422395
ATP5H	-0.114046	0.174737
ATP5I	0.254777	0.0041622
ATP5J	-0.145189	0.0616923
ATP5J2	-0.0351141	0.673413
ATP5J2-PTCD1	0.583694	0.76049
ATP5L	-0.357272	0.000440019
ATP5O	0.0220074	0.760179
ATP5S	0.128329	0.333567
ATP5SL	0.275232	0.000138323
ATP6AP1	-0.276007	0.00420541
ATP6AP1L	0.513667	0.208711
ATP6AP2	-0.125625	0.138399
ATP6V0A1	-0.173603	0.0104565
ATP6V0A2	-0.242739	0.00811751
ATP6V0A4	-0.404814	0.138322
ATP6V0B	-0.251893	0.0330309
ATP6V0C	-0.184287	0.0919616
ATP6V0D1	-0.0345977	0.633822
ATP6V0E1	-0.113685	0.0885172
ATP6V1A	-0.0178062	0.859119
ATP6V1B2	-0.110798	0.109539
ATP6V1C1	0.408974	0.00093977
CLIP2	1.05598	0.0159645
ATP6V1D	0.0650918	0.420479
ATP6V1E1	0.0535353	0.41396
ATP6V1E2	-0.0793628	0.467507
ATP6V1F	0.0257388	0.772175
ATP6V1G1	0.195627	0.00267159
ATP6V1H	0.185961	0.0433758
ATP7A	0.100489	0.33057
ATP7B	0.121117	0.188858
ATP8B2	-0.254193	0.141985
ATP8B3	-0.179439	0.193372
ATP8B4	0.0949186	0.591085
ATP9A	0.209041	0.0981632
ATP9B	-0.0565992	0.564899
ATPAF1	-0.208984	0.0117323
ATPAF2	-0.143394	0.206474
ATPIF1	-0.0813819	0.41758
ATR	0.0185432	0.86611
ATRAID	-0.13518	0.0359265
ATRIP	-0.100199	0.394436
ATRN	-0.439857	2.4049e-05
ATRX	-0.147324	0.155103
ACTL8	1.04153	6.48967e-11
ATXN10	-0.20433	0.240365
ATXN1L	0.11315	0.0903243
ATXN2	-0.0528635	0.504687
ATXN2L	0.189805	0.0339396
ATXN3	0.222013	0.0198006
ATXN7	0.044071	0.608346
ATXN7L1	0.0618724	0.66334
ATXN7L2	0.0197816	0.891418
ATXN7L3	-0.0213898	0.796905
ATXN7L3B	0.332585	1.39756e-06
AUH	-0.137494	0.16434
AUNIP	0.153588	0.0433239
AUP1	0.178495	0.0589244
AURKA	0.0757284	0.238056
AURKAIP1	-0.0611901	0.530909
AURKAPS1	0.265623	0.232962
AURKB	0.134348	0.0166052
AUTS2	-0.19428	0.64487
AVEN	0.228239	0.00276054
AVL9	0.1673	0.0171568
AVPI1	-0.0915297	0.448338
AXIN1	0.224182	0.000848919
AXL	0.0890953	0.505188
ASAP3	1.03717	1.25223e-07
AZI2	-0.422897	1.47201e-05
LINC00052	1.03017	5.33542e-06
B2M	0.214337	0.058375
B3GALNT2	0.152247	0.0954393
B3GALT6	-0.277602	0.062995
B3GALTL	-0.0763221	0.354235
B3GAT3	-0.398202	0.037462
B3GNT1	0.206008	0.0278523
B3GNT2	0.0352231	0.640758
B3GNT3	0.190977	0.442971
B3GNT9	-0.238045	0.508167
B3GNTL1	0.0447359	0.729431
B4GALNT4	0.347473	0.00718355
B4GALT1	-0.0685083	0.312357
B4GALT2	0.224939	0.01243
B4GALT3	-0.013949	0.864345
B4GALT4	-0.31603	0.000412394
B4GALT5	0.169532	0.0216611
B4GALT6	-0.258463	0.105897
B4GALT7	-0.142054	0.24796
B9D1	0.119148	0.257385
B9D2	0.152359	0.433827
BABAM1	0.0738912	0.330078
KCTD12	1.02433	2.60156e-07
BACE1-AS	-0.322569	0.326652
BACE2	0.14483	0.167067
BACH1	0.18063	0.246302
BACH2	0.31037	0.292574
BAD	-0.420611	0.0852278
BAG1	-0.228602	0.00687051
BAG2	-0.00201296	0.981278
BAG3	-0.0204282	0.82353
BAG4	-0.117681	0.14358
BAG5	-0.0561364	0.460025
BAG6	-0.0690065	0.24189
ACSL5	1.01609	0.000557097
BAHD1	-0.0284794	0.65105
TYMP	1.01578	7.46471e-06
LOC100630923	1.01303	0.000177866
BAIAP2-AS1	-0.401103	0.0757771
BAIAP2L1	-0.20754	0.00643029
PPP1R3B	1.00898	9.53957e-06
BAMBI	0.11829	0.214995
BANF1	0.0516685	0.504939
BANP	0.240235	0.000766921
BAP1	-0.0181734	0.850392
BARD1	-0.0395306	0.703318
SEMA3G	1.00773	0.00742334
LINC00673	1.00532	0.0401004
KRT17	1.00507	3.43595e-06
BAX	0.038894	0.714854
BAZ1A	0.136598	0.06965
BAZ1B	0.065219	0.32853
BAZ2A	0.0225215	0.740433
BAZ2B	-0.152417	0.0449976
BBC3	0.0350157	0.86548
BBIP1	0.00231452	0.976952
BBS1	-0.238688	0.0689236
BBS10	0.279833	0.000931446
BBS12	0.101225	0.485718
BBS2	0.200351	0.044434
BBS4	0.125998	0.205685
BBS7	-0.0568127	0.494281
BBS9	0.145918	0.106353
BBX	0.0358515	0.642652
BCAP29	0.0235469	0.774574
BCAP31	0.0187988	0.803963
BCAR1	-0.184293	0.115602
BCAR3	-0.445196	0.00025424
BCAS2	-0.00787212	0.901946
BCAS3	0.284756	0.00778193
BCAT2	0.23197	0.0035631
BCCIP	0.0742756	0.363559
BCDIN3D	-0.447337	0.00597642
BCKDHA	0.029853	0.807582
BCKDHB	-0.107453	0.440754
BCKDK	0.120409	0.159265
BCL10	-0.102055	0.139296
LINC00942	0.99333	0.00835252
BCL2L1	-0.400525	0.000348759
BCL2L11	-0.128893	0.0787147
BCL2L12	0.15647	0.122067
BCL2L13	-0.0763136	0.156509
BCL2L2	0.353445	7.46171e-07
BCL2L2-PABPN1	0.285873	0.000945656
BCL3	0.448687	0.000165848
SGPL1	0.984738	8.64943e-13
BCL6B	0.240447	0.372076
BCL7A	0.361309	0.00108909
BCL7B	0.159802	0.0345981
BCL7C	-0.0632305	0.49096
BCL9	0.0798708	0.317054
BCL9L	-0.388985	0.000216351
BCLAF1	0.127404	0.139391
PARP12	0.976199	8.54813e-10
BCOR	-0.184129	0.0209979
BCORL1	0.0224231	0.791782
BCR	0.036554	0.560268
ZNF268	0.974673	1.57965e-06
BCS1L	0.115057	0.305402
BCYRN1	-0.0170153	0.93193
BDH2	-0.0321288	0.732665
USP2-AS1	0.973764	6.58176e-05
BDNF	0.00921648	0.914959
BDP1	-0.0560905	0.557443
BECN1	0.194314	0.00141035
BEGAIN	-0.0360717	0.705766
BEND3	0.237572	0.000505
SLC29A3	0.96949	8.76594e-09
BET1	0.368678	6.61791e-05
BET1L	0.0680001	0.506524
BFAR	0.0794551	0.223382
BFSP1	-0.978465	0.077762
GCNT3	0.96886	0.00324148
BHLHE41	0.187197	0.0419183
DNAJC12	0.960246	7.51235e-07
BICD1	-0.453243	9.86834e-05
BICD2	0.323337	2.79065e-05
BID	0.129514	0.124365
BIN1	0.114679	0.106487
BIN3	0.0340448	0.786028
BIRC2	0.00806143	0.919091
BIRC3	-0.0916787	0.51465
BIRC5	0.124839	0.0357213
BIRC6	-0.100889	0.453224
BIRC7	-2.26169	0.0829233
BIVM	0.0384173	0.539262
BIVM-ERCC5	0.0489738	0.73092
BLCAP	-0.344387	0.000543027
BLM	0.251054	0.00288482
BLMH	0.378974	1.11148e-05
BLOC1S1	-0.250517	0.063385
BLOC1S2	0.0334884	0.635348
BLOC1S3	0.279261	0.00213719
BLOC1S4	0.42104	0.000127363
BLOC1S5	0.396462	0.195724
BLOC1S5-TXNDC5	0.114234	0.328698
BLOC1S6	0.0390841	0.526361
BLVRA	-0.113986	0.178099
BLVRB	-0.0111355	0.907876
RELB	0.959565	2.15089e-06
BMF	0.443536	0.0869642
BMI1	-0.108506	0.466506
BMP1	-0.248299	0.0620321
TBC1D3P1-DHX40P1	0.959088	0.00107216
BMP2K	-0.0503691	0.632129
BMP5	1.43236	0.0803071
BMP6	-0.153234	0.0731158
PANX2	0.956998	4.5898e-06
BMPR1A	-0.0311998	0.674249
BMPR1B	-0.280534	0.115219
BMPR2	-0.499294	0.00111785
BMS1	0.132255	0.117784
MPP2	0.95125	3.4763e-09
BMS1P20	0.05439	0.454082
BMS1P4	-0.151492	0.50291
BMS1P5	-0.224088	0.220756
BMS1P6	-0.300555	0.289953
BNC2	0.113268	0.259195
BNIP1	0.173557	0.0471889
BNIP2	0.0899239	0.327318
BNIP3	0.448429	1.76402e-05
BNIP3L	0.0201229	0.898776
BNIPL	0.0974032	0.730874
BOD1	0.485608	2.43901e-09
BOD1L1	0.163337	0.186956
BOK	0.45205	5.28516e-05
BOLA1	-0.0866348	0.583986
BOLA2	0.212328	0.851386
BOLA2B	-3.61392	0.722677
BOLA3	-0.00507077	0.951445
BOLA3-AS1	0.0945304	0.750526
BOP1	0.386874	0.00431897
BORA	-0.299307	0.000366322
BPGM	-0.0967748	0.304789
BPHL	-0.00946679	0.937993
BPNT1	-0.332546	0.00395827
BPTF	-0.0412055	0.599255
BRAF	-0.129352	0.131877
BRAP	-0.0388169	0.490852
BRAT1	-0.121022	0.345311
BRCA1	-0.0103928	0.924935
BRCA2	0.0345027	0.745151
BRCC3	-0.0994645	0.188229
BRD1	0.0273929	0.721128
BRD2	0.0611811	0.252861
BRD3	0.284138	0.00228912
BRD4	0.178998	0.0497371
BRD7	0.144449	0.0763654
BRD8	0.0313794	0.643673
BRD9	-0.250694	0.0150907
BRE	-0.0329997	0.634649
BRF1	0.302689	0.000215198
BRF2	-0.0838337	0.467474
BRI3	-0.266814	0.00358897
BRI3BP	-0.046066	0.670875
BRICD5	-0.0399907	0.912011
CHAC1	0.949606	0.0479348
BRIP1	0.0185943	0.883023
BRIX1	-0.330198	0.000220975
BRK1	0.0347649	0.638501
BRMS1	-0.027631	0.751944
BRMS1L	0.00883711	0.911629
BROX	-0.218027	0.0108005
BRPF1	-0.116236	0.111757
BRPF3	0.180702	0.0312551
BRWD1	0.0139884	0.90598
BRWD3	-0.204728	0.0566737
BSCL2	0.0718737	0.798868
BSDC1	-0.00949565	0.875776
BSG	-0.120308	0.141546
BST2	0.155966	0.0977532
BTAF1	0.0768349	0.431427
BTBD1	0.0141207	0.836894
BTBD10	0.0711454	0.311064
BTBD19	-0.202	0.612152
BTBD2	0.0840785	0.329516
BTBD3	-0.150153	0.128441
BTBD6	-0.0184979	0.858496
BTBD7	0.118652	0.185799
BTD	-0.472256	0.00320909
BTF3	0.0616299	0.293256
BTF3L4	-0.187019	0.0120268
BTG1	-0.0853588	0.536801
BTG2	0.189629	0.0870133
BTG3	0.0420902	0.415963
BTN2A1	0.0408514	0.517689
ZNF605	0.949345	1.28659e-10
BTN2A3P	0.00393134	0.982938
HSH2D	0.948792	0.00166506
AK4	0.948649	4.82838e-07
RP11-261C10.3	0.945915	0.0127436
BTRC	0.186991	0.0171319
BUB1	-0.168849	0.0480279
BUB1B	0.0657471	0.407671
BUB3	0.0527632	0.35313
BUD13	0.219136	0.00194754
BUD31	-0.152348	0.0542231
BYSL	0.0306007	0.723413
BZW1	0.384405	0.0034073
BZW2	0.0988518	0.164789
C10orf118	-0.0170577	0.857225
C10orf12	0.0279697	0.827309
C10orf2	0.0836644	0.264899
C10orf32	0.314411	0.000599312
C10orf35	-0.0612074	0.878925
LOC101926918	0.944079	0.00170589
C10orf76	0.212203	0.00163383
C10orf88	0.234419	0.00743887
C10orf91	-0.343011	0.283221
C11orf1	0.308002	0.0348803
C11orf24	-0.0930186	0.3388
C11orf30	0.23949	0.0015897
C11orf31	0.171545	0.0184288
C11orf35	0.264748	0.488833
C11orf48	-0.0208439	0.899365
C11orf49	-0.23291	0.0243774
C11orf54	0.00292746	0.969166
C11orf57	0.0939646	0.120859
C11orf58	0.0229556	0.755792
C11orf68	-0.0566504	0.759494
C11orf71	0.446423	0.0276235
C11orf73	0.160396	0.0169175
C11orf74	0.238034	0.058133
C11orf80	-0.42394	0.0236294
C11orf82	-0.337123	0.000300184
C11orf83	-0.249065	0.192839
C11orf84	0.128971	0.225838
C11orf86	-0.828574	0.101318
C11orf95	0.285179	0.00301376
C12orf10	0.191877	0.0117973
C12orf23	0.109847	0.304648
C12orf29	0.271167	0.000988736
C12orf4	0.0534043	0.461686
C12orf43	0.249401	0.00766839
C12orf44	-0.116128	0.181729
C12orf45	0.334656	0.000138414
C12orf49	-0.0734993	0.285215
C12orf5	-0.320609	0.00117866
C12orf57	-0.112868	0.460418
C12orf60	0.153833	0.294941
C12orf65	0.217542	0.00183285
C12orf66	0.236498	0.0268243
C12orf73	-0.148782	0.180589
C12orf75	0.491988	0.0172236
C12orf76	0.499264	0.00136984
C14orf1	0.120136	0.0899001
C14orf119	0.0535274	0.374747
C14orf142	0.0672535	0.643233
C14orf166	-0.399532	1.12386e-06
C14orf169	-0.241236	0.024263
C14orf2	-0.0905758	0.276786
C14orf28	0.0146944	0.953643
C14orf79	-0.156337	0.375117
C14orf80	-0.354363	0.138445
C14orf93	0.369044	0.0058952
C15orf37	-0.383634	0.292136
C15orf38	0.263259	0.0449962
C15orf38-AP3S2	0.12181	0.94686
C15orf39	0.00258808	0.980383
C15orf40	-0.0258866	0.749082
C15orf41	0.385084	0.00130473
C15orf52	-0.178327	0.222564
C15orf57	0.262651	0.00125075
C15orf61	-0.0117982	0.937016
C15orf65	-0.0832025	0.565024
C16orf13	0.0299933	0.772412
C16orf45	0.319515	0.383334
C16orf46	0.0199639	0.912742
C16orf52	0.240153	0.00750243
C16orf58	-0.0554024	0.494642
C16orf59	0.437466	0.000568679
C16orf62	-0.743831	0.112383
C16orf70	0.20557	0.000750254
C16orf72	0.162726	0.0158634
C16orf74	0.143194	0.313717
C16orf80	0.0158146	0.795681
C16orf87	-0.111244	0.205169
C16orf91	-0.0669482	0.539396
C16orf93	-0.51632	0.216568
ARRDC4	0.944043	2.96714e-08
TMEM64	0.94318	7.80644e-11
C17orf49	0.139843	0.486017
C17orf51	-0.132236	0.11954
C17orf53	0.422336	0.00015122
C17orf58	0.180951	0.132204
C17orf59	0.0244663	0.85128
C17orf62	0.1369	0.083443
C17orf67	0.187816	0.354192
C17orf70	-0.44694	0.014274
C17orf75	0.235619	0.00102352
C17orf80	-0.308336	0.000834432
C17orf85	0.27616	0.000549622
C17orf89	-0.358797	0.0124307
C17orf96	0.234881	0.00480283
C17orf97	0.0639042	0.61592
C18orf21	0.209264	0.010323
C18orf25	0.185559	0.00759005
C18orf32	0.124061	0.592893
C18orf54	0.2192	0.0148231
C18orf56	-0.584551	0.068648
C18orf8	0.0351658	0.678616
C19orf10	0.0427295	0.585139
C19orf12	0.204489	0.00536447
C19orf24	-0.233114	0.199839
C19orf25	0.215339	0.121791
C19orf26	0.208235	0.478323
BARX1	0.942578	7.62591e-09
C19orf40	0.115118	0.486173
C19orf43	-0.17171	0.0282774
C19orf44	0.403881	3.95715e-05
C19orf47	0.14057	0.272394
C19orf48	0.273401	0.00836193
C19orf52	-0.1157	0.383936
C19orf53	-0.0876732	0.365181
C19orf54	0.297002	0.00142187
C19orf55	0.184025	0.120935
C19orf60	-0.167431	0.267156
CLDN12	0.935042	1.36571e-13
C19orf67	0.303051	0.392529
C19orf68	-0.02846	0.841988
C19orf70	-0.0628902	0.667368
C19orf82	0.244503	0.447759
C19orf83	-0.19678	0.239153
C1D	0.0381291	0.497949
C1GALT1	-0.190397	0.0128973
C1GALT1C1	-0.174087	0.0330718
C1QBP	0.229442	0.00073972
C1QL1	-0.418328	0.27163
C1QTNF1	-0.324685	0.175217
C1QTNF1-AS1	-0.621476	0.0699686
C1QTNF3	-1.85069	0.234504
C1QTNF3-AMACR	-2.48923	0.296319
C1QTNF6	-0.133495	0.337309
GLIPR1	0.92683	0.044803
C1R	1.37681	0.0731194
C1R-2	0.353795	0.430501
C1RL	0.384716	0.024861
C1RL-AS1	0.383098	1.94716e-05
TP53INP1	0.926657	6.15908e-06
C1orf109	0.0251648	0.753789
C1orf112	-0.377795	0.000156481
C1orf122	-0.499408	0.0201893
C1orf123	0.286123	0.00229235
C1orf131	-0.0659859	0.413562
F2R	0.925047	0.00431882
C1orf159	-0.268916	0.128873
C1orf174	0.0251767	0.700832
C1orf198	0.450621	0.000264967
CYP1B1	0.92456	6.07801e-07
C1orf213	-0.0309177	0.893075
C1orf216	0.0019636	0.981267
C1orf220	-0.180517	0.771812
LOC407835	0.923519	0.00289813
C1orf27	-0.432039	1.69318e-05
C1orf35	-0.296451	0.0285382
C1orf43	-0.0817491	0.133995
C1orf50	0.0710867	0.593748
C1orf52	0.0566252	0.308641
C1orf53	-0.32427	0.172966
C1orf56	-0.117835	0.614234
C1orf63	-0.114348	0.425958
C1orf74	-0.199719	0.251055
C1orf85	-0.417968	0.109006
C1orf86	-0.0265386	0.885256
C20orf112	0.0728538	0.365198
PPAP2B	0.920843	2.44157e-07
C20orf24	-0.207861	0.0593754
C20orf27	0.299762	0.00519296
C21orf119	-0.278106	0.517733
C21orf2	-0.314975	0.28171
C21orf33	-0.0738456	0.67613
CSDC2	0.918345	0.00542088
C21orf59	0.259473	0.00561972
PDK3	0.917426	9.81068e-08
C21orf91	0.238242	0.0185073
C22orf29	0.0952165	0.423337
C22orf39	0.293016	0.00343447
C22orf46	0.0333163	0.751708
C2CD2	0.430033	6.1701e-06
C2CD2L	-0.217795	0.15159
C2CD3	-0.0518288	0.610709
C2CD5	-0.095456	0.388088
C2orf15	-0.374817	0.311897
C2orf27A	-0.86019	0.117021
C2orf42	-0.004224	0.965473
C2orf43	0.226705	0.000410512
C2orf44	0.388609	9.05177e-07
C2orf47	0.302043	4.4877e-05
C2orf49	0.315901	2.05069e-05
C2orf68	-0.156199	0.0824009
C2orf69	0.00505319	0.960456
C2orf74	0.157163	0.0395851
C2orf76	0.0283074	0.759016
PI15	0.912618	0.0440297
C3orf17	0.0567338	0.379718
C3orf33	-0.0969336	0.384844
C3orf38	-0.320628	0.00103243
C3orf52	0.251244	0.0123112
C3orf58	-0.147356	0.0822197
C3orf62	0.351008	0.00788778
C3orf72	0.263803	0.034426
C4A	0.251876	0.76473
C4B	1.47403	0.370985
LOC101927826	0.907859	0.00266407
C4BPB	-0.291579	0.0097411
C4orf21	0.0406961	0.639114
C4orf27	-0.046417	0.574973
C4orf29	-0.061362	0.517488
C4orf3	0.105551	0.276835
C4orf32	0.071438	0.392703
C4orf33	-0.273791	0.049018
C4orf46	0.22121	0.0080505
C4orf48	-0.606235	0.22371
LOC101060264	0.898075	7.19508e-06
SCLY	0.895292	1.23594e-06
C5orf15	-0.0875149	0.353702
C5orf22	-0.206091	0.0716781
C5orf24	0.170996	0.154228
C5orf28	-0.312066	0.00108041
C5orf30	0.123971	0.062673
C5orf34	-0.196042	0.0129322
C5orf42	-0.474331	0.00230457
C5orf45	-0.0255815	0.905274
C5orf51	-0.277762	0.00136814
C5orf54	0.226551	0.162627
C5orf55	-0.580902	0.0515999
C5orf63	0.424322	0.0179393
C5orf66	-0.0508972	0.861826
C6orf1	-0.150311	0.472353
C6orf106	0.106463	0.447649
C6orf120	0.150424	0.0655036
C6orf136	0.115689	0.13693
C6orf165	-1.55215	0.050095
C6orf203	0.0908792	0.117931
C6orf211	-0.0463611	0.623833
C6orf223	-0.132233	0.558662
C6orf47	-0.163561	0.159898
C6orf48	0.160111	0.106538
C6orf57	0.118829	0.476339
C6orf62	-0.236432	0.000136703
C6orf89	-0.118567	0.196253
C7orf25	0.0720184	0.396173
C7orf26	0.350098	0.000766177
C7orf43	-0.146669	0.357985
C7orf49	-0.0891684	0.283341
C7orf50	-0.0231243	0.805642
C7orf55	0.302316	0.089809
C7orf55-LUC7L2	-0.213136	0.293
C7orf60	0.147283	0.191
C7orf73	0.271358	0.000569682
DGAT2	0.894906	5.68828e-07
C8orf33	0.399018	0.000903858
C8orf37	0.413064	5.29596e-05
C8orf4	0.159608	0.310593
C8orf44	0.162343	0.523084
C8orf44-SGK3	4.76612	0.325299
C8orf58	0.0912948	0.571131
C8orf59	0.414527	4.72719e-05
C8orf76	0.396731	2.67097e-05
C8orf82	0.27685	0.0178408
C9orf114	0.246764	0.00840467
C9orf116	0.209819	0.0943503
C9orf142	-0.0426815	0.759982
C9orf152	0.375194	0.391329
C9orf156	-0.132926	0.155558
C9orf16	-0.270095	0.191091
C9orf172	-0.236988	0.771949
C9orf3	0.220193	0.00264571
CYP1A1	0.888202	1.17537e-05
C9orf40	0.111663	0.123198
C9orf41	0.30742	0.00207574
C9orf43	0.419936	0.12031
C9orf64	-0.0642561	0.354422
C9orf69	0.0503726	0.544018
C9orf72	0.101483	0.359251
C9orf78	-0.0155563	0.846166
C9orf84	0.350071	0.0153146
C9orf85	0.148599	0.125105
C9orf89	-0.0775454	0.67157
C9orf9	-0.42785	0.277219
C9orf91	0.240095	0.000663602
CA11	0.203405	0.129398
CA5B	-0.284133	0.0196721
CA5BP1	0.19779	0.0598244
CA9	2.53064	0.185327
CAAP1	-0.0683834	0.415586
CAB39	0.00464174	0.951053
CAB39L	-0.245404	0.205756
CABIN1	0.169148	0.0696139
CABLES1	0.319314	0.00375331
CABLES2	-0.442884	0.0525722
CABYR	-0.161274	0.8218
CACFD1	0.257774	0.218127
CACHD1	0.0298394	0.861327
PGAM5	0.888034	9.66607e-12
ZNF140	0.887925	1.17634e-07
ATP6V1C2	0.886309	0.0016723
CACTIN	-0.109388	0.245463
CACUL1	-0.0324411	0.642535
CACYBP	-0.173719	0.131205
CAD	0.314775	0.000235211
APOBEC3B	0.884574	2.40011e-10
CDC25C	0.88455	2.68391e-08
CALCOCO1	0.247573	0.0132491
CALCOCO2	0.303633	0.00955402
CALD1	0.0253806	0.710455
CALM1	-0.124307	0.116352
CALM2	-0.12751	0.0349108
CALM3	-0.127932	0.0593734
ACSL1	0.879795	5.39748e-05
CALR	0.0686907	0.321369
CALU	-0.0383576	0.56602
FAM188B	0.877472	4.99654e-05
CAMK2D	0.165737	0.0846705
CAMK2G	-0.0899199	0.148412
CAMK2N1	-0.234565	0.705569
CAMK2N2	-0.46606	0.0561145
CAMKK1	0.42015	0.000446796
CAMKK2	0.430312	1.24218e-06
ELFN1	0.87627	0.0165352
CAMLG	0.163408	0.132043
CAMSAP1	0.12619	0.0776148
CAMSAP2	-0.0550764	0.642999
CAMSAP3	-0.0160761	0.911924
CAMTA1	0.0644748	0.468775
CAMTA2	-0.180992	0.157387
CAND1	-0.109441	0.152514
CANT1	-0.126384	0.0194532
CANX	0.278635	0.0042891
CAP1	-0.17147	0.00120699
CAP2	-0.256088	0.0107629
CAPG	-0.235513	0.0144148
CAPN1	-0.15753	0.0800616
CAPN10	-0.406931	0.0475064
CAPN10-AS1	-0.4059	0.212887
CAPN15	0.0116756	0.938502
CAPN2	-0.214839	0.0660953
CAPN7	0.102278	0.2541
CAPNS1	-0.0455028	0.490336
CAPRIN1	0.0958637	0.195782
CAPRIN2	0.283366	0.00133788
CAPS2	-0.725894	0.0911943
CAPZA1	-0.182091	0.00539619
CAPZA2	-0.220564	0.0349932
CAPZB	-0.0737781	0.282001
CARD10	-0.106998	0.294836
CARD14	0.281352	0.0131077
ZNF487	0.875941	0.000709016
CARD8	0.248584	0.00573105
CARF	-0.245471	0.518628
CARHSP1	-0.131986	0.322758
CARKD	-0.069851	0.388825
CARM1	0.203933	0.0242109
CARS	0.180061	0.100296
CARS2	-0.0542124	0.375319
CASC10	-0.21428	0.283931
CASC3	0.229489	0.0400906
CASC4	-0.10623	0.246631
CASC5	-0.267389	0.0772897
CASC9	-0.482227	0.00501286
CASD1	-0.321747	0.00100183
CASK	-0.040582	0.645584
CASKIN1	0.411339	0.303082
CASKIN2	0.03887	0.685984
CASP1	-0.0499148	0.872573
CASP10	-0.0282274	0.832939
CASP2	-0.0841947	0.255552
CASP3	0.199488	0.000805858
CASP4	-0.0309731	0.762929
CASP6	0.0807138	0.342195
CASP7	0.430283	1.26804e-06
CASP8	-0.062725	0.424762
CASP8AP2	-0.105563	0.286916
CASP9	-0.0280431	0.865754
CAST	0.00177225	0.978983
CASZ1	-0.0805029	0.759121
CAT	0.000111632	0.99849
CATSPER2	-0.413762	0.241015
CATSPER2P1	-0.968268	0.123364
CAV1	-0.121864	0.347285
CAV2	-0.0335151	0.799812
CBFA2T2	0.323519	9.3562e-06
IL32	0.875813	0.000980461
CBFB	0.0238648	0.768839
CBL	0.254047	0.00180191
CBLB	0.173407	0.0122309
CBLL1	0.167594	0.0263894
CBR1	0.209191	0.0150671
CBR3	-0.241429	0.286293
CBR4	0.371459	3.22727e-05
CBS	0.419742	1.14945e-05
CBWD1	0.189368	0.0149845
CBWD2	-0.105485	0.222477
CBWD3	0.0291388	0.877757
CBWD5	0.0621478	0.404447
CBWD6	0.259751	0.139207
CBX1	0.177992	0.00786504
CBX2	0.195658	0.0185464
CBX3	-0.0639912	0.307945
MECOM	0.872926	1.16335e-11
CBX5	-0.239366	0.0554827
CBX6	0.205026	0.0215514
CBX7	0.389713	0.0206017
CBX8	-0.3539	0.00791895
CBY1	0.392881	0.000249938
CC2D1A	0.078611	0.283341
CC2D1B	-0.0649754	0.541384
CC2D2A	-0.17717	0.178336
CCAR1	0.164434	0.0991605
CCAR2	-0.0694849	0.30571
MYOM3	0.869937	0.00127062
CCBL1	-0.405862	0.106273
CCBL2	-0.196175	0.0212331
CCDC101	0.114657	0.341463
CCDC102A	0.144826	0.212983
CRISPLD2	0.869263	0.00116529
CCDC104	0.1955	0.0333347
CCDC107	-0.263186	0.0341014
SNORA4	0.868052	0.00108036
CCDC11	-0.0408619	0.915557
CCDC110	-1.37959	0.0585952
CCDC112	0.36259	0.000429652
CCDC113	0.0175657	0.848447
CCDC115	-0.397869	0.0083365
CCDC117	0.445604	9.25865e-05
CCDC12	-0.0260206	0.781673
NKAPP1	0.86698	3.20204e-06
CCDC121	0.044905	0.744191
CCDC122	0.189378	0.296474
CCDC124	0.0847696	0.408836
CCDC125	0.00046733	0.994585
CCDC126	-0.201727	0.231123
CCDC127	-0.475912	4.02985e-05
CCDC130	0.0325861	0.732124
CCDC132	-0.230475	0.0125211
CCDC134	0.295904	0.0141149
CCDC137	-0.294486	0.0281715
CCDC138	0.0136407	0.855972
CCDC14	0.0777739	0.364252
CCDC142	-0.103447	0.335973
CCDC144A	-0.199709	0.731038
CCDC144B	-0.482357	0.04772
CCDC144CP	-0.274999	0.304904
CCDC150	0.117853	0.2649
CCDC157	0.213956	0.544861
CCDC159	-0.0280526	0.922689
CCDC163P	0.346215	0.00956498
CCDC167	0.150175	0.176795
ZBED6CL	0.866214	2.5899e-07
CCDC169	-0.189363	0.76029
CCDC169-SOHLH2	-0.321538	0.832215
KIAA1244	0.864886	0.0232148
CCDC173	-0.0762899	0.845118
CCDC174	0.0809544	0.326885
CCDC176	-0.0128207	0.955758
CCDC18	-0.0330992	0.665558
CCDC180	-1.31135	0.391779
CCDC183-AS1	0.305359	0.202093
CCDC19	-0.409427	0.232538
CCDC22	0.0503239	0.650997
CCDC23	-0.0429848	0.812246
CCDC24	0.09677	0.757037
CCDC25	0.170586	0.0413892
CCDC28A	0.392687	0.000843675
CCDC34	0.11462	0.258148
CCDC40	-0.124344	0.540212
CCDC41	0.422219	2.6134e-05
CCDC43	-0.0480918	0.334905
CCDC47	-0.00425388	0.950432
CCDC50	-0.14557	0.0636649
CCDC51	-0.0691667	0.366547
CCDC53	-0.0931545	0.532915
CCDC57	0.0089303	0.92403
CCDC58	0.132775	0.0731732
CCDC59	0.142099	0.123333
CCDC6	0.0205265	0.778717
CCDC61	0.35031	0.0262983
CCDC62	-0.803251	0.184719
NFKBIE	0.862671	2.53336e-06
CCDC66	0.055277	0.434916
CCDC68	0.32671	0.00592833
CCDC7	0.364464	0.000642371
CCDC71	0.342987	0.00200659
CCDC71L	0.243858	0.0837414
CCDC77	0.160143	0.0228945
CCDC78	0.254024	0.170613
CCDC80	0.194988	0.47741
CCDC82	0.049659	0.527213
CCDC84	0.00657838	0.954787
CCDC85B	-0.100392	0.553001
CCDC85C	-0.123734	0.0678688
CCDC86	0.0923477	0.468894
CCDC88A	0.139544	0.100371
CCDC88B	-0.434632	0.0896641
CCDC88C	-0.0188974	0.824013
CCDC9	0.0906541	0.345211
CCDC90B	0.199959	0.00990349
CCDC91	-0.0550979	0.493888
SPCS3	0.862457	3.96208e-10
CCDC93	-0.0745866	0.176946
CCDC94	0.0979339	0.252877
CCDC96	-0.230224	0.609964
CCDC97	0.108242	0.213963
CCHCR1	-0.117486	0.416078
CCM2	-0.244319	0.0165301
CCNA2	0.0543139	0.495894
CCNB1	0.183501	0.00392932
CCNB1IP1	0.323304	0.00063295
CCNB2	0.00686627	0.918532
CCNC	-0.308661	0.00050161
CCND1	0.10737	0.285084
CCND3	-0.161327	0.164556
CCNDBP1	-0.150028	0.0644814
CCNE1	0.0616989	0.411715
CCNE2	-0.235256	0.200706
CCNF	0.121646	0.0369444
CCNG1	0.170185	0.0291809
CCNG2	0.290222	0.0948918
CCNH	0.0533121	0.355085
CCNI	0.115093	0.114481
CCNJ	-2.96858	0.0913401
CCNK	-0.0445675	0.444593
CCNL1	0.0771208	0.41613
CCNL2	-0.0414665	0.765544
C3	0.860928	0.0157788
CCNT1	-0.0481585	0.445065
CCNT2	-0.01005	0.871068
CCNY	0.0952978	0.161599
DLL3	0.860492	0.0122509
CCP110	-0.0534014	0.603275
CCPG1	-0.0106096	0.92783
CCRN4L	0.0560556	0.479495
CCS	0.424695	0.00105039
CCSAP	-0.0615393	0.451385
CCSER2	0.0617911	0.390813
CCT2	-0.0145945	0.851224
CCT3	0.16107	0.0275318
CCT4	0.082243	0.22077
CCT5	-0.151504	0.106304
CCT6A	0.0507595	0.465814
CCT6P1	0.0843399	0.553483
CCT6P3	-0.0586518	0.705629
CCT7	0.13226	0.104034
CCT8	0.130728	0.0631223
CCZ1	0.132254	0.0860425
CCZ1B	0.186654	0.0423509
CD101	0.0774353	0.71739
CD109	-0.0452148	0.728156
CD151	-0.134988	0.184267
CD164	-0.131344	0.0868011
LRP1B	0.859645	3.68871e-06
DEPTOR	0.857885	5.91163e-06
LOC102723622	0.857749	0.00869598
CD274	-0.177366	0.733809
CD276	0.110321	0.231728
CD2AP	0.165483	0.136959
CD2BP2	-0.0178202	0.797013
CD320	0.0496793	0.688465
CD36	0.00679754	0.983613
CD3EAP	0.336626	0.000120532
CD44	0.264471	0.144002
CD46	-0.351733	6.55892e-05
CD47	-0.361615	0.00847269
TOMM34	0.855249	1.60499e-10
CD58	0.00852417	0.912743
CD59	-0.168763	0.122476
CD63	-0.0149599	0.872091
CD68	0.46069	0.00406925
CD70	0.063944	0.703368
CD81	-0.0186393	0.824897
CD82	0.320315	0.00377743
HCAR1	0.85011	0.0187193
CD9	0.0522979	0.618212
CD97	0.116226	0.287762
CD99	-0.326683	0.0175778
CD99L2	-0.238112	0.0202588
CD99P1	0.0413691	0.779663
CDA	-0.262908	0.134234
CDADC1	0.161272	0.0882084
CDAN1	0.041522	0.632317
CDC123	0.00196419	0.981268
CDC14A	-0.0964453	0.675562
CDC14B	0.326798	0.00146789
CDC16	-0.0384009	0.491558
CDC20	-0.0248799	0.712596
CDC23	0.327052	4.2378e-05
CDC25A	0.0489595	0.55264
CDC25B	-0.11054	0.196047
TOP1MT	0.844364	3.41815e-10
CDC26	0.0781371	0.31878
CDC27	-0.160317	0.0586915
CDC34	0.0534913	0.479705
CDC37	0.211236	0.0627607
CDC37L1	-0.0172921	0.846585
CDC40	0.239028	0.000679972
CDC42	-0.132584	0.0182164
CDC42BPA	-0.487617	0.000593789
CDC42BPB	-0.121304	0.0488535
FRG1B	0.841012	0.000134768
CDC42EP1	0.15171	0.0907595
CDC42EP2	-0.124788	0.410081
CDC42EP3	-0.0478898	0.626644
ZBTB18	0.840679	1.88601e-06
CDC42SE1	0.0124592	0.845762
CDC42SE2	-0.168797	0.0310405
CDC45	0.205841	0.0167195
CDC5L	-0.0167006	0.829388
CDC6	-0.0259712	0.691818
CDC7	0.269037	0.00179757
CDC73	-0.447911	4.23439e-06
CDCA2	-0.171067	0.0283921
CDCA3	0.0761328	0.256327
CDCA4	0.141416	0.130286
CDCA5	-0.0559109	0.367037
CDCA7	0.211461	0.0181892
CDCA7L	0.233187	0.0136807
CDCA8	-0.0968082	0.225785
CDH10	0.428225	0.000869881
CDH24	-0.140427	0.411963
CDIP1	-0.224303	0.0146677
CDIPT	-0.075604	0.424035
CDK1	-0.0580976	0.54381
CDK10	0.372518	0.00157768
CDK11A	0.0879419	0.490202
CDK11B	-0.0913958	0.234032
CDK12	0.303398	0.0065329
CDK13	-0.115589	0.106383
SNORD14D	0.839261	0.0494744
CDK16	-0.203109	0.0108306
CDK17	0.0060921	0.950106
HPD	0.828396	0.000148498
CDK19	-0.157454	0.226795
CDK2	-0.198303	0.0528498
CDK20	-0.0781954	0.701096
CDK2AP1	0.184394	0.0477958
CDK2AP2	0.0324262	0.800637
CDK3	-0.479769	0.518381
CDK4	0.310492	0.000961161
CDK5	-0.0158542	0.848379
CDK5R1	-0.416223	0.0673903
IL1R1	0.823946	0.000795468
CDK5RAP2	0.188808	0.0217326
CDK5RAP3	0.204469	0.0157524
CDK6	0.0927134	0.346906
CDK7	0.14593	0.0528626
CDK8	0.0910163	0.174105
CDK9	0.0124296	0.889307
CDKAL1	0.0415137	0.459491
CDKL1	-0.108973	0.419731
CDKL3	-0.0896147	0.637322
CDKL5	-0.166009	0.201072
CDKN1A	-0.409972	0.119875
CDKN1B	-0.125784	0.189414
CDKN1C	-0.415914	0.0382793
CDKN2A	0.0902078	0.399147
CDKN2AIP	-0.288276	0.0863823
CDKN2AIPNL	0.2164	0.00150807
CDKN2B	-0.392692	0.000161622
CDKN2B-AS1	-0.446572	0.0913916
CDKN2C	-0.383993	0.000926996
CDKN2D	-0.27591	0.40546
CDKN3	-0.357163	0.0111643
CDNF	0.296655	0.273008
CDON	-0.159291	0.189331
CDPF1	0.367404	0.00626003
CDR2	0.133446	0.0357268
CDR2L	-0.402648	0.0143141
CDRT4	2.44332	0.11048
CDS2	-0.139585	0.10539
CDT1	0.287767	0.00289018
CDV3	0.0662447	0.304582
CDYL	-0.0616178	0.234625
CDYL2	0.3691	0.000136408
CEACAM19	-0.365346	0.583679
CERS4	0.821333	0.000685093
CEBPB	0.183302	0.0956667
BTN3A3	0.821241	2.91074e-09
CEBPG	0.103209	0.101065
CEBPZ	-0.051145	0.508197
CEBPZ-AS1	0.0421553	0.573758
CECR5	0.0988424	0.179296
CECR7	0.202206	0.237959
CEL	0.12421	0.725742
CELF1	-0.115039	0.128407
CELSR1	-0.303384	0.0019581
RP11-540A21.2	0.820252	0.000906269
CELSR3	0.0438314	0.7349
CENPA	0.231352	0.00334897
CENPB	-0.235893	0.00217279
CENPBD1	-0.250227	0.0384612
CENPBD1P1	-0.0856958	0.274361
CENPC	0.0489484	0.599522
CENPE	-0.0743171	0.460832
EOGT	0.819494	7.06172e-12
CENPH	0.232451	0.014649
CENPI	-0.014117	0.845039
CENPJ	0.156055	0.0112268
CENPK	0.168932	0.14526
CENPL	-0.476417	2.66363e-05
CENPM	0.0604491	0.431249
CENPN	0.216051	0.000853056
CENPO	-0.0264449	0.709138
CENPP	-0.0226439	0.845634
CENPQ	0.148815	0.035877
CENPT	0.208598	0.0148844
CENPU	0.078103	0.50925
CENPV	0.455521	3.72647e-05
CENPW	0.0851896	0.30274
CEP104	0.038465	0.548201
CEP120	-0.0587881	0.438606
CEP128	0.055683	0.416776
CEP135	0.103108	0.217748
CEP152	0.167187	0.0774575
CEP164	0.0931546	0.172726
CEP170	-0.17601	0.0604513
CEP170B	-0.0885359	0.407794
CEP19	-0.50753	0.0794331
CEP192	-0.0106586	0.905859
CEP250	0.0970208	0.159674
CEP290	0.0377257	0.659241
CEP350	-0.468584	0.000362635
CEP41	0.282074	0.00175748
CEP44	0.0453445	0.6701
CEP55	-0.0248267	0.788312
CEP57	0.190681	0.0732788
CEP57L1	-0.00789244	0.912099
CEP63	-0.0863011	0.341753
CEP68	0.432988	1.24053e-06
CEP70	0.193235	0.00316871
CEP72	-0.406853	7.98797e-05
CEP76	-0.181312	0.107617
CEP78	0.0771061	0.271317
CEP85	0.244675	0.000380005
HEG1	0.817811	0.00099537
CEP89	0.134856	0.11603
CEP95	0.0703456	0.368025
CEP97	0.0766608	0.464191
CEPT1	-0.126583	0.0320303
CERCAM	0.277344	0.00127059
CERK	-0.230858	0.00249225
CERS2	0.0842565	0.130755
SLC35E4	0.817727	0.00030826
SH3D21	0.814279	0.00067392
CES1	-0.759639	0.286438
CES2	-0.12733	0.0917752
CES3	0.0783793	0.731684
TESK2	0.813422	0.00053522
CETN3	0.352881	0.000108791
WBSCR27	0.810591	0.00139029
CFD	0.234402	0.0803701
CFDP1	-0.0802733	0.430707
CFH	0.489605	0.31455
HYMAI	0.804712	0.0244122
CFL1	0.0162178	0.837083
CFL2	0.189668	0.0466422
TRNS2	0.802732	0.0132511
RPL22L1	0.802211	9.67633e-05
CGGBP1	0.0560654	0.571586
CGN	-0.0295108	0.79714
CGRRF1	0.17069	0.112198
HRSP12	0.797386	6.58899e-11
CHAC2	0.0194815	0.76986
CHAF1A	0.146533	0.0109591
CHAF1B	0.256386	0.000487711
CHAMP1	0.0266623	0.721475
CHCHD1	-0.265688	0.00933266
CHCHD10	-0.088692	0.330104
CHCHD2	-0.0260228	0.684168
CHCHD3	-0.0410853	0.587104
CHCHD4	-0.175274	0.02347
CHCHD5	0.0861915	0.387745
CHCHD6	0.319481	0.000817655
CHCHD7	0.303664	0.000929136
CHD1	-0.0527701	0.597632
CHD1L	0.263091	0.000632742
CHD2	-0.209213	0.00733612
CHD3	-0.0155165	0.828536
CHD4	0.224119	0.000897509
CHD6	0.231913	0.00529904
CHD7	0.454246	1.1457e-05
CHD8	-0.0344381	0.675639
CHD9	0.161285	0.0596119
ICAM1	0.787763	1.88312e-05
CHEK1	0.2271	0.00625517
CHEK2	0.111554	0.172233
CHERP	0.496895	1.37016e-06
CHIC2	0.256031	0.0181731
CHID1	-0.114595	0.257334
CHKA	-0.334277	0.00351842
CHKB	0.248284	0.118943
CHKB-CPT1B	0.233489	0.54035
CHM	-0.0112542	0.899958
CHML	0.398974	0.000148194
CHMP1A	0.0819225	0.273827
CHMP1B	0.0870192	0.424114
CHMP2A	-0.159736	0.105043
CHMP2B	0.152372	0.038642
CHMP3	-0.0920152	0.146963
CHMP4A	0.0674917	0.385591
CHMP4B	0.141227	0.0997937
CHMP4C	0.315749	0.000784445
CHMP5	-0.112898	0.0560484
CHMP6	-0.456263	0.035426
CHMP7	-0.395261	3.36019e-05
ZNF155	0.787272	0.000100522
CHORDC1	0.152567	0.176638
CHP1	-0.314841	0.000639367
CHPF	0.0187664	0.885429
CHPF2	-0.440233	0.00114366
CHPT1	0.0720696	0.23251
CHRAC1	0.388205	0.00148118
CHRNA5	-0.158594	0.0525424
CHRNA9	-0.225021	0.148172
CHRNB1	-0.406758	0.314155
CHRND	-0.251334	0.317611
DOCK10	0.786338	1.28244e-08
CHST12	-0.175622	0.0881966
CHST14	-0.114897	0.441698
CHST15	-0.181315	0.255082
CHST3	-6.10859e-05	0.99937
CHSY1	0.0534851	0.378508
CHTF18	-0.0886062	0.473788
CHTF8	-0.0291141	0.691847
CHTOP	0.0705722	0.20367
CHUK	0.102651	0.14922
CHURC1	0.315023	0.00114665
CHURC1-FNTB	-0.494375	0.0332105
CIAO1	-0.123143	0.0405268
CIAPIN1	0.0463919	0.538773
CIB1	-0.0880079	0.297719
CIC	-0.075728	0.348356
CIDECP	-0.427102	0.362776
CINP	-0.049184	0.559612
NDC1	0.78534	1.90461e-08
CIR1	-0.0221059	0.803486
CIRBP	0.446933	6.11439e-05
CIRBP-AS1	-0.529597	0.0516153
CIRH1A	-0.00410493	0.949241
CISD1	0.0657041	0.258618
CISD2	0.0506437	0.486654
CISD3	-0.151969	0.0740911
CISH	0.437531	0.0758987
SLC7A11	0.785061	0.00387325
CITED2	0.0125629	0.93115
CITED4	-0.00375614	0.977425
CIZ1	0.227965	0.0082883
CKAP2	-0.101486	0.363372
CKAP2L	-0.174585	0.0850072
CKAP4	0.375768	0.00184143
CKAP5	0.135987	0.110773
CKB	0.0240052	0.848707
CKLF	-0.230636	0.022604
TNFAIP3	0.781354	8.23628e-05
CKMT1B	-0.144785	0.497847
CKMT2-AS1	-0.261925	0.250935
CKS1B	0.168523	0.0183251
CKS2	0.0351244	0.679979
CLASP1	-0.423918	2.96149e-05
CLASP2	-0.113356	0.167097
CLASRP	0.154067	0.0382268
CLCC1	0.101638	0.22775
CLCF1	-0.31829	0.255774
CLCN2	0.0982584	0.545343
CLCN3	0.105878	0.203484
CLCN5	0.0458649	0.648623
CLCN6	0.0898757	0.359065
CLCN7	0.0792169	0.428488
SLC10A5	0.781303	0.00456283
CLDN15	0.179564	0.214273
CLDN7	0.305445	0.12695
CLDND1	-0.0454587	0.484857
CLEC16A	0.00401043	0.951765
DNMT3B	0.777183	1.6516e-07
CLHC1	-0.127168	0.283627
CLIC1	-0.180036	0.0124602
CLIC3	-0.116509	0.76732
CLIC4	-0.0285898	0.742985
CLINT1	-0.0226406	0.749932
CLIP1	0.00132552	0.985627
BATF3	0.774491	0.0118178
CLIP4	0.176129	0.704653
CLK1	-0.0624174	0.495809
CLK2	0.0137217	0.834316
CLK3	-0.0130898	0.822118
CLK4	0.150769	0.0269122
CLMP	-0.208031	0.0597292
CLN3	-0.141313	0.202975
CLN5	-0.062921	0.442209
CLN6	0.451174	3.68199e-05
CLN8	-0.300411	0.116764
CLNS1A	0.356853	5.21021e-07
[truncated: 10,549 more rows]
